# Supplementary material for: Canonical BMP Signaling Executes Epithelial-Mesenchymal Transition Downstream of SNAIL1
Source: Cancers (Basel). 2020 Apr 21;12(4):1019. doi: 10.3390/cancers12041019 (PMC7226241; doi:10.3390/cancers12041019)
Supplement: Supplementary file 1 [file cancers-12-01019-s001.zip]

Archive with 2 entries (2 files):
- cancers-778887-suppl-figures.pdf
- cancers-778887-suppl-tables.xlsx
