# Supplementary material for: Canonical BMP Signaling Executes Epithelial-Mesenchymal Transition Downstream of SNAIL1
Source: Cancers (Basel). 2020 Apr 21;12(4):1019. doi: 10.3390/cancers12041019 (PMC7226241; doi:10.3390/cancers12041019)
Supplement: Supplementary file 1 [file cancers-12-01019-s001.zip › cancers-778887-suppl-tables.xlsx]

## Sheet: Table S1_GSEA ConsensusPathDB
Table S1: GSEA and TF signature analysis for genes induced by Snail1-HA in LS174T cells
GSEA results (ConsensusPathDB):
	Term	Count	Size	p-value	adj. p-value	Odds ratio	Entrez-IDs	Gene symbols
	Androgen receptor signaling pathway	66	85	1.85561e-07	0.000156799	3.52095	1026|10399|10401|10498|10499|10524|11143|11315|1385|1387|1499|166|2033|207|2119|2308|2316|23411|23598|24149|29893|354|367|388|4088|4089|4193|51588|5295|5296|57178|5728|5747|5879|5883|5925|595|5970|6049|6093|64800|6605|6667|6714|672|6774|7041|7182|7329|7337|8031|811|8202|8431|8554|857|860|8611|8648|8850|90427|9475|9604|9611|9612|998	CDKN1A|RACK1|PIAS3|CARM1|NCOA2|KAT5|KAT7|PARK7|CREB1|CREBBP|CTNNB1|AES|EP300|AKT1|ETV5|FOXO1|FLNA|SIRT1|PATZ1|ZNF318|PSMC3IP|KLK3|AR|RHOB|SMAD3|SMAD4|MDM2|PIAS4|PIK3R1|PIK3R2|ZMIZ1|PTEN|PTK2|RAC1|RAD9A|RB1|CCND1|RELA|RNF6|ROCK1|EFCAB6|SMARCE1|SP1|SRC|BRCA1|STAT3|TGFB1I1|NR2C2|UBE2I|UBE3A|NCOA4|CALR|NCOA3|NR0B2|PIAS1|CAV1|RUNX2|PLPP1|NCOA1|KAT2B|BMF|ROCK2|RNF14|NCOR1|NCOR2|CDC42
	Wnt signaling pathway	101	151	1.68905e-05	0.00660334	2.06473	10023|10725|11197|11211|122011|1387|1452|1454|1457|1459|1460|1487|1488|1499|166336|1856|1857|2033|2239|22943|23002|23236|23291|23401|23500|2535|27121|27123|4041|4087|4088|4089|4316|4773|4775|51176|51384|51701|5467|5515|5516|5518|5526|5528|5529|5530|5532|5533|5534|5535|5566|5567|5568|5578|5579|5599|5602|5663|56998|57216|57680|5879|5881|59343|595|6093|6477|64840|6500|6885|6907|6932|6934|7471|7472|7…	FRAT1|NFAT5|WIF1|FZD10|CSNK1A1L|CREBBP|CSNK1A1|CSNK1E|CSNK2A1|CSNK2A2|CSNK2B|CTBP1|CTBP2|CTNNB1|PRICKLE2|DVL2|DVL3|EP300|GPC4|DKK1|DAAM1|PLCB1|FBXW11|FRAT2|DAAM2|FZD2|DKK4|DKK2|LRP5|SMAD2|SMAD3|SMAD4|MMP7|NFATC2|NFATC3|LEF1|WNT16|NLK|PPARD|PPP2CA|PPP2CB|PPP2R1A|PPP2R5B|PPP2R5D|PPP2R5E|PPP3CA|PPP3CB|PPP3CC|PPP3R1|PPP3R2|PRKACA|PRKACB|PRKACG|PRKCA|PRKCB|MAPK8|MAPK10|PSEN1|CTNNBIP1|VANGL2|CHD8|RAC1|…
	GABAergic synapse	64	89	2.82691e-05	0.00660334	2.55899	10681|107|109|10991|111|112|113|11345|114|115|18|200959|23710|2550|2554|2555|2556|2557|2558|2560|2562|2563|2564|2567|2568|2571|2752|2770|2771|2773|2775|2782|2783|2784|2785|2786|2787|2788|2790|2791|2792|2793|3763|51764|5334|54331|54407|5566|5567|5568|5578|5579|55879|55970|57468|6540|66008|6714|773|775|778|779|81539|92745	GNB5|ADCY1|ADCY3|SLC38A3|ADCY5|ADCY6|ADCY7|GABARAPL2|ADCY8|ADCY9|ABAT|GABRR3|GABARAPL1|GABBR1|GABRA1|GABRA2|GABRA3|GABRA4|GABRA5|GABRB1|GABRB3|GABRD|GABRE|GABRG3|GABRP|GAD1|GLUL|GNAI1|GNAI2|GNAI3|GNAO1|GNB1|GNB2|GNB3|GNG3|GNG4|GNG5|GNG7|GNG10|GNG11|GNGT1|GNGT2|KCNJ6|GNG13|PLCL1|GNG2|SLC38A2|PRKACA|PRKACB|PRKACG|PRKCA|PRKCB|GABRQ|GNG12|SLC12A5|SLC6A13|TRAK2|SRC|CACNA1A|CACNA1C|CACNA1F|CACNA1S|SLC3…
	AndrogenReceptor	96	148	3.12584e-05	0.00660334	2.04913	10048|1020|1025|10399|10401|10499|10524|10542|10957|11143|11315|1385|1386|1499|1613|1629|1655|166|196|2033|2068|207|2071|2099|23054|2316|23411|23598|25898|27043|2934|2963|2965|2966|2968|29893|3275|3303|3304|3308|3309|3312|3572|367|405|4088|4193|4331|4841|51564|51588|5295|5296|5499|55128|57178|5728|5747|5881|5925|595|6049|64324|64800|653238|6605|6667|6714|672|6736|6774|6840|6925|7041|7050|7150|718…	RANBP9|CDK5|CDK9|RACK1|PIAS3|NCOA2|KAT5|LAMTOR5|PNRC1|KAT7|PARK7|CREB1|ATF2|CTNNB1|DAPK3|DBT|DDX5|AES|AHR|EP300|ERCC2|AKT1|ERCC3|ESR1|NCOA6|FLNA|SIRT1|PATZ1|RCHY1|PELP1|GSN|GTF2F2|GTF2H1|GTF2H2|GTF2H4|PSMC3IP|PRMT2|HSPA1A|HSPA1B|HSPA4|HSPA5|HSPA8|IL6ST|AR|ARNT|SMAD3|MDM2|MNAT1|NONO|HDAC7|PIAS4|PIK3R1|PIK3R2|PPP1CA|TRIM68|ZMIZ1|PTEN|PTK2|RAC3|RB1|CCND1|RNF6|NSD1|EFCAB6|GTF2H2B|SMARCE1|SP1|SRC|BRCA…
	Plasma membrane estrogen receptor signaling	34	42	6.09794e-05	0.0103055	4.07235	10672|207|2099|2100|23236|27043|2767|2770|2771|2773|2774|2775|2776|2778|2781|2782|2885|3265|3480|3845|4313|4478|4893|5290|5295|54331|5600|6464|6654|6714|6801|9475|9564|9630	GNA13|AKT1|ESR1|ESR2|PLCB1|PELP1|GNA11|GNAI1|GNAI2|GNAI3|GNAL|GNAO1|GNAQ|GNAS|GNAZ|GNB1|GRB2|HRAS|IGF1R|KRAS|MMP2|MSN|NRAS|PIK3CA|PIK3R1|GNG2|MAPK11|SHC1|SOS1|SRC|STRN|ROCK2|BCAR1|GNA14
	Meiosis	47	79	0.000115799	0.0150619	2.81644	10274|10388|10734|10735|121504|23626|255626|27127|3012|3013|3014|3015|3017|3021|474382|56979|5885|653604|672|8330|8334|8338|8339|8341|8344|8347|8348|8350|8351|8352|8353|8354|8355|8356|8357|8358|8359|8360|8361|8364|8365|8366|8367|85236|8968|8970|9985	STAG1|SYCP2|STAG3|STAG2|HIST4H4|SPO11|HIST1H2BA|SMC1B|HIST1H2AE|HIST1H2AD|H2AFX|H2AFZ|HIST1H2BD|H3F3B|H2AFB1|PRDM9|RAD21|HIST2H3D|BRCA1|HIST1H2AK|HIST1H2AC|HIST2H2AC|HIST1H2BG|HIST1H2BN|HIST1H2BE|HIST1H2BC|HIST1H2BO|HIST1H3A|HIST1H3D|HIST1H3C|HIST1H3E|HIST1H3I|HIST1H3G|HIST1H3J|HIST1H3H|HIST1H3B|HIST1H4A|HIST1H4D|HIST1H4F|HIST1H4C|HIST1H4H|HIST1H4B|HIST1H4E|HIST1H2BK|HIST1H3F|HIST1H2BJ|REC8
	Endocytosis	122	202	0.000124773	0.0150619	1.74959	10193|10254|10617|10938|11031|11059|11267|11311|116983|116984|116985|116986|1173|1211|1212|1213|1234|131890|138429|1436|157|1601|161|163|2060|2261|22841|2321|23396|2348|2350|23527|26052|26286|2868|2869|28964|29082|29924|30011|30844|30846|3105|3133|3134|3135|3265|3303|3304|3305|3306|3312|3480|3559|3577|3579|390243|3949|408|4087|4088|4091|4092|4193|4734|4914|50807|51100|51160|51510|5371|55616|55738…	RNF41|STAM2|STAMBP|EHD1|RAB31|WWP1|SNF8|VPS45|ACAP3|ARAP2|ARAP1|AGAP2|AP2M1|CLTA|CLTB|CLTC|CCR5|GRK7|PIP5KL1|CSF1R|GRK3|DAB2|AP2A2|AP2B1|EPS15|FGFR3|RAB11FIP2|FLT1|PIP5K1C|FOLR1|FOLR2|ACAP2|DNM3|ARFGAP3|GRK4|GRK5|GIT1|CHMP4A|EPN1|SH3KBP1|EHD4|EHD2|HLA-A|HLA-E|HLA-F|HLA-G|HRAS|HSPA1A|HSPA1B|HSPA1L|HSPA2|HSPA8|IGF1R|IL2RA|CXCR1|CXCR2|IZUMO1R|LDLR|ARRB1|SMAD2|SMAD3|SMAD6|SMAD7|MDM2|NEDD4|NTRK1|ASAP1…
	TGF_beta_Receptor	110	179	0.000160979	0.0170034	1.79073	1017|1019|1021|1026|10393|10454|10664|10987|11171|114790|1386|1387|1398|1495|1496|1499|1601|163|163126|2022|2033|207|2099|2130|22938|2308|2309|23339|2339|23645|25937|26145|29882|3205|3312|367|3726|3837|4087|4088|4089|4091|4092|4208|467|4800|4802|51176|51592|5163|5170|5290|5295|5296|5371|5494|5576|55802|5599|57154|5747|5925|595|6093|64219|64750|6497|6498|6500|6642|6667|672|6794|6885|6935|7029|7042…	CDK2|CDK4|CDK6|CDKN1A|ANAPC10|TAB1|CTCF|COPS5|STRAP|STK11IP|ATF2|CREBBP|CRK|CTNNA1|CTNNA2|CTNNB1|DAB2|AP2B1|EID2|ENG|EP300|AKT1|ESR1|EWSR1|SNW1|FOXO1|FOXO3|VPS39|FNTA|PPP1R15A|WWTR1|IRF2BP1|ANAPC2|HOXA9|HSPA8|AR|JUNB|KPNB1|SMAD2|SMAD3|SMAD4|SMAD6|SMAD7|MEF2C|ATF3|NFYA|NFYC|LEF1|TRIM33|PDK1|PDPK1|PIK3CA|PIK3R1|PIK3R2|PML|PPM1A|PRKAR2A|DCP1A|MAPK8|SMURF1|PTK2|RB1|CCND1|ROCK1|PJA1|SMURF2|SKI|SKIL|SK…
	TGF-Ncore	35	45	0.000215058	0.0199641	3.35326	10106|10401|11059|1499|1601|2099|23291|23399|23411|23645|25805|28996|4091|4214|4920|51588|51592|5371|54778|5494|5499|57154|58190|64750|6497|6498|7050|7514|79753|8021|83737|8554|8928|9146|9372	CTDSP2|PIAS3|WWP1|CTNNB1|DAB2|ESR1|FBXW11|CTDNEP1|SIRT1|PPP1R15A|BAMBI|HIPK2|SMAD6|MAP3K1|ROR2|PIAS4|TRIM33|PML|RNF111|PPM1A|PPP1CA|SMURF1|CTDSP1|SMURF2|SKI|SKIL|TGIF1|XPO1|SNIP1|NUP214|ITCH|PIAS1|FOXH1|HGS|ZFYVE9
	Morphine addiction	64	92	0.000245373	0.0199641	2.19222	10681|107|109|111|112|113|114|115|157|200959|2550|2554|2555|2556|2557|2558|2560|2562|2563|2564|2567|2568|27115|2770|2771|2773|2775|2778|2782|2783|2784|2785|2786|2787|2788|2790|2791|2792|2793|2868|2869|3760|3762|3763|408|50940|5137|5138|5139|5141|5144|5150|5153|51764|54331|5566|5567|5568|5578|5579|55879|55970|773|8622	GNB5|ADCY1|ADCY3|ADCY5|ADCY6|ADCY7|ADCY8|ADCY9|GRK3|GABRR3|GABBR1|GABRA1|GABRA2|GABRA3|GABRA4|GABRA5|GABRB1|GABRB3|GABRD|GABRE|GABRG3|GABRP|PDE7B|GNAI1|GNAI2|GNAI3|GNAO1|GNAS|GNB1|GNB2|GNB3|GNG3|GNG4|GNG5|GNG7|GNG10|GNG11|GNGT1|GNGT2|GRK4|GRK5|KCNJ3|KCNJ5|KCNJ6|ARRB1|PDE11A|PDE1C|PDE2A|PDE3A|PDE4A|PDE4D|PDE7A|PDE1B|GNG13|GNG2|PRKACA|PRKACB|PRKACG|PRKCA|PRKCB|GABRQ|GNG12|CACNA1A|PDE8B
	Regulation of nuclear SMAD2/3 signaling	53	78	0.000259888	0.0199641	2.41963	1017|1019|1026|10284|1030|10401|10499|1051|1278|1385|1386|1387|1487|2033|207|2099|2308|2309|23309|2625|3066|3312|3586|367|3693|4087|4088|4089|4092|4149|4208|5054|51588|55802|5928|60436|6497|6498|6667|6670|7030|7050|7709|79753|860|861|864|8648|865|8819|8850|8928|9611	CDK2|CDK4|CDKN1A|SAP18|CDKN2B|PIAS3|NCOA2|CEBPB|COL1A2|CREB1|ATF2|CREBBP|CTBP1|EP300|AKT1|ESR1|FOXO1|FOXO3|SIN3B|GATA3|HDAC2|HSPA8|IL10|AR|ITGB5|SMAD2|SMAD3|SMAD4|SMAD7|MAX|MEF2C|SERPINE1|PIAS4|DCP1A|RBBP4|TGIF2|SKI|SKIL|SP1|SP3|TFE3|TGIF1|ZBTB17|SNIP1|RUNX2|RUNX1|RUNX3|NCOA1|CBFB|SAP30|KAT2B|FOXH1|NCOR1
	Retrograde endocannabinoid signaling	68	102	0.000287752	0.0202625	2.10412	10681|107|109|111|112|113|114|115|1268|200959|221955|22999|23236|2554|2555|2556|2557|2558|2560|2562|2563|2564|2567|2568|2770|2771|2773|2775|2776|2782|2783|2784|2785|2786|2787|2788|2790|2791|2792|2793|2891|2892|2893|2911|2915|3708|3760|3762|3763|51764|54331|5566|5567|5568|5578|5579|55879|55970|5599|5600|5602|57406|5743|6300|773|775|778|779	GNB5|ADCY1|ADCY3|ADCY5|ADCY6|ADCY7|ADCY8|ADCY9|CNR1|GABRR3|DAGLB|RIMS1|PLCB1|GABRA1|GABRA2|GABRA3|GABRA4|GABRA5|GABRB1|GABRB3|GABRD|GABRE|GABRG3|GABRP|GNAI1|GNAI2|GNAI3|GNAO1|GNAQ|GNB1|GNB2|GNB3|GNG3|GNG4|GNG5|GNG7|GNG10|GNG11|GNGT1|GNGT2|GRIA2|GRIA3|GRIA4|GRM1|GRM5|ITPR1|KCNJ3|KCNJ5|KCNJ6|GNG13|GNG2|PRKACA|PRKACB|PRKACG|PRKCA|PRKCB|GABRQ|GNG12|MAPK8|MAPK11|MAPK10|ABHD6|PTGS2|MAPK12|CACNA1A|CACNA…
	Regulation of nuclear beta catenin signaling and target gene transcription	55	81	0.000383351	0.024426	2.2926	1029|1046|10499|10642|10971|113|1462|1487|1499|166|170261|1857|2033|2249|22943|26959|27121|2810|3066|3398|3491|3619|367|389058|4313|4617|4656|4762|51176|5308|56998|57167|57680|595|607|6500|6597|6907|6925|6932|6934|7015|7089|7091|7514|7529|7531|7532|8295|8313|8454|8913|894|8945|9968	CDKN2A|CDX4|NCOA2|IGF2BP1|YWHAQ|ADCY7|VCAN|CTBP1|CTNNB1|AES|ZCCHC12|DVL3|EP300|FGF4|DKK1|HBP1|DKK4|SFN|HDAC2|ID2|CYR61|INCENP|AR|SP5|MMP2|MYF5|MYOG|NEUROG1|LEF1|PITX2|CTNNBIP1|SALL4|CHD8|CCND1|BCL9|SKP1|SMARCA4|TBL1X|TCF4|TCF7|TCF7L2|TERT|TLE2|TLE4|XPO1|YWHAB|YWHAE|YWHAG|TRRAP|AXIN2|CUL1|CACNA1G|CCND2|BTRC|MED12
	Ubiquitin mediated proteolysis	87	137	0.000404691	0.024426	1.85535	10055|10277|10393|10401|10477|11059|11065|112401|118424|134111|140739|1642|22888|22954|23221|23291|23759|246184|25847|25898|26091|26232|26259|27338|29882|3093|329|4193|4214|4281|4591|4734|51366|51588|5371|54926|55070|55284|55294|55585|55958|57154|57448|64326|64750|6477|6500|65264|672|6921|6923|7189|7317|7319|7320|7322|7323|7324|7328|7329|7337|7428|8065|83737|84447|8450|8451|8454|8554|8651|867|868…	SAE1|UBE4B|ANAPC10|PIAS3|UBE2E3|WWP1|UBE2C|BIRC8|UBE2J2|UBE2QL1|UBE2F|DDB1|UBOX5|TRIM32|RHOBTB2|FBXW11|PPIL2|CDC26|ANAPC13|RCHY1|HERC4|FBXO2|FBXW8|UBE2S|ANAPC2|UBE2K|BIRC2|MDM2|MAP3K1|MID1|TRIM37|NEDD4|UBR5|PIAS4|PML|UBE2R2|DET1|UBE2W|FBXW7|UBE2Q1|KLHL9|SMURF1|BIRC6|COP1|SMURF2|SIAH1|SKP1|UBE2Z|BRCA1|ELOC|ELOB|TRAF6|UBA1|UBE2A|UBE2B|UBE2D2|UBE2D3|UBE2E1|UBE2H|UBE2I|UBE3A|VHL|CUL5|ITCH|SYVN1|CUL4B…
	BMP receptor signaling	31	41	0.000555305	0.0312822	3.29905	10106|10454|10468|197|23645|25805|25928|26585|285704|4086|4089|4090|4091|4092|5494|5499|57154|58190|64750|6497|652|654|657|658|659|6885|8021|91851|9241|9350|9765	CTDSP2|TAB1|FST|AHSG|PPP1R15A|BAMBI|SOSTDC1|GREM1|RGMB|SMAD1|SMAD4|SMAD5|SMAD6|SMAD7|PPM1A|PPP1CA|SMURF1|CTDSP1|SMURF2|SKI|BMP4|BMP6|BMPR1A|BMPR1B|BMPR2|MAP3K7|NUP214|CHRDL1|NOG|CER1|ZFYVE16
	Hedgehog signaling events mediated by Gli proteins	36	49	0.000612873	0.0323673	2.8744	10284|11127|1387|1452|1453|1454|1455|1456|207|23291|23309|26160|27148|2735|2737|2770|2771|2773|2775|2781|2782|3066|3958|51715|53944|54331|5566|5727|5928|6608|7514|8405|8554|8819|8945|9788	SAP18|KIF3A|CREBBP|CSNK1A1|CSNK1D|CSNK1E|CSNK1G2|CSNK1G3|AKT1|FBXW11|SIN3B|IFT172|STK36|GLI1|GLI3|GNAI1|GNAI2|GNAI3|GNAO1|GNAZ|GNB1|HDAC2|LGALS3|RAB23|CSNK1G1|GNG2|PRKACA|PTCH1|RBBP4|SMO|XPO1|SPOP|PIAS1|SAP30|BTRC|MTSS1
	Shigellosis	42	61	0.00077016	0.0361733	2.51517	10092|10093|10094|10109|10163|10392|10459|10552|1398|1793|23291|25|3059|3551|3678|3688|375189|391|4792|4793|5216|5599|5600|5602|5879|5970|60|6093|6300|64127|6714|71|7307|7322|7414|7454|81873|8945|8976|9475|960|998	ARPC5|ARPC4|ARPC3|ARPC2|WASF2|NOD1|MAD2L2|ARPC1A|CRK|DOCK1|FBXW11|ABL1|HCLS1|IKBKB|ITGA5|ITGB1|PFN4|RHOG|NFKBIA|NFKBIB|PFN1|MAPK8|MAPK11|MAPK10|RAC1|RELA|ACTB|ROCK1|MAPK12|NOD2|SRC|ACTG1|U2AF1|UBE2D2|VCL|WAS|ARPC5L|BTRC|WASL|ROCK2|CD44|CDC42
	BCR	79	132	0.000770555	0.0361733	1.84839	1017|1019|1021|1385|1386|1398|1499|151888|1796|1978|2002|207|2213|2308|2309|23396|2534|2549|25780|26228|26469|2885|2889|2969|29760|3059|3190|3551|3708|3726|3932|3937|4773|4775|4792|51363|5170|5295|5296|5305|5335|54205|5579|5599|5747|5781|5921|5925|5970|604|6348|640|6464|6654|6655|6772|6774|6850|6885|695|7409|7535|79837|8394|8396|84174|842|84433|8519|867|868|8915|921|9261|933|9564|971|974|975	CDK2|CDK4|CDK6|CREB1|ATF2|CRK|CTNNB1|BTLA|DOK1|EIF4EBP1|ELK1|AKT1|FCGR2B|FOXO1|FOXO3|PIP5K1C|FYN|GAB1|RASGRP3|STAP1|PTPN18|GRB2|RAPGEF1|GTF2I|BLNK|HCLS1|HNRNPK|IKBKB|ITPR1|JUNB|LCK|LCP2|NFATC2|NFATC3|NFKBIA|CHST15|PDPK1|PIK3R1|PIK3R2|PIP4K2A|PLCG1|CYCS|PRKCB|MAPK8|PTK2|PTPN11|RASA1|RB1|RELA|BCL6|CCL3|BLK|SHC1|SOS1|SOS2|STAT1|STAT3|SYK|MAP3K7|BTK|VAV1|ZAP70|PIP4K2C|PIP5K1A|PIP4K2B|SLA2|CASP9|CARD1…
	Trk receptor signaling mediated by PI3K and PLC-gamma	28	37	0.000934296	0.0415516	3.35162	10971|116986|1385|1958|207|2309|2549|2810|2885|3265|3845|4803|4893|4914|5170|5290|5295|5335|595|6464|6654|6714|7222|7442|7529|7531|7532|815	YWHAQ|AGAP2|CREB1|EGR1|AKT1|FOXO3|GAB1|SFN|GRB2|HRAS|KRAS|NGF|NRAS|NTRK1|PDPK1|PIK3CA|PIK3R1|PLCG1|CCND1|SHC1|SOS1|SRC|TRPC3|TRPV1|YWHAB|YWHAE|YWHAG|CAMK2A
	Basal transcription factors	29	45	0.00129997	0.0517047	3.08557	10629|11036|138474|2068|2071|27097|2957|2958|2959|2960|2963|2965|2966|2968|2969|387332|4331|54457|6872|6873|6874|6879|6880|6881|6883|6908|8148|9519|9569	TAF6L|GTF2A1L|TAF1L|ERCC2|ERCC3|TAF5L|GTF2A1|GTF2A2|GTF2B|GTF2E1|GTF2F2|GTF2H1|GTF2H2|GTF2H4|GTF2I|TBPL2|MNAT1|TAF7L|TAF1|TAF2|TAF4|TAF7|TAF9|TAF10|TAF12|TBP|TAF15|TBPL1|GTF2IRD1
	mRNA processing	77	126	0.00130946	0.0517047	1.80124	10147|10151|10181|10262|10421|10482|10658|10772|10898|10921|10978|10992|11129|11218|11338|1195|1196|140890|1653|1660|1665|22803|22826|22916|23283|23405|23451|24148|2521|27316|3178|3181|3184|3187|3190|3191|3275|4670|4686|4841|5094|51692|5430|55660|5681|56853|5725|57396|57794|58155|6421|6426|6427|6428|6429|6430|6431|6432|6433|6434|6626|6629|6632|6635|6729|6733|6829|7307|8175|83443|8405|8449|8559|87…	SUGP2|HNRNPA3P1|RBM5|SF3B4|CD2BP2|NXF1|CELF1|SRSF10|CPSF4|RNPS1|CLP1|SF3B2|CLASRP|DDX20|U2AF2|CLK1|CLK2|SREK1|DDX1|DHX9|DHX15|XRN2|DNAJC8|NCBP2|CSTF2T|DICER1|SF3B1|PRPF6|FUS|RBMX|HNRNPA1|HNRNPA2B1|HNRNPD|HNRNPH1|HNRNPK|HNRNPL|PRMT2|HNRNPM|NCBP1|NONO|PCBP2|CPSF3|POLR2A|PRPF40A|PSKH1|CELF4|PTBP1|CLK4|SUGP1|PTBP2|SFPQ|SRSF1|SRSF2|SRSF3|SRSF4|SRSF5|SRSF6|SRSF7|SFSWAP|TRA2B|SNRPA|SNRPB2|SNRPD1|SNRPE|S…
	Insulin Pathway	34	48	0.00134616	0.0517047	2.71416	10640|11336|1398|1796|1978|207|208|2151|2309|23265|23433|2885|2887|2889|3265|3667|5170|5290|5295|55763|55770|5584|5770|5781|5786|5921|60412|6446|64601|6464|6654|8440|857|867	EXOC5|EXOC3|CRK|DOK1|EIF4EBP1|AKT1|AKT2|F2RL2|FOXO3|EXOC7|RHOQ|GRB2|GRB10|RAPGEF1|HRAS|IRS1|PDPK1|PIK3CA|PIK3R1|EXOC1|EXOC2|PRKCI|PTPN1|PTPN11|PTPRA|RASA1|EXOC4|SGK1|VPS16|SHC1|SOS1|NCK2|CAV1|CBL
	Interleukin-11 Signaling Pathway	27	40	0.00144042	0.0529196	3.23158	10401|1385|207|2534|2885|3265|332|3383|3551|3572|3590|3716|3717|466|5170|5295|5296|5524|5781|5970|6714|6772|6774|7297|7525|8554|860	PIAS3|CREB1|AKT1|FYN|GRB2|HRAS|BIRC5|ICAM1|IKBKB|IL6ST|IL11RA|JAK1|JAK2|ATF1|PDPK1|PIK3R1|PIK3R2|PTPA|PTPN11|RELA|SRC|STAT1|STAT3|TYK2|YES1|PIAS1|RUNX2
	Sphingosine 1-phosphate (S1P) pathway	17	21	0.00176451	0.0621254	5.42351	10672|1901|1903|2767|2768|2770|2771|2773|2775|2776|2781|4363|81537|8698|8877|8879|9630	GNA13|S1PR1|S1PR3|GNA11|GNA12|GNAI1|GNAI2|GNAI3|GNAO1|GNAQ|GNAZ|ABCC1|SGPP1|S1PR4|SPHK1|SGPL1|GNA14
	Internalization of ErbB1	28	39	0.00196849	0.0623795	2.9794	10617|2060|2885|29924|30011|3265|3845|4893|5290|5295|5747|57732|5868|6453|6456|6464|6654|6714|7251|7322|7323|867|868|8867|8874|9101|9146|998	STAMBP|EPS15|GRB2|EPN1|SH3KBP1|HRAS|KRAS|NRAS|PIK3CA|PIK3R1|PTK2|ZFYVE28|RAB5A|ITSN1|SH3GL2|SHC1|SOS1|SRC|TSG101|UBE2D2|UBE2D3|CBL|CBLB|SYNJ1|ARHGEF7|USP8|HGS|CDC42
	inactivation of gsk3 by akt causes accumulation of b-catenin in alveolar macrophages	28	40	0.00196849	0.0623795	2.9794	10023|11197|114609|1457|1499|207|22943|23643|2697|27123|3551|4615|4792|51176|5170|5290|5295|54472|5528|5624|595|5970|7471|8321|85407|85409|8945|929	FRAT1|WIF1|TIRAP|CSNK2A1|CTNNB1|AKT1|DKK1|LY96|GJA1|DKK2|IKBKB|MYD88|NFKBIA|LEF1|PDPK1|PIK3CA|PIK3R1|TOLLIP|PPP2R5D|PROC|CCND1|RELA|WNT1|FZD1|NKD1|NKD2|BTRC|CD14
	TGF beta Signaling Pathway	74	117	0.00199319	0.0623795	1.77399	10413|10454|10987|11059|11171|1316|1386|1601|163126|2033|207|22938|2885|3688|3690|3726|4087|4088|4089|4092|4205|4208|467|5062|5163|5295|5296|5371|54778|5494|5576|55802|5599|5605|57154|5747|5879|595|6416|64219|6464|64750|6497|6498|6500|6654|6667|6714|6885|6935|7015|7041|7046|7050|7071|7189|7329|79753|8021|83737|8454|8462|8554|857|860|8928|8945|9146|9372|9564|9765|9839|9978|998	YAP1|TAB1|COPS5|WWP1|STRAP|KLF6|ATF2|DAB2|EID2|EP300|AKT1|SNW1|GRB2|ITGB1|ITGB3|JUNB|SMAD2|SMAD3|SMAD4|SMAD7|MEF2A|MEF2C|ATF3|PAK2|PDK1|PIK3R1|PIK3R2|PML|RNF111|PPM1A|PRKAR2A|DCP1A|MAPK8|MAP2K2|SMURF1|PTK2|RAC1|CCND1|MAP2K4|PJA1|SHC1|SMURF2|SKI|SKIL|SKP1|SOS1|SP1|SRC|MAP3K7|ZEB1|TERT|TGFB1I1|TGFBR1|TGIF1|KLF10|TRAF6|UBE2I|SNIP1|NUP214|ITCH|CUL1|KLF11|PIAS1|CAV1|RUNX2|FOXH1|BTRC|HGS|ZFYVE9|BCAR1|Z…
	TGF-beta receptor signaling	34	52	0.00248372	0.0749552	2.50474	10413|10454|11059|11171|1490|1499|1601|168002|23645|25805|2885|4087|4088|4089|4092|5170|5371|54778|5499|5515|5516|57154|6464|64750|6654|6885|7043|7046|7531|815|83658|857|9372|9765	YAP1|TAB1|WWP1|STRAP|CTGF|CTNNB1|DAB2|DACT2|PPP1R15A|BAMBI|GRB2|SMAD2|SMAD3|SMAD4|SMAD7|PDPK1|PML|RNF111|PPP1CA|PPP2CA|PPP2CB|SMURF1|SHC1|SMURF2|SOS1|MAP3K7|TGFB3|TGFBR1|YWHAE|CAMK2A|DYNLRB1|CAV1|ZFYVE9|ZFYVE16
	Proteoglycan biosynthesis	20	31	0.00286265	0.080585	3.82861	1314|1315|2131|2132|2135|22820|22856|26229|27087|29940|372|50515|55454|56548|64131|64132|79586|84912|9276|9469	COPA|COPB1|EXT1|EXT2|EXTL2|COPG1|CHSY1|B3GAT3|B3GAT1|DSE|ARCN1|CHST11|CSGALNACT2|CHST7|XYLT1|XYLT2|CHPF|SLC35B4|COPB2|CHST3
	Signaling by Hippo	16	21	0.00296649	0.080585	5.10396	10413|154796|1856|25937|26524|51421|55233|60485|6788|6789|7082|7529|7531|836|9113|92597	YAP1|AMOT|DVL2|WWTR1|LATS2|AMOTL2|MOB1A|SAV1|STK3|STK4|TJP1|YWHAB|YWHAE|CASP3|LATS1|MOB1B
	Glutamatergic synapse	75	126	0.00306946	0.080585	1.71216	10681|107|109|10991|111|112|113|114|115|116444|123745|157|1742|23236|26279|2752|2770|2771|2773|2775|2776|2778|2782|2783|2784|2785|2786|2787|2788|2790|2791|2792|2793|2891|2892|2893|2905|2911|2912|2913|2914|2915|2918|30814|3708|3760|50944|51764|5319|5321|5322|54331|54407|5530|5532|5533|5534|5535|5566|5567|5568|5578|5579|55970|6506|6507|7220|773|775|81539|8398|85358|9454|9455|9456	GNB5|ADCY1|ADCY3|SLC38A3|ADCY5|ADCY6|ADCY7|ADCY8|ADCY9|GRIN3B|PLA2G4E|GRK3|DLG4|PLCB1|PLA2G2D|GLUL|GNAI1|GNAI2|GNAI3|GNAO1|GNAQ|GNAS|GNB1|GNB2|GNB3|GNG3|GNG4|GNG5|GNG7|GNG10|GNG11|GNGT1|GNGT2|GRIA2|GRIA3|GRIA4|GRIN2C|GRM1|GRM2|GRM3|GRM4|GRM5|GRM8|PLA2G2E|ITPR1|KCNJ3|SHANK1|GNG13|PLA2G1B|PLA2G4A|PLA2G5|GNG2|SLC38A2|PPP3CA|PPP3CB|PPP3CC|PPP3R1|PPP3R2|PRKACA|PRKACB|PRKACG|PRKCA|PRKCB|GNG12|SLC1A2|SL…
	TGF Beta Signaling Pathway	38	55	0.00316213	0.080585	2.27476	10468|10637|1387|1499|2022|2033|23090|25805|3265|3458|3694|3716|4086|4087|4088|4089|4090|4091|4092|5054|51176|6497|6498|652|6772|6774|7030|7044|7046|7050|7057|7471|860|864|8928|9241|9372|9839	FST|LEFTY1|CREBBP|CTNNB1|ENG|EP300|ZNF423|BAMBI|HRAS|IFNG|ITGB6|JAK1|SMAD1|SMAD2|SMAD3|SMAD4|SMAD5|SMAD6|SMAD7|SERPINE1|LEF1|SKI|SKIL|BMP4|STAT1|STAT3|TFE3|LEFTY2|TGFBR1|TGIF1|THBS1|WNT1|RUNX2|RUNX3|FOXH1|NOG|ZFYVE9|ZEB2
	Myometrial Relaxation and Contraction Pathways	96	155	0.00320449	0.080585	1.58769	10488|10681|107|109|10971|111|11142|112|113|11318|114|115|122042|1264|1265|1385|1386|1388|1392|22809|23764|2551|2553|2697|2776|2778|2782|2783|2784|2785|2786|2787|2788|2791|2792|2810|2868|2869|2982|3485|3486|3487|3488|3489|3569|3708|408|466|467|468|4842|488|5144|51764|5335|54331|5566|5567|5573|5576|5577|5578|5579|5581|55970|59350|5996|5997|5998|5999|60|6000|6261|6262|6263|6546|6667|70|71|7529|7531…	CREB3|GNB5|ADCY1|ADCY3|YWHAQ|ADCY5|PKIG|ADCY6|ADCY7|GPR182|ADCY8|ADCY9|RXFP2|CNN1|CNN2|CREB1|ATF2|ATF6B|CRH|ATF5|MAFF|GABPA|GABPB1|GJA1|GNAQ|GNAS|GNB1|GNB2|GNB3|GNG3|GNG4|GNG5|GNG7|GNG11|GNGT1|SFN|GRK4|GRK5|GUCY1A1|IGFBP2|IGFBP3|IGFBP4|IGFBP5|IGFBP6|IL6|ITPR1|ARRB1|ATF1|ATF3|ATF4|NOS1|ATP2A2|PDE4D|GNG13|PLCG1|GNG2|PRKACA|PRKACB|PRKAR1A|PRKAR2A|PRKAR2B|PRKCA|PRKCB|PRKCE|GNG12|RXFP1|RGS1|RGS2|RGS3|…
	Direct p53 effectors	88	144	0.00330789	0.080585	1.62303	10153|1026|10498|1263|133746|1387|1462|1509|1647|1655|1820|1843|1869|1871|1907|1969|2033|2232|22943|23368|25898|25946|27113|2810|2876|28984|29102|3064|3066|3082|3090|317|3303|3304|333926|3486|389|4068|407040|4170|4193|4292|4313|4436|467|4800|4802|50484|5054|51499|5268|5366|5371|54487|5564|57060|57103|5728|578|58484|5925|598|599|604|624|6273|639|64326|6597|6667|6880|7159|7161|7249|7306|8295|857|86…	CEBPZ|CDKN1A|CARM1|PLK3|JMY|CREBBP|VCAN|CTSD|GADD45A|DDX5|ARID3A|DUSP1|E2F1|E2F3|EDN2|EPHA2|EP300|FDXR|DKK1|PPP1R13B|RCHY1|ZNF385A|BBC3|SFN|GPX1|RGCC|DROSHA|HTT|HDAC2|HGF|HIC1|APAF1|HSPA1A|HSPA1B|PPM1J|IGFBP3|RHOC|SH2D1A|MIR34A|MCL1|MDM2|MLH1|MMP2|MSH2|ATF3|NFYA|NFYC|RRM2B|SERPINE1|TRIAP1|SERPINB5|PMAIP1|PML|DGCR8|PRKAB1|PCBP4|TIGAR|PTEN|BAK1|NLRC4|RB1|BCL2L1|BCL2L2|BCL6|BDKRB2|S100A2|PRDM1|COP1|…
	Alcoholism	101	179	0.00333784	0.080585	1.56275	10013|10014|10488|10681|111|116444|121504|135|1385|1386|1388|1392|158983|255626|2770|2771|2773|2775|2778|2782|2783|2784|2785|2786|2787|2788|2790|2791|2792|2793|2885|2905|3012|3013|3014|3015|3017|3021|3066|3265|3845|440093|440689|468|474382|4852|4893|51564|51764|51806|54331|5499|55506|5566|55766|55869|55970|6464|64764|653604|6570|6571|6654|6655|79885|801|805|8330|8334|8336|8338|8339|8341|8344|8347…	HDAC6|HDAC5|CREB3|GNB5|ADCY5|GRIN3B|HIST4H4|ADORA2A|CREB1|ATF2|ATF6B|CRH|H2BFWT|HIST1H2BA|GNAI1|GNAI2|GNAI3|GNAO1|GNAS|GNB1|GNB2|GNB3|GNG3|GNG4|GNG5|GNG7|GNG10|GNG11|GNGT1|GNGT2|GRB2|GRIN2C|HIST1H2AE|HIST1H2AD|H2AFX|H2AFZ|HIST1H2BD|H3F3B|HDAC2|HRAS|KRAS|H3F3C|HIST2H2BF|ATF4|H2AFB1|NPY|NRAS|HDAC7|GNG13|CALML5|GNG2|PPP1CA|H2AFY2|PRKACA|H2AFJ|HDAC8|GNG12|SHC1|CREB3L2|HIST2H3D|SLC18A1|SLC18A2|SOS1|SO…
	FoxO family signaling	33	50	0.00357318	0.0838706	2.43084	10018|1017|10971|114907|1387|1452|1453|1454|1455|1456|1499|1647|2033|207|2308|2309|23411|2810|3551|356|53944|5599|5602|604|6446|7514|7529|7531|7532|7763|7874|8850|891	BCL2L11|CDK2|YWHAQ|FBXO32|CREBBP|CSNK1A1|CSNK1D|CSNK1E|CSNK1G2|CSNK1G3|CTNNB1|GADD45A|EP300|AKT1|FOXO1|FOXO3|SIRT1|SFN|IKBKB|FASLG|CSNK1G1|MAPK8|MAPK10|BCL6|SGK1|XPO1|YWHAB|YWHAE|YWHAG|ZFAND5|USP7|KAT2B|CCNB1
	TGF-beta signaling pathway	52	83	0.00390947	0.0874032	1.9164	1030|10468|10637|130399|1311|1387|2033|268|269|3397|3398|3400|3458|392255|4086|4087|4088|4089|4090|4091|4092|5308|5515|5516|5518|57154|6093|64750|6500|652|653|654|657|658|659|6667|7042|7043|7044|7046|7057|7059|7060|8200|8454|90|92|9241|9372|9475|9765|9978	CDKN2B|FST|LEFTY1|ACVR1C|COMP|CREBBP|EP300|AMH|AMHR2|ID1|ID2|ID4|IFNG|GDF6|SMAD1|SMAD2|SMAD3|SMAD4|SMAD5|SMAD6|SMAD7|PITX2|PPP2CA|PPP2CB|PPP2R1A|SMURF1|ROCK1|SMURF2|SKP1|BMP4|BMP5|BMP6|BMPR1A|BMPR1B|BMPR2|SP1|TGFB2|TGFB3|LEFTY2|TGFBR1|THBS1|THBS3|THBS4|GDF5|CUL1|ACVR1|ACVR2A|NOG|ZFYVE9|ROCK2|ZFYVE16|RBX1
	b cell survival pathway	11	13	0.00397081	0.0874032	10.5211	207|2475|332|3672|3688|51341|5170|5290|5295|5977|836	AKT1|MTOR|BIRC5|ITGA1|ITGB1|ZBTB7A|PDPK1|PIK3CA|PIK3R1|DPF2|CASP3
	DARPP-32 events	21	27	0.00416725	0.0874032	3.34997	1020|116143|5141|5144|5499|5515|5516|5518|5528|5530|5532|5533|5534|5566|5567|5568|5573|5576|5577|801|805	CDK5|WDR92|PDE4A|PDE4D|PPP1CA|PPP2CA|PPP2CB|PPP2R1A|PPP2R5D|PPP3CA|PPP3CB|PPP3CC|PPP3R1|PRKACA|PRKACB|PRKACG|PRKAR1A|PRKAR2A|PRKAR2B|CALM1|CALM2
	adp-ribosylation factor	21	28	0.00416725	0.0874032	3.34997	10928|10945|11014|11015|1123|116984|116985|1211|1212|1314|26286|2822|375|392|395|50807|55738|8729|9265|9266|9267	RALBP1|KDELR1|KDELR2|KDELR3|CHN1|ARAP2|ARAP1|CLTA|CLTB|COPA|ARFGAP3|GPLD1|ARF1|ARHGAP1|ARHGAP6|ASAP1|ARFGAP1|GBF1|CYTH3|CYTH2|CYTH1
	Axon guidance	155	268	0.00424086	0.0874032	1.40393	10048|10154|1020|10298|10371|10398|10486|1072|116986|1173|1211|1213|1272|1277|1278|1280|1281|1282|1285|1287|1290|1291|1299|137970|1385|1457|1459|1460|161|163|1630|1739|1741|1742|1793|1808|214|219699|2242|22885|23114|23122|23129|23332|23365|23380|23396|25|2534|256076|26052|2675|27255|27289|27330|2817|285643|285704|2885|2909|3265|3672|3678|3685|3688|3690|375790|3785|3845|388|389|3897|391|3912|3984|…	RANBP9|PLXNC1|CDK5|PAK4|SEMA3A|MYL9|CAP2|CFL1|AGAP2|AP2M1|CLTA|CLTC|CNTN1|COL1A1|COL1A2|COL2A1|COL3A1|COL4A1|COL4A3|COL4A5|COL5A2|COL6A1|COL9A3|UNC5D|CREB1|CSNK2A1|CSNK2A2|CSNK2B|AP2A2|AP2B1|DCC|DLG1|DLG3|DLG4|DOCK1|DPYSL2|ALCAM|UNC5B|FES|ABLIM3|NFASC|CLASP2|PLXND1|CLASP1|ARHGEF12|SRGAP2|PIP5K1C|ABL1|FYN|COL6A5|DNM3|GFRA2|CNTN6|RND1|RPS6KA6|GPC1|KIF4B|RGMB|GRB2|ARHGAP35|HRAS|ITGA1|ITGA5|ITGAV|ITG…
	pten dependent cell cycle arrest and apoptosis	13	15	0.00473329	0.0950097	6.21928	207|2309|2885|356|3611|3688|5290|5295|5728|5747|6464|6654|9564	AKT1|FOXO3|GRB2|FASLG|ILK|ITGB1|PIK3CA|PIK3R1|PTEN|PTK2|SHC1|SOS1|BCAR1
	tumor suppressor arf inhibits ribosomal biogenesis	17	24	0.00483552	0.0950097	4.06713	1029|1869|207|25|25885|3303|3304|4193|472|4793|51082|5290|5295|5879|5925|6909|7319	CDKN2A|E2F1|AKT1|ABL1|POLR1A|HSPA1A|HSPA1B|MDM2|ATM|NFKBIB|POLR1D|PIK3CA|PIK3R1|RAC1|RB1|TBX2|UBE2A
	Signaling by NODAL	15	20	0.00494725	0.0950097	4.78446	10637|130399|2309|4087|4088|4089|5045|5046|55997|6997|7044|8928|91|92|9350	LEFTY1|ACVR1C|FOXO3|SMAD2|SMAD3|SMAD4|FURIN|PCSK6|CFC1|TDGF1|LEFTY2|FOXH1|ACVR1B|ACVR2A|CER1
	TCR signaling in naive CD8+ T cells	35	56	0.00521491	0.0979244	2.23442	1326|207|2534|27040|2885|3105|3265|3551|3845|3932|3937|4893|5170|5335|55503|5551|5578|5579|5581|567|5906|6464|6654|6786|7189|7409|7535|83593|84433|867|8915|9020|916|926|941	MAP3K8|AKT1|FYN|LAT|GRB2|HLA-A|HRAS|IKBKB|KRAS|LCK|LCP2|NRAS|PDPK1|PLCG1|TRPV6|PRF1|PRKCA|PRKCB|PRKCE|B2M|RAP1A|SHC1|SOS1|STIM1|TRAF6|VAV1|ZAP70|RASSF5|CARD11|CBL|BCL10|MAP3K14|CD3E|CD8B|CD80
	vegf hypoxia and angiogenesis	22	30	0.0057288	0.101071	3.00864	207|2321|2324|2885|3091|3265|3827|405|5170|5290|5295|5335|5578|5579|5747|624|6464|6654|6714|7428|857|9564	AKT1|FLT1|FLT4|GRB2|HIF1A|HRAS|KNG1|ARNT|PDPK1|PIK3CA|PIK3R1|PLCG1|PRKCA|PRKCB|PTK2|BDKRB2|SHC1|SOS1|SRC|VHL|CAV1|BCAR1
	HTLV-I infection	147	263	0.0057738	0.101071	1.39699	10000|1019|1026|1029|1030|1031|10393|10524|107|10725|109|111|112|11211|113|114|115|1385|1386|1387|1499|1739|1856|1857|1869|1871|1958|1959|200186|2002|2005|2033|207|208|22800|22808|23533|246184|2535|2874|293|29882|3105|3108|3112|3115|3119|3122|3123|3125|3126|3133|3134|3135|3265|3383|3551|3558|3559|3569|3689|3716|3845|387332|3932|4055|4087|4088|4089|4214|4215|4488|4603|466|467|468|472|4773|4775|479…	AKT3|CDK4|CDKN1A|CDKN2A|CDKN2B|CDKN2C|ANAPC10|KAT5|ADCY1|NFAT5|ADCY3|ADCY5|ADCY6|FZD10|ADCY7|ADCY8|ADCY9|CREB1|ATF2|CREBBP|CTNNB1|DLG1|DVL2|DVL3|E2F1|E2F3|EGR1|EGR2|CRTC2|ELK1|ELK4|EP300|AKT1|AKT2|RRAS2|MRAS|PIK3R5|CDC26|FZD2|GPS2|SLC25A6|ANAPC2|HLA-A|HLA-DMA|HLA-DOB|HLA-DPB1|HLA-DQB1|HLA-DRA|HLA-DRB1|HLA-DRB3|HLA-DRB4|HLA-E|HLA-F|HLA-G|HRAS|ICAM1|IKBKB|IL2|IL2RA|IL6|ITGB2|JAK1|KRAS|TBPL2|LCK|LTB…
	Integrin	75	125	0.00577987	0.101071	1.634	11081|1277|1278|1280|1281|1282|1285|1287|1288|1290|1291|1294|1295|1296|1299|1300|1302|1303|1306|1310|1398|1462|176|1793|2006|2239|2335|2534|2817|2885|2889|3265|3339|3672|3676|3678|3681|3682|3685|3688|3689|3690|3693|3694|3695|3696|375790|3845|3932|4060|4168|4893|55619|5605|5747|5879|5906|60|633|63827|6464|6654|6655|6714|7094|7409|7414|81704|8515|85440|857|9564|960|9732|998	KERA|COL1A1|COL1A2|COL2A1|COL3A1|COL4A1|COL4A3|COL4A5|COL4A6|COL5A2|COL6A1|COL7A1|COL8A1|COL8A2|COL9A3|COL10A1|COL11A2|COL12A1|COL15A1|COL19A1|CRK|VCAN|ACAN|DOCK1|ELN|GPC4|FN1|FYN|GPC1|GRB2|RAPGEF1|HRAS|HSPG2|ITGA1|ITGA4|ITGA5|ITGAD|ITGAE|ITGAV|ITGB1|ITGB2|ITGB3|ITGB5|ITGB6|ITGB7|ITGB8|AGRN|KRAS|LCK|LUM|MCF2|NRAS|DOCK10|MAP2K2|PTK2|RAC1|RAP1A|ACTB|BGN|BCAN|SHC1|SOS1|SOS2|SRC|TLN1|VAV1|VCL|DOCK8|I…
	Class I PI3K signaling events	30	45	0.00598055	0.101071	2.39355	2268|2309|2534|27040|29760|3265|3636|375|381|3845|3932|4893|5170|5290|5295|5335|5728|5879|5906|640|64411|6446|6714|6850|695|7525|7535|9265|9266|9267	FGR|FOXO3|FYN|LAT|BLNK|HRAS|INPPL1|ARF1|ARF5|KRAS|LCK|NRAS|PDPK1|PIK3CA|PIK3R1|PLCG1|PTEN|RAC1|RAP1A|BLK|ARAP3|SGK1|SRC|SYK|BTK|YES1|ZAP70|CYTH3|CYTH2|CYTH1
	Vasopressin-regulated water reabsorption	30	45	0.00598055	0.101071	2.39355	10488|10540|10671|109|112|115|1385|140735|1639|1778|1780|1781|1783|2778|396|51143|51164|5566|5567|5568|5868|5869|64764|6810|6844|79659|84699|8655|9230|9586	CREB3|DCTN2|DCTN6|ADCY3|ADCY6|ADCY9|CREB1|DYNLL2|DCTN1|DYNC1H1|DYNC1I1|DYNC1I2|DYNC1LI2|GNAS|ARHGDIA|DYNC1LI1|DCTN4|PRKACA|PRKACB|PRKACG|RAB5A|RAB5B|CREB3L2|STX4|VAMP2|DYNC2H1|CREB3L3|DYNLL1|RAB11B|CREB5
	t cell receptor signaling pathway	36	55	0.0061603	0.102068	2.15463	10928|1123|116984|116985|2002|2534|26286|27040|2885|3122|3123|3265|392|3932|395|4214|4792|50807|5290|5295|5335|5530|5532|5533|55738|5578|5579|5599|5879|5970|6416|6464|6654|7409|7535|916	RALBP1|CHN1|ARAP2|ARAP1|ELK1|FYN|ARFGAP3|LAT|GRB2|HLA-DRA|HLA-DRB1|HRAS|ARHGAP1|LCK|ARHGAP6|MAP3K1|NFKBIA|ASAP1|PIK3CA|PIK3R1|PLCG1|PPP3CA|PPP3CB|PPP3CC|ARFGAP1|PRKCA|PRKCB|MAPK8|RAC1|RELA|MAP2K4|SHC1|SOS1|VAV1|ZAP70|CD3E
	signaling pathway from g-protein families	20	26	0.00644449	0.104723	3.19011	1385|2002|2770|2776|2778|2782|2792|3265|5335|5530|5532|5533|5567|5568|5573|5576|5577|5578|5579|6197	CREB1|ELK1|GNAI1|GNAQ|GNAS|GNB1|GNGT1|HRAS|PLCG1|PPP3CA|PPP3CB|PPP3CC|PRKACB|PRKACG|PRKAR1A|PRKAR2A|PRKAR2B|PRKCA|PRKCB|RPS6KA3
	insulin	50	79	0.00685024	0.105373	1.84232	10000|10971|1974|1978|1981|2002|207|208|2308|2309|2475|2810|2885|2997|2998|3265|3667|3845|4893|51422|5170|5290|5293|5295|5296|5518|5522|5523|5524|5526|5528|5529|5563|5564|5565|5571|5605|5728|57521|6009|6464|6654|6655|7248|7249|7529|7531|7532|8471|8672	AKT3|YWHAQ|EIF4A2|EIF4EBP1|EIF4G1|ELK1|AKT1|AKT2|FOXO1|FOXO3|MTOR|SFN|GRB2|GYS1|GYS2|HRAS|IRS1|KRAS|NRAS|PRKAG2|PDPK1|PIK3CA|PIK3CD|PIK3R1|PIK3R2|PPP2R1A|PPP2R2C|PPP2R3A|PTPA|PPP2R5B|PPP2R5D|PPP2R5E|PRKAA2|PRKAB1|PRKAB2|PRKAG1|MAP2K2|PTEN|RPTOR|RHEB|SHC1|SOS1|SOS2|TSC1|TSC2|YWHAB|YWHAE|YWHAG|IRS4|EIF4G3
	Leptin signaling pathway	40	61	0.00700022	0.105373	2.0163	10657|1073|1154|1385|2002|207|2099|2308|2475|2534|25970|2885|3265|3551|3667|3716|3717|3840|3952|3953|5295|5296|5335|5599|5605|5770|5781|5879|595|5970|598|6464|6654|6667|6714|6772|6774|8648|8835|998	KHDRBS1|CFL2|CISH|CREB1|ELK1|AKT1|ESR1|FOXO1|MTOR|FYN|SH2B1|GRB2|HRAS|IKBKB|IRS1|JAK1|JAK2|KPNA4|LEP|LEPR|PIK3R1|PIK3R2|PLCG1|MAPK8|MAP2K2|PTPN1|PTPN11|RAC1|CCND1|RELA|BCL2L1|SHC1|SOS1|SP1|SRC|STAT1|STAT3|NCOA1|SOCS2|CDC42
	VEGFR3 signaling in lymphatic endothelium	18	25	0.0071515	0.105373	3.44502	1277|1278|1385|1398|207|2324|2335|2885|3672|3676|3678|3688|5290|5295|5600|6416|6464|6654	COL1A1|COL1A2|CREB1|CRK|AKT1|FLT4|FN1|GRB2|ITGA1|ITGA4|ITGA5|ITGB1|PIK3CA|PIK3R1|MAPK11|MAP2K4|SHC1|SOS1
	heparan sulfate biosynthesis	18	25	0.0071515	0.105373	3.44502	2131|2132|2135|2137|26035|26229|266722|27087|3340|64131|64132|8509|90161|9394|9653|9953|9955|9957	EXT1|EXT2|EXTL2|EXTL3|GLCE|B3GAT3|HS6ST3|B3GAT1|NDST1|XYLT1|XYLT2|NDST2|HS6ST2|HS6ST1|HS2ST1|HS3ST3B1|HS3ST3A1|HS3ST1
	cxcr4 signaling pathway	10	11	0.00717418	0.105373	9.5651	2770|2776|2782|2792|3265|5288|5290|5295|5335|6387	GNAI1|GNAQ|GNB1|GNGT1|HRAS|PIK3C2G|PIK3CA|PIK3R1|PLCG1|CXCL12
	Regulation of Microtubule Cytoskeleton	31	44	0.0072327	0.105373	2.28309	10420|1073|11076|161742|1808|2011|207|22919|23332|25|2776|3925|3984|4131|4139|5058|5290|5566|5578|5728|57551|5786|5879|6093|6249|6714|6774|7204|90102|9261|998	TESK2|CFL2|TPPP|SPRED1|DPYSL2|MARK2|AKT1|MAPRE1|CLASP1|ABL1|GNAQ|STMN1|LIMK1|MAP1B|MARK1|PAK1|PIK3CA|PRKACA|PRKCA|PTEN|TAOK1|PTPRA|RAC1|ROCK1|CLIP1|SRC|STAT3|TRIO|PHLDB2|MAPKAPK2|CDC42
	Nongenotropic Androgen signaling	23	32	0.00753454	0.10791	2.7522	1385|207|23236|27043|2770|2771|2773|2775|2781|2782|2796|3265|367|5290|5295|5335|54331|5605|5747|5879|6462|6714|998	CREB1|AKT1|PLCB1|PELP1|GNAI1|GNAI2|GNAI3|GNAO1|GNAZ|GNB1|GNRH1|HRAS|AR|PIK3CA|PIK3R1|PLCG1|GNG2|MAP2K2|PTK2|RAC1|SHBG|SRC|CDC42
	Prolactin Signaling Pathway	48	75	0.00809758	0.112452	1.8392	10401|1154|116986|140885|1509|1978|2002|207|2316|2475|2534|2885|3265|3659|3667|3688|3716|3717|4752|4792|4793|4843|5058|5290|5295|5296|5479|5599|5605|5617|5747|5770|5781|5879|5970|6196|6464|6654|6714|6772|6774|7409|7532|7535|836|8651|867|8835	PIAS3|CISH|AGAP2|SIRPA|CTSD|EIF4EBP1|ELK1|AKT1|FLNA|MTOR|FYN|GRB2|HRAS|IRF1|IRS1|ITGB1|JAK1|JAK2|NEK3|NFKBIA|NFKBIB|NOS2|PAK1|PIK3CA|PIK3R1|PIK3R2|PPIB|MAPK8|MAP2K2|PRL|PTK2|PTPN1|PTPN11|RAC1|RELA|RPS6KA2|SHC1|SOS1|SRC|STAT1|STAT3|VAV1|YWHAG|ZAP70|CASP3|SOCS1|CBL|SOCS2
	transcription regulation by methyltransferase of carm1	12	14	0.00811784	0.112452	5.74029	10498|1385|1387|2033|5567|5568|5573|5576|5577|5914|6256|8202	CARM1|CREB1|CREBBP|EP300|PRKACB|PRKACG|PRKAR1A|PRKAR2A|PRKAR2B|RARA|RXRA|NCOA3
	Collagen formation	42	65	0.00904564	0.121326	1.91548	10536|1277|1278|1280|1281|1282|1285|1287|1288|1290|1291|1294|1295|1296|1299|1300|1302|1303|1305|1306|1308|1310|136227|140766|169044|23127|255631|256076|26577|5034|5118|5351|5479|55214|57642|64175|649|7092|84570|871|8985|9508	P3H3|COL1A1|COL1A2|COL2A1|COL3A1|COL4A1|COL4A3|COL4A5|COL4A6|COL5A2|COL6A1|COL7A1|COL8A1|COL8A2|COL9A3|COL10A1|COL11A2|COL12A1|COL13A1|COL15A1|COL17A1|COL19A1|COL26A1|ADAMTS14|COL22A1|COLGALT2|COL24A1|COL6A5|PCOLCE2|P4HB|PCOLCE|PLOD1|PPIB|P3H2|COL20A1|P3H1|BMP1|TLL1|COL25A1|SERPINH1|PLOD3|ADAMTS3
	Integrins in angiogenesis	42	65	0.00904564	0.121326	1.91548	10085|1277|1278|1280|1281|1282|1285|1287|1288|1290|1291|1294|1302|1435|1436|207|2247|2335|25960|27329|3480|3611|3667|3685|3690|4240|50848|5286|5290|5295|5297|5298|5747|5781|5879|6093|6714|7094|727758|7414|867|9564	EDIL3|COL1A1|COL1A2|COL2A1|COL3A1|COL4A1|COL4A3|COL4A5|COL4A6|COL5A2|COL6A1|COL7A1|COL11A2|CSF1|CSF1R|AKT1|FGF2|FN1|ADGRA2|ANGPTL3|IGF1R|ILK|IRS1|ITGAV|ITGB3|MFGE8|F11R|PIK3C2A|PIK3CA|PIK3R1|PI4KA|PI4KB|PTK2|PTPN11|RAC1|ROCK1|SRC|TLN1|ROCK1P1|VCL|CBL|BCAR1
	Noncanonical Wnt signaling pathway	24	34	0.00956792	0.122498	2.55236	10454|115908|1452|1856|1857|23002|2316|2535|4773|4920|51701|5599|5602|5879|6093|6885|727758|7474|7525|815|8323|8324|9869|998	TAB1|CTHRC1|CSNK1A1|DVL2|DVL3|DAAM1|FLNA|FZD2|NFATC2|ROR2|NLK|MAPK8|MAPK10|RAC1|ROCK1|MAP3K7|ROCK1P1|WNT5A|YES1|CAMK2A|FZD6|FZD7|SETDB1|CDC42
	integrin signaling pathway	24	34	0.00956792	0.122498	2.55236	23209|2534|2885|2889|3265|3672|3688|4043|5599|5747|6093|6464|6654|6714|7094|7145|727758|7414|7791|81|823|857|88|9564	MLC1|FYN|GRB2|RAPGEF1|HRAS|ITGA1|ITGB1|LRPAP1|MAPK8|PTK2|ROCK1|SHC1|SOS1|SRC|TLN1|TNS1|ROCK1P1|VCL|ZYX|ACTN4|CAPN1|CAV1|ACTN2|BCAR1
	phospholipids as signalling intermediaries	24	33	0.00956792	0.122498	2.55236	107|1901|207|2770|2782|2792|2885|3265|3685|3690|5170|5288|5290|5295|5578|5579|5605|5747|5879|6464|6609|6654|6714|8877	ADCY1|S1PR1|AKT1|GNAI1|GNB1|GNGT1|GRB2|HRAS|ITGAV|ITGB3|PDPK1|PIK3C2G|PIK3CA|PIK3R1|PRKCA|PRKCB|MAP2K2|PTK2|RAC1|SHC1|SMPD1|SOS1|SRC|SPHK1
	Hedgehog	19	26	0.00987257	0.12267	3.03084	10001|1499|1859|27148|2735|2737|3549|374654|50846|5469|55582|5566|5727|64399|6608|7531|891|9439|9968	MED6|CTNNB1|DYRK1A|STK36|GLI1|GLI3|IHH|KIF7|DHH|MED1|KIF27|PRKACA|PTCH1|HHIP|SMO|YWHAE|CCNB1|MED23|MED12
	Signaling events regulated by Ret tyrosine kinase	27	40	0.0100315	0.12267	2.34958	10818|1385|1398|1796|220164|2549|2885|2887|3265|3667|5290|5295|5566|5578|5599|5747|5781|5879|5906|5921|5979|6464|6654|6714|85358|9260|9564	FRS2|CREB1|CRK|DOK1|DOK6|GAB1|GRB2|GRB10|HRAS|IRS1|PIK3CA|PIK3R1|PRKACA|PRKCA|MAPK8|PTK2|PTPN11|RAC1|RAP1A|RASA1|RET|SHC1|SOS1|SRC|SHANK3|PDLIM7|BCAR1
	KitReceptor	43	67	0.010162	0.12267	1.87194	10750|1386|1398|1439|161742|1796|1978|200734|2033|2057|2242|2268|2475|25|2534|2885|2997|30011|3265|3575|3717|4254|5290|5295|5296|5335|5578|5579|5599|5781|5921|5970|6464|6654|6714|6772|6774|7454|7456|7525|8651|867|868	GRAP|ATF2|CRK|CSF2RB|SPRED1|DOK1|EIF4EBP1|SPRED2|EP300|EPOR|FES|FGR|MTOR|ABL1|FYN|GRB2|GYS1|SH3KBP1|HRAS|IL7R|JAK2|KITLG|PIK3CA|PIK3R1|PIK3R2|PLCG1|PRKCA|PRKCB|MAPK8|PTPN11|RASA1|RELA|SHC1|SOS1|SRC|STAT1|STAT3|WAS|WIPF1|YES1|SOCS1|CBL|CBLB
	p75(NTR)-mediated signaling	43	71	0.010162	0.12267	1.87194	10018|10782|11108|1869|207|23385|317|329|351|3551|388|389|396|4099|4316|4615|4803|4914|4974|5045|5290|5295|5340|54205|5567|5584|55851|5599|5602|56160|56616|5663|57142|5879|6464|6868|7189|7531|83464|836|842|8878|9500	BCL2L11|ZNF274|PRDM4|E2F1|AKT1|NCSTN|APAF1|BIRC2|APP|IKBKB|RHOB|RHOC|ARHGDIA|MAG|MMP7|MYD88|NGF|NTRK1|OMG|FURIN|PIK3CA|PIK3R1|PLG|CYCS|PRKACB|PRKCI|PSENEN|MAPK8|MAPK10|NSMCE3|DIABLO|PSEN1|RTN4|RAC1|SHC1|ADAM17|TRAF6|YWHAE|APH1B|CASP3|CASP9|SQSTM1|MAGED1
	Signaling events mediated by Hepatocyte Growth Factor Receptor (c-Met)	51	84	0.0109047	0.128266	1.74475	10048|10298|1398|1495|1499|1958|1978|2060|207|208|2151|2475|2549|2885|2889|30011|3082|3265|3636|3837|4214|5058|5062|50649|5170|5290|5295|5335|5584|5599|5605|5747|57521|57610|5770|5781|5868|5879|5906|6416|6456|6464|6615|6654|6714|8440|867|8976|9146|9564|998	RANBP9|PAK4|CRK|CTNNA1|CTNNB1|EGR1|EIF4EBP1|EPS15|AKT1|AKT2|F2RL2|MTOR|GAB1|GRB2|RAPGEF1|SH3KBP1|HGF|HRAS|INPPL1|KPNB1|MAP3K1|PAK1|PAK2|ARHGEF4|PDPK1|PIK3CA|PIK3R1|PLCG1|PRKCI|MAPK8|MAP2K2|PTK2|RPTOR|RANBP10|PTPN1|PTPN11|RAB5A|RAC1|RAP1A|MAP2K4|SH3GL2|SHC1|SNAI1|SOS1|SRC|NCK2|CBL|WASL|HGS|BCAR1|CDC42
	Regulation of p38-alpha and p38-beta	22	32	0.0111497	0.128266	2.63185	10454|11221|1843|1850|2268|2534|3932|4215|5058|5062|5063|5600|5879|640|6416|6714|7189|7525|7786|83605|8737|998	TAB1|DUSP10|DUSP1|DUSP8|FGR|FYN|LCK|MAP3K3|PAK1|PAK2|PAK3|MAPK11|RAC1|BLK|MAP2K4|SRC|TRAF6|YES1|MAP3K12|CCM2|RIPK1|CDC42
	Hedgehog signaling pathway	37	56	0.0112328	0.128266	1.96831	122011|1452|1453|1454|1455|1456|23291|2619|27148|2735|2737|3549|4036|50846|51384|51715|53944|5566|5567|5568|5727|64399|652|653|654|6608|7471|7472|7473|7474|7475|7476|7479|7482|7546|81029|8945	CSNK1A1L|CSNK1A1|CSNK1D|CSNK1E|CSNK1G2|CSNK1G3|FBXW11|GAS1|STK36|GLI1|GLI3|IHH|LRP2|DHH|WNT16|RAB23|CSNK1G1|PRKACA|PRKACB|PRKACG|PTCH1|HHIP|BMP4|BMP5|BMP6|SMO|WNT1|WNT2|WNT3|WNT5A|WNT6|WNT7A|WNT8B|WNT2B|ZIC2|WNT5B|BTRC
	Notch	37	58	0.0112328	0.128266	1.96831	182|1840|2033|207|22938|23013|23385|23509|3066|351|3516|3717|4853|4854|51176|5295|55294|55851|5663|5664|5970|6015|6500|6714|6774|7528|83464|83737|84441|8454|8819|8850|9541|9611|9612|9794|9978	JAG1|DTX1|EP300|AKT1|SNW1|SPEN|NCSTN|POFUT1|HDAC2|APP|RBPJ|JAK2|NOTCH2|NOTCH3|LEF1|PIK3R1|FBXW7|PSENEN|PSEN1|PSEN2|RELA|RING1|SKP1|SRC|STAT3|YY1|APH1B|ITCH|MAML2|CUL1|SAP30|KAT2B|CIR1|NCOR1|NCOR2|MAML1|RBX1
	Integrin-mediated cell adhesion	60	99	0.0119214	0.132366	1.64241	10000|10298|11131|11132|1398|1793|207|208|2534|2885|2889|3265|3611|3672|3676|3678|3681|3682|3685|3688|3689|3690|3693|3694|3695|3696|5058|5062|5063|5170|5296|5598|5602|5605|5747|5879|5881|5906|6093|6300|6414|6464|6654|6714|7094|7145|7414|7791|823|824|827|8515|85366|857|858|859|8874|9475|9564|998	AKT3|PAK4|CAPN11|CAPN10|CRK|DOCK1|AKT1|AKT2|FYN|GRB2|RAPGEF1|HRAS|ILK|ITGA1|ITGA4|ITGA5|ITGAD|ITGAE|ITGAV|ITGB1|ITGB2|ITGB3|ITGB5|ITGB6|ITGB7|ITGB8|PAK1|PAK2|PAK3|PDPK1|PIK3R2|MAPK7|MAPK10|MAP2K2|PTK2|RAC1|RAC3|RAP1A|ROCK1|MAPK12|SELENOP|SHC1|SOS1|SRC|TLN1|TNS1|VCL|ZYX|CAPN1|CAPN2|CAPN6|ITGA10|MYLK2|CAV1|CAV2|CAV3|ARHGEF7|ROCK2|BCAR1|CDC42
	Wnt Signaling Pathway and Pluripotency	60	98	0.0119214	0.132366	1.64241	10009|10023|11211|1387|1454|1487|1488|1499|1856|1857|2033|2535|27022|333926|3949|4041|4316|4800|5048|51176|51384|51701|5460|5467|5515|5516|5518|5522|5523|5524|5529|5578|5579|5581|5584|5602|595|6885|6932|6934|7471|7472|7473|7474|7475|7476|7482|7976|8061|81029|8313|8321|8323|8324|8325|85407|85409|894|896|960	ZBTB33|FRAT1|FZD10|CREBBP|CSNK1E|CTBP1|CTBP2|CTNNB1|DVL2|DVL3|EP300|FZD2|FOXD3|PPM1J|LDLR|LRP5|MMP7|NFYA|PAFAH1B1|LEF1|WNT16|NLK|POU5F1|PPARD|PPP2CA|PPP2CB|PPP2R1A|PPP2R2C|PPP2R3A|PTPA|PPP2R5E|PRKCA|PRKCB|PRKCE|PRKCI|MAPK10|CCND1|MAP3K7|TCF7|TCF7L2|WNT1|WNT2|WNT3|WNT5A|WNT6|WNT7A|WNT2B|FZD3|FOSL1|WNT5B|AXIN2|FZD1|FZD6|FZD7|FZD8|NKD1|NKD2|CCND2|CCND3|CD44
	Arf1 pathway	15	20	0.0123751	0.132366	3.58788	10945|1173|1211|1212|1314|23163|375|50807|55738|5879|79658|8394|8615|8729|9266	KDELR1|AP2M1|CLTA|CLTB|COPA|GGA3|ARF1|ASAP1|ARFGAP1|RAC1|ARHGAP10|PIP5K1A|USO1|GBF1|CYTH2
	HH-Ncore	15	20	0.0123751	0.132366	3.58788	10284|1036|1859|2619|27148|4036|408|51715|64399|8405|8454|8945|91653|9788|9978	SAP18|CDO1|DYRK1A|GAS1|STK36|LRP2|ARRB1|RAB23|HHIP|SPOP|CUL1|BTRC|BOC|MTSS1|RBX1
	tgf beta signaling pathway	15	20	0.0123751	0.132366	3.58788	10454|1387|2033|4087|4088|4089|4092|5624|56681|6498|6885|7042|7043|7046|7182	TAB1|CREBBP|EP300|SMAD2|SMAD3|SMAD4|SMAD7|PROC|SAR1A|SKIL|MAP3K7|TGFB2|TGFB3|TGFBR1|NR2C2
	B cell receptor signaling pathway	45	78	0.0125707	0.132778	1.79574	10000|10725|207|208|2213|23533|25780|2885|29760|3265|3551|3636|3845|4773|4775|4792|4793|4893|5290|5293|5295|5296|5530|5532|5533|5534|5535|5579|5605|5879|5881|5970|6654|6655|6850|695|7409|84433|8503|8519|8915|933|971|974|975	AKT3|NFAT5|AKT1|AKT2|FCGR2B|PIK3R5|RASGRP3|GRB2|BLNK|HRAS|IKBKB|INPPL1|KRAS|NFATC2|NFATC3|NFKBIA|NFKBIB|NRAS|PIK3CA|PIK3CD|PIK3R1|PIK3R2|PPP3CA|PPP3CB|PPP3CC|PPP3R1|PPP3R2|PRKCB|MAP2K2|RAC1|RAC3|RELA|SOS1|SOS2|SYK|BTK|VAV1|CARD11|PIK3R3|IFITM1|BCL10|CD22|CD72|CD79B|CD81
	Wnt signaling network	20	28	0.0129509	0.133445	2.73457	10159|11197|11211|115908|22943|2535|3487|4041|4920|6259|7471|7472|7473|7474|7476|8321|8323|8324|8325|83999	ATP6AP2|WIF1|FZD10|CTHRC1|DKK1|FZD2|IGFBP4|LRP5|ROR2|RYK|WNT1|WNT2|WNT3|WNT5A|WNT7A|FZD1|FZD6|FZD7|FZD8|KREMEN1
	Transcriptional misregulation in cancer	99	181	0.0132856	0.133445	1.43808	1025|1026|1031|1051|1436|1649|1655|1991|2005|2078|2119|2130|2209|221037|2308|2313|2321|2322|2521|26471|2892|30012|3021|3066|3205|3206|3207|3398|3480|3486|3569|3695|4005|4066|4086|4149|4193|4208|4211|4221|4297|4299|440093|4613|466|472|4914|5081|5087|5090|51384|5155|51804|5218|5371|5546|5747|5914|5970|598|604|6256|6257|653604|6667|6756|6760|6935|7030|7403|7468|7704|7709|7850|79058|8013|8148|8350|83…	CDK9|CDKN1A|CDKN2C|CEBPB|CSF1R|DDIT3|DDX5|ELANE|ELK4|ERG|ETV5|EWSR1|FCGR1A|JMJD1C|FOXO1|FLI1|FLT1|FLT3|FUS|NUPR1|GRIA3|TLX3|H3F3B|HDAC2|HOXA9|HOXA10|HOXA11|ID2|IGF1R|IGFBP3|IL6|ITGB7|LMO2|LYL1|SMAD1|MAX|MDM2|MEF2C|MEIS1|MEN1|KMT2A|AFF1|H3F3C|MYCN|ATF1|ATM|NTRK1|PAX7|PBX1|PBX3|WNT16|PDGFB|SIX4|CDK14|PML|PRCC|PTK2|RARA|RELA|BCL2L1|BCL6|RXRA|RXRB|HIST2H3D|SP1|SSX1|SS18|ZEB1|TFE3|KDM6A|NSD2|ZBTB16|ZB…
	IGF-Ncore	13	16	0.0133819	0.133445	4.14566	10399|10750|23411|2887|3482|408|4193|4734|55671|5728|5770|5781|6446	RACK1|GRAP|SIRT1|GRB10|IGF2R|ARRB1|MDM2|NEDD4|PPP4R3A|PTEN|PTPN1|PTPN11|SGK1
	role of nicotinic acetylcholine receptors in the regulation of apoptosis	13	17	0.0133819	0.133445	4.14566	1146|207|2309|356|375790|4593|5170|5290|5295|5747|5913|6714|7015	CHRNG|AKT1|FOXO3|FASLG|AGRN|MUSK|PDPK1|PIK3CA|PIK3R1|PTK2|RAPSN|SRC|TERT
	effects of calcineurin in keratinocyte differentiation	11	13	0.013794	0.133445	5.26138	1026|2776|4082|5335|5530|5532|5533|5578|5579|6667|6670	CDKN1A|GNAQ|MARCKS|PLCG1|PPP3CA|PPP3CB|PPP3CC|PRKCA|PRKCB|SP1|SP3
	erythropoietin mediated neuroprotection through nf-kb	11	13	0.013794	0.133445	5.26138	1026|10987|1385|2033|2056|2057|3091|3717|405|4792|5970	CDKN1A|COPS5|CREB1|EP300|EPO|EPOR|HIF1A|JAK2|ARNT|NFKBIA|RELA
	Alpha4 beta1 integrin signaling events	23	34	0.0138973	0.133445	2.44578	120425|1398|1793|2335|28964|3676|3688|4192|5566|5567|5573|5747|5786|58494|5879|64601|6714|7057|7094|929|93185|9564|975	JAML|CRK|DOCK1|FN1|GIT1|ITGA4|ITGB1|MDK|PRKACA|PRKACB|PRKAR1A|PTK2|PTPRA|JAM2|RAC1|VPS16|SRC|THBS1|TLN1|CD14|IGSF8|BCAR1|CD81
	WNT-Ncore	23	32	0.0138973	0.133445	2.44578	11197|1601|22943|23291|23499|2625|408|4088|4139|4920|51701|5308|5515|607|64750|6794|6885|7529|83999|85407|8945|9439|9968	WIF1|DAB2|DKK1|FBXW11|MACF1|GATA3|ARRB1|SMAD3|MARK1|ROR2|NLK|PITX2|PPP2CA|BCL9|SMURF2|STK11|MAP3K7|YWHAB|KREMEN1|NKD1|BTRC|MED23|MED12
	Melanogenesis	63	101	0.0147452	0.139015	1.58836	10488|107|109|111|112|11211|113|114|115|1385|1387|1499|1638|1856|1857|1906|2033|23236|2535|2770|2771|2773|2775|2776|2778|3265|3845|4157|4254|4893|51176|51384|51806|5566|5567|5568|5578|5579|5605|64764|6932|6934|7299|7306|7471|7472|7473|7474|7475|7476|7479|7482|7976|801|805|81029|815|817|8321|8323|8324|8325|84699	CREB3|ADCY1|ADCY3|ADCY5|ADCY6|FZD10|ADCY7|ADCY8|ADCY9|CREB1|CREBBP|CTNNB1|DCT|DVL2|DVL3|EDN1|EP300|PLCB1|FZD2|GNAI1|GNAI2|GNAI3|GNAO1|GNAQ|GNAS|HRAS|KRAS|MC1R|KITLG|NRAS|LEF1|WNT16|CALML5|PRKACA|PRKACB|PRKACG|PRKCA|PRKCB|MAP2K2|CREB3L2|TCF7|TCF7L2|TYR|TYRP1|WNT1|WNT2|WNT3|WNT5A|WNT6|WNT7A|WNT8B|WNT2B|FZD3|CALM1|CALM2|WNT5B|CAMK2A|CAMK2D|FZD1|FZD6|FZD7|FZD8|CREB3L3
	Wnt	43	68	0.0148812	0.139015	1.79036	1021|1452|1454|1487|1499|1856|1857|207|22943|23002|2646|3611|4041|4086|4773|4920|50649|5076|51176|51701|5515|5578|5579|5599|5879|595|607|6885|6925|6934|7471|7472|7473|7474|7476|7525|7529|7976|8321|8323|8324|8325|83999	CDK6|CSNK1A1|CSNK1E|CTBP1|CTNNB1|DVL2|DVL3|AKT1|DKK1|DAAM1|GCKR|ILK|LRP5|SMAD1|NFATC2|ROR2|ARHGEF4|PAX2|LEF1|NLK|PPP2CA|PRKCA|PRKCB|MAPK8|RAC1|CCND1|BCL9|MAP3K7|TCF4|TCF7L2|WNT1|WNT2|WNT3|WNT5A|WNT7A|YES1|YWHAB|FZD3|FZD1|FZD6|FZD7|FZD8|KREMEN1
	regulation of ck1/cdk5 by type 1 glutamate receptors	18	24	0.0149709	0.139015	2.87103	1020|107|1453|23236|23413|2778|2782|2792|2911|5499|5528|5530|5567|5568|5573|5576|5577|8851	CDK5|ADCY1|CSNK1D|PLCB1|NCS1|GNAS|GNB1|GNGT1|GRM1|PPP1CA|PPP2R5D|PPP3CA|PRKACB|PRKACG|PRKAR1A|PRKAR2A|PRKAR2B|CDK5R1
	Signaling events mediated by focal adhesion kinase	40	62	0.0159239	0.146258	1.8239	11099|1398|1793|23092|23162|2534|2885|2889|2909|3678|3685|3688|3693|5058|50807|5290|5295|5335|5599|5747|5879|5906|5921|595|6416|6455|6654|6714|7094|7414|7525|81|824|8440|88|8874|8976|9475|9564|9826	PTPN21|CRK|DOCK1|ARHGAP26|MAPK8IP3|FYN|GRB2|RAPGEF1|ARHGAP35|ITGA5|ITGAV|ITGB1|ITGB5|PAK1|ASAP1|PIK3CA|PIK3R1|PLCG1|MAPK8|PTK2|RAC1|RAP1A|RASA1|CCND1|MAP2K4|SH3GL1|SOS1|SRC|TLN1|VCL|YES1|ACTN4|CAPN2|NCK2|ACTN2|ARHGEF7|WASL|ROCK2|BCAR1|ARHGEF11
	Chronic myeloid leukemia	44	73	0.0163911	0.147987	1.75566	10000|1019|1021|1026|1029|1398|1487|1488|1869|1871|207|208|23533|25|2885|3066|3265|3551|3845|4088|4089|4193|4792|4893|5290|5293|5295|5296|5605|5781|5925|595|5970|598|6464|6654|6655|7042|7043|7046|8503|861|867|868	AKT3|CDK4|CDK6|CDKN1A|CDKN2A|CRK|CTBP1|CTBP2|E2F1|E2F3|AKT1|AKT2|PIK3R5|ABL1|GRB2|HDAC2|HRAS|IKBKB|KRAS|SMAD3|SMAD4|MDM2|NFKBIA|NRAS|PIK3CA|PIK3CD|PIK3R1|PIK3R2|MAP2K2|PTPN11|RB1|CCND1|RELA|BCL2L1|SHC1|SOS1|SOS2|TGFB2|TGFB3|TGFBR1|PIK3R3|RUNX1|CBL|CBLB
	Wnt Signaling Pathway	30	46	0.0164625	0.147987	2.05133	1021|1452|1453|1454|1487|1499|1856|1857|207|2475|2697|4041|4773|4920|51176|51701|53944|5578|5579|5599|5879|595|607|6259|6885|6925|6934|7248|7249|8313	CDK6|CSNK1A1|CSNK1D|CSNK1E|CTBP1|CTNNB1|DVL2|DVL3|AKT1|MTOR|GJA1|LRP5|NFATC2|ROR2|LEF1|NLK|CSNK1G1|PRKCA|PRKCB|MAPK8|RAC1|CCND1|BCL9|RYK|MAP3K7|TCF4|TCF7L2|TSC1|TSC2|AXIN2
	PDGFR-alpha signaling pathway	16	22	0.0171789	0.152802	3.06159	1398|1457|2002|2885|2889|3685|3716|5290|5295|5335|6461|6464|6654|857|859|90525	CRK|CSNK2A1|ELK1|GRB2|RAPGEF1|ITGAV|JAK1|PIK3CA|PIK3R1|PLCG1|SHB|SHC1|SOS1|CAV1|CAV3|SHF
	Non-small cell lung cancer	34	54	0.0179619	0.158103	1.91474	10000|1019|1021|1029|11186|1869|1871|207|208|2309|23533|2885|3265|3845|4893|5170|5290|5293|5295|5296|5335|5578|5579|5605|5925|595|6256|6257|6654|6655|6789|83593|842|8503	AKT3|CDK4|CDK6|CDKN2A|RASSF1|E2F1|E2F3|AKT1|AKT2|FOXO3|PIK3R5|GRB2|HRAS|KRAS|NRAS|PDPK1|PIK3CA|PIK3CD|PIK3R1|PIK3R2|PLCG1|PRKCA|PRKCB|MAP2K2|RB1|CCND1|RXRA|RXRB|SOS1|SOS2|STK4|RASSF5|CASP9|PIK3R3
	S1P3 pathway	19	26	0.0191774	0.161221	2.59717	10000|10672|1436|1903|207|2321|2767|2768|2770|2771|2773|2775|2776|2781|3717|5155|5879|6714|9630	AKT3|GNA13|CSF1R|S1PR3|AKT1|FLT1|GNA11|GNA12|GNAI1|GNAI2|GNAI3|GNAO1|GNAQ|GNAZ|JAK2|PDGFB|RAC1|SRC|GNA14
	thrombin signaling and protease-activated receptors	19	28	0.0191774	0.161221	2.59717	10672|107|23236|2768|2770|2776|2782|2792|5290|5295|5578|5579|6093|6885|727758|8729|9265|9266|9267	GNA13|ADCY1|PLCB1|GNA12|GNAI1|GNAQ|GNB1|GNGT1|PIK3CA|PIK3R1|PRKCA|PRKCB|ROCK1|MAP3K7|ROCK1P1|GBF1|CYTH3|CYTH2|CYTH1
	Focal Adhesion	103	184	0.019362	0.161221	1.39065	10000|10298|10420|1101|1277|1278|1280|1281|1282|1288|1290|1302|1311|1398|1793|2002|207|208|2268|2316|2321|2335|23396|23533|2534|2885|2889|3082|30849|329|3480|3611|3676|3678|3681|3682|3685|3688|3689|3690|3693|3694|3695|3696|388|3908|3909|3910|3912|3913|4637|4659|5058|5062|5063|5155|5170|5290|5293|5295|5296|5598|5599|5605|5728|5747|5879|5881|5906|595|60|6093|6300|63923|640|6464|6654|6714|7057|7059|…	AKT3|PAK4|TESK2|CHAD|COL1A1|COL1A2|COL2A1|COL3A1|COL4A1|COL4A6|COL5A2|COL11A2|COMP|CRK|DOCK1|ELK1|AKT1|AKT2|FGR|FLNA|FLT1|FN1|PIP5K1C|PIK3R5|FYN|GRB2|RAPGEF1|HGF|PIK3R4|BIRC2|IGF1R|ILK|ITGA4|ITGA5|ITGAD|ITGAE|ITGAV|ITGB1|ITGB2|ITGB3|ITGB5|ITGB6|ITGB7|ITGB8|RHOB|LAMA2|LAMA3|LAMA4|LAMB1|LAMB2|MYL6|PPP1R12A|PAK1|PAK2|PAK3|PDGFB|PDPK1|PIK3CA|PIK3CD|PIK3R1|PIK3R2|MAPK7|MAPK8|MAP2K2|PTEN|PTK2|RAC1|RAC3…
	Renal cell carcinoma	42	70	0.0194003	0.161221	1.74855	10000|10298|1387|1398|201163|2033|2034|207|208|23533|2549|2885|2889|3082|3091|3265|3845|405|4893|5058|5062|5063|5155|5290|5293|5295|5296|5605|5781|5879|5906|6654|6655|6921|6923|7042|7043|7423|7428|8503|9978|998	AKT3|PAK4|CREBBP|CRK|FLCN|EP300|EPAS1|AKT1|AKT2|PIK3R5|GAB1|GRB2|RAPGEF1|HGF|HIF1A|HRAS|KRAS|ARNT|NRAS|PAK1|PAK2|PAK3|PDGFB|PIK3CA|PIK3CD|PIK3R1|PIK3R2|MAP2K2|PTPN11|RAC1|RAP1A|SOS1|SOS2|ELOC|ELOB|TGFB2|TGFB3|VEGFB|VHL|PIK3R3|RBX1|CDC42
	Lissencephaly gene (LIS1) in neuronal migration and development	22	33	0.0199867	0.161221	2.33923	1020|11104|1457|1778|25|4043|4131|5048|5049|5050|5528|5879|6249|7436|7531|801|805|81565|8826|8851|8941|998	CDK5|KATNA1|CSNK2A1|DYNC1H1|ABL1|LRPAP1|MAP1B|PAFAH1B1|PAFAH1B2|PAFAH1B3|PPP2R5D|RAC1|CLIP1|VLDLR|YWHAE|CALM1|CALM2|NDEL1|IQGAP1|CDK5R1|CDK5R2|CDC42
	Nectin adhesion pathway	22	32	0.0199867	0.161221	2.33923	1398|1436|1495|1499|23396|2889|3685|3690|4301|50848|5155|5290|5295|5747|5817|5879|5906|6714|7094|8826|9855|998	CRK|CSF1R|CTNNA1|CTNNB1|PIP5K1C|RAPGEF1|ITGAV|ITGB3|AFDN|F11R|PDGFB|PIK3CA|PIK3R1|PTK2|PVR|RAC1|RAP1A|SRC|TLN1|IQGAP1|FARP2|CDC42
	Translocation of GLUT4 to the Plasma Membrane	22	34	0.0199867	0.161221	2.33923	10971|11127|208|22920|23216|2810|4012|4644|51422|5563|5564|5565|5571|57148|57186|5872|7529|7531|7532|801|805|9371	YWHAQ|KIF3A|AKT2|KIFAP3|TBC1D1|SFN|LNPEP|MYO5A|PRKAG2|PRKAA2|PRKAB1|PRKAB2|PRKAG1|RALGAPB|RALGAPA2|RAB13|YWHAB|YWHAE|YWHAG|CALM1|CALM2|KIF3B
	IGF signaling	25	36	0.0200333	0.161221	2.17513	10000|2002|207|208|2885|3265|3480|3485|3486|3487|3488|3489|354|3667|3845|4893|5170|5290|5293|5295|5296|5605|6464|6654|6655	AKT3|ELK1|AKT1|AKT2|GRB2|HRAS|IGF1R|IGFBP2|IGFBP3|IGFBP4|IGFBP5|IGFBP6|KLK3|IRS1|KRAS|NRAS|PDPK1|PIK3CA|PIK3CD|PIK3R1|PIK3R2|MAP2K2|SHC1|SOS1|SOS2
	N-cadherin signaling events	25	39	0.0200333	0.161221	2.17513	1268|1495|1499|1639|221955|22919|23396|2596|2697|2891|2934|3799|4041|5290|5295|5335|5599|5770|5781|5879|6093|727758|801|805|998	CNR1|CTNNA1|CTNNB1|DCTN1|DAGLB|MAPRE1|PIP5K1C|GAP43|GJA1|GRIA2|GSN|KIF5B|LRP5|PIK3CA|PIK3R1|PLCG1|MAPK8|PTPN1|PTPN11|RAC1|ROCK1|ROCK1P1|CALM1|CALM2|CDC42
	Leptin	39	64	0.0209047	0.166077	1.77813	1020|10657|1073|1978|207|2099|2308|2534|25970|2776|2885|3480|3551|3667|3693|3716|3717|3952|3953|3984|4792|5139|5295|5296|5335|5563|5581|5599|5747|5781|6196|6464|6667|6714|6772|6774|8471|860|8648	CDK5|KHDRBS1|CFL2|EIF4EBP1|AKT1|ESR1|FOXO1|FYN|SH2B1|GNAQ|GRB2|IGF1R|IKBKB|IRS1|ITGB5|JAK1|JAK2|LEP|LEPR|LIMK1|NFKBIA|PDE3A|PIK3R1|PIK3R2|PLCG1|PRKAA2|PRKCE|MAPK8|PTK2|PTPN11|RPS6KA2|SHC1|SP1|SRC|STAT1|STAT3|IRS4|RUNX2|NCOA1
	C-MYB transcription factor network	51	85	0.0210299	0.166077	1.6281	10043|10155|1021|1026|1029|10401|10454|1051|1052|1211|1278|1314|1387|1436|161882|1991|2033|2625|28996|3015|3265|3312|3845|3950|4144|4254|463|4893|490|51176|51701|5250|5292|5530|5657|5743|5897|595|6497|6595|6667|6885|7329|7471|759|8379|8535|8826|8900|891|9611	TOM1|TRIM28|CDK6|CDKN1A|CDKN2A|PIAS3|TAB1|CEBPB|CEBPD|CLTA|COL1A2|COPA|CREBBP|CSF1R|ZFPM1|ELANE|EP300|GATA3|HIPK2|H2AFZ|HRAS|HSPA8|KRAS|LECT2|MAT2A|KITLG|ZFHX3|NRAS|ATP2B1|LEF1|NLK|SLC25A3|PIM1|PPP3CA|PRTN3|PTGS2|RAG2|CCND1|SKI|SMARCA2|SP1|MAP3K7|UBE2I|WNT1|CA1|MAD1L1|CBX4|IQGAP1|CCNA1|CCNB1|NCOR1
	Activation of BH3-only proteins	12	15	0.021656	0.167884	3.82635	10018|116143|140735|207|27113|5366|5533|5534|5599|7529|8655|90427	BCL2L11|WDR92|DYNLL2|AKT1|BBC3|PMAIP1|PPP3CC|PPP3R1|MAPK8|YWHAB|DYNLL1|BMF
	Validated nuclear estrogen receptor beta network	12	15	0.021656	0.167884	3.82635	10499|190|2100|6597|6598|6605|718|7561|79039|8202|8431|8648	NCOA2|NR0B1|ESR2|SMARCA4|SMARCB1|SMARCE1|C3|ZNF14|DDX54|NCOA3|NR0B2|NCOA1
	Signaling events mediated by HDAC Class I	36	57	0.0224486	0.170927	1.81395	10284|1108|1387|161882|2033|2287|23309|23381|23636|2624|3066|4092|4149|4792|53615|54815|5566|55869|57154|57459|5903|5928|5970|6774|7132|7181|7329|7514|7528|8021|8819|8850|8945|9219|9611|9612	SAP18|CHD4|CREBBP|ZFPM1|EP300|FKBP3|SIN3B|SMG5|NUP62|GATA2|HDAC2|SMAD7|MAX|NFKBIA|MBD3|GATAD2A|PRKACA|HDAC8|SMURF1|GATAD2B|RANBP2|RBBP4|RELA|STAT3|TNFRSF1A|NR2C1|UBE2I|XPO1|YY1|NUP214|SAP30|KAT2B|BTRC|MTA2|NCOR1|NCOR2
	Ephrin B reverse signaling	17	24	0.0224531	0.170927	2.71125	1947|2050|2268|2534|3932|5290|5295|5599|5783|5879|5998|640|6416|6714|6885|7525|8440	EFNB1|EPHB4|FGR|FYN|LCK|PIK3CA|PIK3R1|MAPK8|PTPN13|RAC1|RGS3|BLK|MAP2K4|SRC|MAP3K7|YES1|NCK2
	Validated targets of C-MYC transcriptional repression	44	75	0.0231149	0.172567	1.68526	1026|1030|1052|10608|1278|1385|1436|1647|1649|1788|2033|22943|2309|23671|2495|2966|3398|3688|3956|406890|406938|407011|407015|407040|4087|4088|4089|4149|4800|4802|5524|57447|595|6352|653238|6667|672|677|6908|7249|7474|7709|7812|84233	CDKN1A|CDKN2B|CEBPD|MXD4|COL1A2|CREB1|CSF1R|GADD45A|DDIT3|DNMT3A|EP300|DKK1|FOXO3|TMEFF2|FTH1|GTF2H2|ID2|ITGB1|LGALS1|MIRLET7G|MIR146A|MIR23B|MIR26A1|MIR34A|SMAD2|SMAD3|SMAD4|MAX|NFYA|NFYC|PTPA|NDRG2|CCND1|CCL5|GTF2H2B|SP1|BRCA1|ZFP36L1|TBP|TSC2|WNT5A|ZBTB17|CSDE1|TMEM126A
	the prc2 complex sets long-term gene silencing through modification of histone tails	10	17	0.023191	0.172567	4.78257	1911|2146|23512|3021|3066|5928|6015|7528|8535|8726	PHC1|EZH2|SUZ12|H3F3B|HDAC2|RBBP4|RING1|YY1|CBX4|EED
	TGF-Core	26	42	0.023366	0.172567	2.07372	10097|10220|130399|1385|207|268|269|392255|4086|4087|4088|4089|4090|4092|652|654|657|658|659|7042|7043|7046|8200|90|91|9210	ACTR2|GDF11|ACVR1C|CREB1|AKT1|AMH|AMHR2|GDF6|SMAD1|SMAD2|SMAD3|SMAD4|SMAD5|SMAD7|BMP4|BMP6|BMPR1A|BMPR1B|BMPR2|TGFB2|TGFB3|TGFBR1|GDF5|ACVR1|ACVR1B|BMP15
	multi-step regulation of transcription by pitx2	20	28	0.0236896	0.172567	2.39215	10023|10524|11197|1387|1457|1499|2033|22943|27123|51176|5308|5469|5528|5624|7471|8295|8321|85407|85409|894	FRAT1|KAT5|WIF1|CREBBP|CSNK2A1|CTNNB1|EP300|DKK1|DKK2|LEF1|PITX2|MED1|PPP2R5D|PROC|WNT1|TRRAP|FZD1|NKD1|NKD2|CCND2
	p38 mapk signaling pathway	20	35	0.0236896	0.172567	2.39215	1385|1386|1649|2002|3021|3265|4149|4205|4208|4209|4214|4293|5319|5879|6416|6772|7182|8569|9261|998	CREB1|ATF2|DDIT3|ELK1|H3F3B|HRAS|MAX|MEF2A|MEF2C|MEF2D|MAP3K1|MAP3K9|PLA2G1B|RAC1|MAP2K4|STAT1|NR2C2|MKNK1|MAPKAPK2|CDC42
	Regulation of Androgen receptor activity	33	51	0.0239964	0.173308	1.85824	10399|10481|10498|10499|10513|10524|10919|11143|1387|190|1958|2033|2308|23411|3301|354|367|4193|51564|5599|6256|6257|6416|6595|6599|6605|6714|6736|7181|7182|8648|8805|8850	RACK1|HOXB13|CARM1|NCOA2|APPBP2|KAT5|EHMT2|KAT7|CREBBP|NR0B1|EGR1|EP300|FOXO1|SIRT1|DNAJA1|KLK3|AR|MDM2|HDAC7|MAPK8|RXRA|RXRB|MAP2K4|SMARCA2|SMARCC1|SMARCE1|SRC|SRY|NR2C1|NR2C2|NCOA1|TRIM24|KAT2B
	Beta-agonist/Beta-blocker Pathway, Pharmacodynamics	41	66	0.0251158	0.178015	1.70675	10479|107|109|111|112|112464|113|114|115|157|1998|23236|2770|2771|2773|2778|2782|2783|2784|2785|2786|2787|2788|3708|408|5141|5144|54331|5566|5567|5568|5578|5579|5581|5996|6548|6553|6714|775|779|9351	SLC9A6|ADCY1|ADCY3|ADCY5|ADCY6|CAVIN3|ADCY7|ADCY8|ADCY9|GRK3|ELF2|PLCB1|GNAI1|GNAI2|GNAI3|GNAS|GNB1|GNB2|GNB3|GNG3|GNG4|GNG5|GNG7|ITPR1|ARRB1|PDE4A|PDE4D|GNG2|PRKACA|PRKACB|PRKACG|PRKCA|PRKCB|PRKCE|RGS1|SLC9A1|SLC9A5|SRC|CACNA1C|CACNA1S|SLC9A3R2
	Epithelial cell signaling in Helicobacter pylori infection	41	68	0.0251158	0.178015	1.70675	102|10392|127124|23545|245973|28964|3551|3577|3579|4792|5058|50848|51382|51606|527|529|533|5335|534|535|537|5599|5600|5602|5781|5803|58494|5879|5970|6300|6352|6416|6714|6868|7082|836|8992|9020|9114|9550|998	ADAM10|NOD1|ATP6V1G3|ATP6V0A2|ATP6V1C2|GIT1|IKBKB|CXCR1|CXCR2|NFKBIA|PAK1|F11R|ATP6V1D|ATP6V1H|ATP6V0C|ATP6V1E1|ATP6V0B|PLCG1|ATP6V1G2|ATP6V0A1|ATP6AP1|MAPK8|MAPK11|MAPK10|PTPN11|PTPRZ1|JAM2|RAC1|RELA|MAPK12|CCL5|MAP2K4|SRC|ADAM17|TJP1|CASP3|ATP6V0E1|MAP3K14|ATP6V0D1|ATP6V1G1|CDC42
	Diurnally regulated genes with circadian orthologs	30	48	0.025491	0.178015	1.91438	10381|1051|10787|1407|1408|1982|26059|3108|3301|3312|50486|51582|51663|5507|5516|5685|5813|6612|687|694|7352|8031|8341|8864|9218|9444|9575|9709|9802|9975	TUBB3|CEBPB|NCKAP1|CRY1|CRY2|EIF4G2|ERC2|HLA-DMA|DNAJA1|HSPA8|G0S2|AZIN1|ZFR|PPP1R3C|PPP2CB|PSMA4|PURA|SUMO3|KLF9|BTG1|UCP3|NCOA4|HIST1H2BN|PER2|VAPA|QKI|CLOCK|HERPUD1|DAZAP2|NR1D2
	PDGF	30	47	0.025491	0.178015	1.91438	10000|1398|1436|2002|2005|207|208|2885|3265|3845|4214|4893|5058|5155|5170|5290|5293|5295|5296|5335|5599|5605|5781|5921|6416|6464|6654|6655|9020|998	AKT3|CRK|CSF1R|ELK1|ELK4|AKT1|AKT2|GRB2|HRAS|KRAS|MAP3K1|NRAS|PAK1|PDGFB|PDPK1|PIK3CA|PIK3CD|PIK3R1|PIK3R2|PLCG1|MAPK8|MAP2K2|PTPN11|RASA1|MAP2K4|SHC1|SOS1|SOS2|MAP3K14|CDC42
	hypoxia and p53 in the cardiovascular system	15	22	0.0261771	0.181308	2.87047	1026|1647|2033|207|3090|3091|3303|3304|3486|4193|472|4793|5599|6872|7319	CDKN1A|GADD45A|EP300|AKT1|HIC1|HIF1A|HSPA1A|HSPA1B|IGFBP3|MDM2|ATM|NFKBIB|MAPK8|TAF1|UBE2A
	chrebp regulation by carbohydrates and camp	27	42	0.0268414	0.184398	1.98782	107|1128|1232|1234|147|186|1906|1909|23205|2357|2778|2782|2792|51422|5313|5528|5563|5564|5565|5567|5568|5571|5573|5576|5577|6356|6387	ADCY1|CHRM1|CCR3|CCR5|ADRA1B|AGTR2|EDN1|EDNRA|ACSBG1|FPR1|GNAS|GNB1|GNGT1|PRKAG2|PKLR|PPP2R5D|PRKAA2|PRKAB1|PRKAB2|PRKACB|PRKACG|PRKAG1|PRKAR1A|PRKAR2A|PRKAR2B|CCL11|CXCL12
	3-phosphoinositide biosynthesis	18	28	0.0280809	0.188487	2.46025	138429|22908|23396|23533|30849|5286|5287|5288|5289|5290|5293|5295|5296|5297|5298|8394|8396|8503	PIP5KL1|SACM1L|PIP5K1C|PIK3R5|PIK3R4|PIK3C2A|PIK3C2B|PIK3C2G|PIK3C3|PIK3CA|PIK3CD|PIK3R1|PIK3R2|PI4KA|PI4KB|PIP5K1A|PIP4K2B|PIK3R3
	Interferon alpha-beta signaling	18	26	0.0280809	0.188487	2.46025	103|10379|10410|10581|1958|2537|3429|3433|3434|3437|51447|54739|5770|5781|6772|6773|8519|9636	ADAR|IRF9|IFITM3|IFITM2|EGR1|IFI6|IFI27|IFIT2|IFIT1|IFIT3|IP6K2|XAF1|PTPN1|PTPN11|STAT1|STAT2|IFITM1|ISG15
	mRNA Splicing	60	112	0.0281057	0.188487	1.51227	10181|10262|10421|10921|10949|10978|10992|11338|1660|220988|22826|22916|23451|24148|2521|27316|2963|3178|3181|3184|3187|3190|3191|4116|4670|4686|4799|5093|5094|51585|51639|51692|5430|5431|5432|5436|5439|5441|55749|5725|57794|6426|6427|6428|6429|6430|6431|6432|65109|6626|6629|6632|6635|7307|79869|8175|83443|9295|9785|9939	RBM5|SF3B4|CD2BP2|RNPS1|HNRNPA0|CLP1|SF3B2|U2AF2|DHX9|HNRNPA3|DNAJC8|NCBP2|SF3B1|PRPF6|FUS|RBMX|GTF2F2|HNRNPA1|HNRNPA2B1|HNRNPD|HNRNPH1|HNRNPK|HNRNPL|MAGOH|HNRNPM|NCBP1|NFX1|PCBP1|PCBP2|PCF11|SF3B6|CPSF3|POLR2A|POLR2B|POLR2C|POLR2G|POLR2J|POLR2L|CCAR1|PTBP1|SUGP1|SRSF1|SRSF2|SRSF3|SRSF4|SRSF5|SRSF6|SRSF7|UPF3B|SNRPA|SNRPB2|SNRPD1|SNRPE|U2AF1|CPSF7|SF3A2|SF3B5|SRSF11|DHX38|RBM8A
	Integrated Breast Cancer Pathway	86	152	0.0287613	0.191365	1.39666	100505735|10111|1017|1019|10454|10600|10913|1263|1385|140739|1453|1499|1647|1869|196|200316|2033|207|2099|23077|2308|23411|2355|23613|2475|25|253959|25780|2664|27005|2896|28996|301|3612|3667|367|3716|3845|4086|4087|4089|4091|4092|4149|4193|4361|4436|466|4664|472|4763|5058|5296|5371|55671|571|57178|5728|578|57820|5879|5906|5925|595|6009|60489|64781|657|659|6597|6667|672|675|6772|6794|7046|7248|724…	NA|RAD50|CDK2|CDK4|TAB1|USP16|EDAR|PLK3|CREB1|UBE2F|CSNK1D|CTNNB1|GADD45A|E2F1|AHR|APOBEC3F|EP300|AKT1|ESR1|MYCBP2|FOXO1|SIRT1|FOSL2|ZMYND8|MTOR|ABL1|RALGAPA1|RASGRP3|GDI1|USP21|GRN|HIPK2|ANXA1|IMPA1|IRS1|AR|JAK1|KRAS|SMAD1|SMAD2|SMAD4|SMAD6|SMAD7|MAX|MDM2|MRE11|MSH2|ATF1|NAB1|ATM|NF1|PAK1|PIK3R2|PML|PPP4R3A|BACH1|ZMIZ1|PTEN|BAK1|CCNB1IP1|RAC1|RAP1A|RB1|CCND1|RHEB|APOBEC3G|CERK|BMPR1A|BMPR2|SMARC…
	er associated degradation (erad) pathway	13	18	0.0302972	0.200009	3.10882	10055|10905|11253|23193|26232|29927|4125|56886|6500|7329|8454|9695|9978	SAE1|MAN1A2|MAN1B1|GANAB|FBXO2|SEC61A1|MAN2B1|UGGT1|SKP1|UBE2I|CUL1|EDEM1|RBX1
	Signaling events mediated by the Hedgehog family	16	23	0.0332742	0.212633	2.55111	207|2619|3549|4036|4043|50846|5290|5295|5727|5744|64399|6491|6608|7042|84976|91653	AKT1|GAS1|IHH|LRP2|LRPAP1|DHH|PIK3CA|PIK3R1|PTCH1|PTHLH|HHIP|STIL|SMO|TGFB2|DISP1|BOC
	ctcf: first multivalent nuclear factor	16	23	0.0332742	0.212633	2.55111	1029|10664|2475|4086|4089|4090|4091|4193|5290|5295|5528|5728|7042|7043|7046|974	CDKN2A|CTCF|MTOR|SMAD1|SMAD4|SMAD5|SMAD6|MDM2|PIK3CA|PIK3R1|PPP2R5D|PTEN|TGFB2|TGFB3|TGFBR1|CD79B
	rho cell motility signaling pathway	22	33	0.0333836	0.212633	2.10522	1072|10928|1123|116984|116985|26286|2934|392|395|3984|50807|5216|55738|6093|7094|7204|727758|7409|7414|773|7984|8394	CFL1|RALBP1|CHN1|ARAP2|ARAP1|ARFGAP3|GSN|ARHGAP1|ARHGAP6|LIMK1|ASAP1|PFN1|ARFGAP1|ROCK1|TLN1|TRIO|ROCK1P1|VAV1|VCL|CACNA1A|ARHGEF5|PIP5K1A
	transcription factor creb and its extracellular signals	19	27	0.0339652	0.212633	2.27234	1385|207|2778|2885|3265|5170|5290|5295|5567|5568|5573|5576|5577|5578|5579|6464|6654|815|817	CREB1|AKT1|GNAS|GRB2|HRAS|PDPK1|PIK3CA|PIK3R1|PRKACB|PRKACG|PRKAR1A|PRKAR2A|PRKAR2B|PRKCA|PRKCB|SHC1|SOS1|CAMK2A|CAMK2D
	il 6 signaling pathway	11	15	0.0346067	0.212633	3.5071	1051|2885|3265|3569|3570|3716|3717|5781|6464|6654|6774	CEBPB|GRB2|HRAS|IL6|IL6R|JAK1|JAK2|PTPN11|SHC1|SOS1|STAT3
	Activation of Chaperones by ATF6-alpha	5	5	0.0349226	0.212633	Inf	22926|3309|4800|51360|8720	ATF6|HSPA5|NFYA|MBTPS2|MBTPS1
	Ifosfamide Pathway	5	6	0.0349226	0.212633	Inf	1559|1576|216|218|2937	CYP2C9|CYP3A4|ALDH1A1|ALDH3A1|GSS
	Vitamin H (biotin) metabolism	5	6	0.0349226	0.212633	Inf	10166|6566|686|83884|8884	SLC25A15|SLC16A1|BTD|SLC25A2|SLC5A6
	pelp1 modulation of estrogen receptor activity	5	5	0.0349226	0.212633	Inf	1387|2033|2099|27043|6714	CREBBP|EP300|ESR1|PELP1|SRC
	Taste transduction	33	52	0.0350596	0.212633	1.75483	112|114|259287|259289|259290|259294|259295|2778|2782|2784|2785|2914|29850|346562|50831|50832|50833|50834|50836|50837|50838|50839|50840|51764|5566|5567|5568|5726|6338|6340|773|80834|83756	ADCY6|ADCY8|TAS2R41|TAS2R43|TAS2R31|TAS2R19|TAS2R20|GNAS|GNB1|GNB3|GNG3|GRM4|TRPM5|GNAT3|TAS2R3|TAS2R4|TAS2R16|TAS2R1|TAS2R8|TAS2R7|TAS2R13|TAS2R10|TAS2R14|GNG13|PRKACA|PRKACB|PRKACG|TAS2R38|SCNN1B|SCNN1G|CACNA1A|TAS1R2|TAS1R3
	miRNAs involved in DDR	33	71	0.0350596	0.212633	1.75483	1021|1026|1385|1869|25|3014|406881|406886|406892|406900|406948|406950|406971|406986|406991|406995|407006|407007|407011|407014|407018|407024|407041|442918|472|494336|554213|574505|574506|595|664617|693123|896	CDK6|CDKN1A|CREB1|E2F1|ABL1|H2AFX|MIRLET7A1|MIRLET7D|MIR100|MIR106B|MIR15A|MIR16-1|MIR195|MIR203A|MIR21|MIR181A1|MIR221|MIR222|MIR23B|MIR25|MIR27A|MIR29B1|MIR34B|MIR373|ATM|MIR424|MIR449A|MIR450A2|MIR503|CCND1|MIR542|MIR449B|CCND3
	SHP2 signaling	37	61	0.0352292	0.212633	1.68661	10817|10818|1436|2549|2770|2773|284|2885|2909|3265|3458|3480|3558|3559|3569|3570|3572|3667|3716|3717|3845|3932|4301|4803|4893|4914|4916|5155|5290|5295|5566|5605|5781|6464|6654|6772|8543	FRS3|FRS2|CSF1R|GAB1|GNAI1|GNAI3|ANGPT1|GRB2|ARHGAP35|HRAS|IFNG|IGF1R|IL2|IL2RA|IL6|IL6R|IL6ST|IRS1|JAK1|JAK2|KRAS|LCK|AFDN|NGF|NRAS|NTRK1|NTRK3|PDGFB|PIK3CA|PIK3R1|PRKACA|MAP2K2|PTPN11|SHC1|SOS1|STAT1|LMO4
	ErbB2/ErbB3 signaling events	26	42	0.0364085	0.218193	1.91401	10193|1145|207|2475|2885|3084|3265|3717|3845|4893|5290|5295|5532|5566|5599|5602|5605|5781|5879|6464|6654|6714|6774|85440|9101|998	RNF41|CHRNE|AKT1|MTOR|GRB2|NRG1|HRAS|JAK2|KRAS|NRAS|PIK3CA|PIK3R1|PPP3CB|PRKACA|MAPK8|MAPK10|MAP2K2|PTPN11|RAC1|SHC1|SOS1|SRC|STAT3|DOCK7|USP8|CDC42
	PI3K Cascade	42	74	0.0375207	0.223275	1.60834	10818|11344|152831|1796|1978|1981|208|2247|2249|2250|2253|2261|2475|2549|26281|27006|2885|30849|3667|51422|5170|51719|5289|5290|5295|5296|5494|5563|5564|5565|5571|57521|57761|5781|6009|6794|7248|7249|81617|8817|8822|9965	FRS2|TWF2|KLB|DOK1|EIF4EBP1|EIF4G1|AKT2|FGF2|FGF4|FGF5|FGF8|FGFR3|MTOR|GAB1|FGF20|FGF22|GRB2|PIK3R4|IRS1|PRKAG2|PDPK1|CAB39|PIK3C3|PIK3CA|PIK3R1|PIK3R2|PPM1A|PRKAA2|PRKAB1|PRKAB2|PRKAG1|RPTOR|TRIB3|PTPN11|RHEB|STK11|TSC1|TSC2|CAB39L|FGF18|FGF17|FGF19
	Endochondral Ossification	38	64	0.0381866	0.225648	1.65345	1028|11127|1280|1300|1473|176|207|2247|2261|2487|249|2688|2737|3480|3549|4208|4256|50515|51719|54407|55553|5566|5727|5744|5745|579|654|657|6660|6772|7042|7067|801|860|864|871|8817|9759	CDKN1C|KIF3A|COL2A1|COL10A1|CST5|ACAN|AKT1|FGF2|FGFR3|FRZB|ALPL|GH1|GLI3|IGF1R|IHH|MEF2C|MGP|CHST11|CAB39|SLC38A2|SOX6|PRKACA|PTCH1|PTHLH|PTH1R|NKX3-2|BMP6|BMPR1A|SOX5|STAT1|TGFB2|THRA|CALM1|RUNX2|RUNX3|SERPINH1|FGF18|HDAC4
	BMP signalling and regulation	9	11	0.0385113	0.225987	4.30385	10766|4086|4089|4091|57154|657|659|860|9241	TOB2|SMAD1|SMAD4|SMAD6|SMURF1|BMPR1A|BMPR2|RUNX2|NOG
	Small cell lung cancer	47	84	0.0389517	0.226375	1.55169	10000|1017|1019|1021|1030|112401|1163|1282|1287|1288|1869|1871|207|208|2335|23533|317|329|3551|3685|3688|3908|3909|3910|3912|3913|4149|4792|4843|5290|5293|5295|5296|54205|5728|5743|5747|5925|595|5970|598|6256|6257|7189|842|8503|9618	AKT3|CDK2|CDK4|CDK6|CDKN2B|BIRC8|CKS1B|COL4A1|COL4A5|COL4A6|E2F1|E2F3|AKT1|AKT2|FN1|PIK3R5|APAF1|BIRC2|IKBKB|ITGAV|ITGB1|LAMA2|LAMA3|LAMA4|LAMB1|LAMB2|MAX|NFKBIA|NOS2|PIK3CA|PIK3CD|PIK3R1|PIK3R2|CYCS|PTEN|PTGS2|PTK2|RB1|CCND1|RELA|BCL2L1|RXRA|RXRB|TRAF6|CASP9|PIK3R3|TRAF4
	E-cadherin signaling in keratinocytes	14	21	0.0393813	0.226375	2.67839	1495|1499|207|208|2534|342184|5290|5295|5335|5879|6714|7791|8394|84962	CTNNA1|CTNNB1|AKT1|AKT2|FYN|FMN1|PIK3CA|PIK3R1|PLCG1|RAC1|SRC|ZYX|PIP5K1A|AJUBA
	Regulation of cytoplasmic and nuclear SMAD2/3 signaling	14	20	0.0393813	0.226375	2.67839	10106|3837|3838|4087|4088|4089|4214|51588|5494|58190|7329|801|8021|805	CTDSP2|KPNB1|KPNA2|SMAD2|SMAD3|SMAD4|MAP3K1|PIAS4|PPM1A|CTDSP1|UBE2I|CALM1|NUP214|CALM2
	Signaling by PDGF	7	8	0.0403498	0.229893	6.69438	2889|5045|5335|5781|5921|6714|9564	RAPGEF1|FURIN|PLCG1|PTPN11|RASA1|SRC|BCAR1
	Urokinase-type plasminogen activator (uPA) and uPAR-mediated signaling	27	44	0.0408095	0.229893	1.84565	1398|1436|1511|1793|1991|2243|2266|2335|2357|2358|2822|3082|3678|3685|3688|3689|3690|3693|4321|5054|5329|5340|5879|6714|7436|80310|9564	CRK|CSF1R|CTSG|DOCK1|ELANE|FGA|FGG|FN1|FPR1|FPR2|GPLD1|HGF|ITGA5|ITGAV|ITGB1|ITGB2|ITGB3|ITGB5|MMP12|SERPINE1|PLAUR|PLG|RAC1|SRC|VLDLR|PDGFD|BCAR1
	actions of nitric oxide in the heart	27	42	0.0408095	0.229893	1.84565	1128|207|2321|2324|2776|2782|2792|2974|2982|3827|5138|5139|5170|5290|5295|5335|5567|5568|5573|5576|5577|5593|624|6262|6541|7135|857	CHRM1|AKT1|FLT1|FLT4|GNAQ|GNB1|GNGT1|GUCY1B2|GUCY1A1|KNG1|PDE2A|PDE3A|PDPK1|PIK3CA|PIK3R1|PLCG1|PRKACB|PRKACG|PRKAR1A|PRKAR2A|PRKAR2B|PRKG2|BDKRB2|RYR2|SLC7A1|TNNI1|CAV1
	LPA receptor mediated events	39	63	0.041188	0.230489	1.62317	10672|107|109|111|112|113|114|115|1398|147|207|23566|2549|2767|2768|2770|2771|2773|2775|2776|2781|2782|3265|4313|4792|5295|5335|54331|5581|5747|5879|5970|6714|7205|836|9170|9351|9564|9630	GNA13|ADCY1|ADCY3|ADCY5|ADCY6|ADCY7|ADCY8|ADCY9|CRK|ADRA1B|AKT1|LPAR3|GAB1|GNA11|GNA12|GNAI1|GNAI2|GNAI3|GNAO1|GNAQ|GNAZ|GNB1|HRAS|MMP2|NFKBIA|PIK3R1|PLCG1|GNG2|PRKCE|PTK2|RAC1|RELA|SRC|TRIP6|CASP3|LPAR2|SLC9A3R2|BCAR1|GNA14
	B Cell Receptor Signaling Pathway	53	93	0.0419583	0.231731	1.49258	1385|1386|1398|1871|2002|207|2308|23396|2534|2549|25780|26469|2885|2889|2969|29760|3059|3265|3551|3608|3662|4149|4208|4209|4773|4775|4792|5170|5295|5296|5335|5579|5599|5605|5781|5879|5970|604|640|6464|6654|6850|6885|695|7409|815|8394|84433|8462|867|8915|933|998	CREB1|ATF2|CRK|E2F3|ELK1|AKT1|FOXO1|PIP5K1C|FYN|GAB1|RASGRP3|PTPN18|GRB2|RAPGEF1|GTF2I|BLNK|HCLS1|HRAS|IKBKB|ILF2|IRF4|MAX|MEF2C|MEF2D|NFATC2|NFATC3|NFKBIA|PDPK1|PIK3R1|PIK3R2|PLCG1|PRKCB|MAPK8|MAP2K2|PTPN11|RAC1|RELA|BCL6|BLK|SHC1|SOS1|SYK|MAP3K7|BTK|VAV1|CAMK2A|PIP5K1A|CARD11|KLF11|CBL|BCL10|CD22|CDC42
	DNA damage response (only ATM dependent)	53	91	0.0419583	0.231731	1.49258	10000|10018|10023|1026|1029|1499|1856|1857|207|208|2309|25|27113|2885|356|3667|3949|4088|4089|4193|4214|472|5106|51384|5163|5366|5529|5599|5602|5728|578|5879|5881|595|604|6464|6654|6655|6885|7161|7471|7472|7473|7474|7475|7476|7482|8061|81029|894|896|901|998	AKT3|BCL2L11|FRAT1|CDKN1A|CDKN2A|CTNNB1|DVL2|DVL3|AKT1|AKT2|FOXO3|ABL1|BBC3|GRB2|FASLG|IRS1|LDLR|SMAD3|SMAD4|MDM2|MAP3K1|ATM|PCK2|WNT16|PDK1|PMAIP1|PPP2R5E|MAPK8|MAPK10|PTEN|BAK1|RAC1|RAC3|CCND1|BCL6|SHC1|SOS1|SOS2|MAP3K7|TP73|WNT1|WNT2|WNT3|WNT5A|WNT6|WNT7A|WNT2B|FOSL1|WNT5B|CCND2|CCND3|CCNG2|CDC42
	E-cadherin signaling in the nascent adherens junction	24	39	0.0436428	0.239468	1.91383	10163|10787|1398|1495|1499|1739|207|23396|27252|2889|3682|3695|4301|5290|5295|55740|5879|5906|595|6714|7082|8826|8907|998	WASF2|NCKAP1|CRK|CTNNA1|CTNNB1|DLG1|AKT1|PIP5K1C|KLHL20|RAPGEF1|ITGAE|ITGB7|AFDN|PIK3CA|PIK3R1|ENAH|RAC1|RAP1A|CCND1|SRC|TJP1|IQGAP1|AP1M1|CDC42
	Coregulation of Androgen receptor activity	36	66	0.0452019	0.243694	1.64086	10048|10106|1021|1029|10401|10498|10499|1499|207|23054|23598|24149|26524|27043|2934|3092|3178|354|367|51588|5469|57178|58190|595|6197|672|6840|6925|7041|7050|7329|7337|7520|8031|8554|896	RANBP9|CTDSP2|CDK6|CDKN2A|PIAS3|CARM1|NCOA2|CTNNB1|AKT1|NCOA6|PATZ1|ZNF318|LATS2|PELP1|GSN|HIP1|HNRNPA1|KLK3|AR|PIAS4|MED1|ZMIZ1|CTDSP1|CCND1|RPS6KA3|BRCA1|SVIL|TCF4|TGFB1I1|TGIF1|UBE2I|UBE3A|XRCC5|NCOA4|PIAS1|CCND3
	Integrin-linked kinase signaling	28	46	0.0452781	0.243694	1.7864	10398|1385|1499|207|253260|26472|3611|391|3987|4659|4666|55679|55742|5879|595|63916|64098|6615|6935|7145|7514|7791|81706|8440|8826|8874|9793|998	MYL9|CREB1|CTNNB1|AKT1|RICTOR|PPP1R14B|ILK|RHOG|LIMS1|PPP1R12A|NACA|LIMS2|PARVA|RAC1|CCND1|ELMO2|PARVG|SNAI1|ZEB1|TNS1|XPO1|ZYX|PPP1R14C|NCK2|IQGAP1|ARHGEF7|CKAP5|CDC42
	Platelet Aggregation Inhibitor Pathway, Pharmacodynamics	28	49	0.0452781	0.243694	1.7864	10672|109|1277|1278|1281|1282|1285|1287|1288|2243|2266|23236|2767|2768|2770|2771|2773|2776|2778|2784|3690|5321|5732|5739|5742|6915|7450|948	GNA13|ADCY3|COL1A1|COL1A2|COL3A1|COL4A1|COL4A3|COL4A5|COL4A6|FGA|FGG|PLCB1|GNA11|GNA12|GNAI1|GNAI2|GNAI3|GNAQ|GNAS|GNB3|ITGB3|PLA2G4A|PTGER2|PTGIR|PTGS1|TBXA2R|VWF|CD36
	CXCR4-mediated signaling events	50	89	0.0463338	0.247798	1.49596	10399|10672|1072|1398|207|2268|2308|23236|2475|253260|2534|2770|2771|2773|2775|2781|2782|29979|3122|3123|3717|388|389|3932|3984|5058|5170|5290|5295|54331|54434|5728|5747|5781|5879|5996|6387|640|6714|6772|6773|6774|7409|7525|83737|9146|916|9525|9564|998	RACK1|GNA13|CFL1|CRK|AKT1|FGR|FOXO1|PLCB1|MTOR|RICTOR|FYN|GNAI1|GNAI2|GNAI3|GNAO1|GNAZ|GNB1|UBQLN1|HLA-DRA|HLA-DRB1|JAK2|RHOB|RHOC|LCK|LIMK1|PAK1|PDPK1|PIK3CA|PIK3R1|GNG2|SSH1|PTEN|PTK2|PTPN11|RAC1|RGS1|CXCL12|BLK|SRC|STAT1|STAT2|STAT3|VAV1|YES1|ITCH|HGS|CD3E|VPS4B|BCAR1|CDC42
	S1P2 pathway	18	26	0.0481137	0.254101	2.15255	1003|10672|2002|2767|2768|2770|2771|2773|2775|2776|2781|3667|5058|5290|5295|5599|5879|9630	CDH5|GNA13|ELK1|GNA11|GNA12|GNAI1|GNAI2|GNAI3|GNAO1|GNAQ|GNAZ|IRS1|PAK1|PIK3CA|PIK3R1|MAPK8|RAC1|GNA14
	influence of ras and rho proteins on g1 to s transition	18	29	0.0481137	0.254101	2.15255	1017|1019|1021|1026|1869|207|3265|3551|4792|5058|5170|5290|5295|5605|5879|5925|595|5970	CDK2|CDK4|CDK6|CDKN1A|E2F1|AKT1|HRAS|IKBKB|NFKBIA|PAK1|PDPK1|PIK3CA|PIK3R1|MAP2K2|RAC1|RB1|CCND1|RELA
	GO_REGULATION_OF_ERK1_AND_ERK2_CASCADE	9	238	0.00723569	0.188452	2.90083	1969|2064|2266|25778|2852|5728|81848|960|9965	EPHA2|ERBB2|FGG|DSTYK|GPER1|PTEN|SPRY4|CD44|FGF19
	GO_NEGATIVE_REGULATION_OF_PROTEIN_BINDING	6	79	0.00727209	0.188452	3.99016	22943|3397|3670|51176|51339|8751	DKK1|ID1|ISL1|LEF1|DACT1|ADAM15
	GO_NEGATIVE_REGULATION_OF_MAPK_CASCADE	8	145	0.00741026	0.188452	3.13377	2852|348|4609|51339|5728|655|6609|81848	GPER1|APOE|MYC|DACT1|PTEN|BMP7|SMPD1|SPRY4
	GO_GASTRULATION	8	155	0.00741026	0.188452	3.13377	1969|2114|22943|3170|51176|655|84913|8613	EPHA2|ETS2|DKK1|FOXA2|LEF1|BMP7|ATOH8|PLPP3
	GO_PLACENTA_DEVELOPMENT	8	138	0.00741026	0.188452	3.13377	1747|2034|23462|51176|5743|58495|6768|6789	DLX3|EPAS1|HEY1|LEF1|PTGS2|OVOL2|ST14|STK4
	GO_REGULATION_OF_ORGAN_MORPHOGENESIS	10	242	0.00748253	0.188452	2.69814	2119|2239|22943|23002|3670|4070|4487|4609|51339|655	ETV5|GPC4|DKK1|DAAM1|ISL1|TACSTD2|MSX1|MYC|DACT1|BMP7
	GO_EXTRACELLULAR_STRUCTURE_ORGANIZATION	10	304	0.00748253	0.188452	2.69814	2266|3672|4320|64094|7045|780|81621|8751|960|999	FGG|ITGA1|MMP11|SMOC2|TGFBI|DDR1|KAZALD1|ADAM15|CD44|CDH1
	GO_HOMOTYPIC_CELL_CELL_ADHESION	5	51	0.00778847	0.19499	4.7143	1525|1829|2266|23657|8613	CXADR|DSG2|FGG|SLC7A11|PLPP3
	GO_REGULATION_OF_TRANSMEMBRANE_RECEPTOR_PROTEIN_SERINE_THREONINE_KINASE_SIGNALING_PATHWAY	9	207	0.00799662	0.199016	2.84938	22943|23090|25805|388585|4487|4488|51339|655|9315	DKK1|ZNF423|BAMBI|HES5|MSX1|MSX2|DACT1|BMP7|NREP
	GO_CGMP_METABOLIC_PROCESS	2	23	0.00826988	0.199017	35.5129	2984|8654	GUCY2C|PDE5A
	GO_STARTLE_RESPONSE	2	25	0.00826988	0.199017	35.5129	4861|5728	NPAS1|PTEN
	GO_PARENTAL_BEHAVIOR	2	12	0.00826988	0.199017	35.5129	4861|5728	NPAS1|PTEN
	GO_MAMMARY_GLAND_EPITHELIAL_CELL_PROLIFERATION	2	12	0.00826988	0.199017	35.5129	1969|3398	EPHA2|ID2
	GO_POSITIVE_REGULATION_OF_ION_TRANSPORT	8	236	0.00828053	0.199017	3.0665	10411|1080|2852|348|54997|6717|7222|7466	RAPGEF3|CFTR|GPER1|APOE|TESC|SRI|TRPC3|WFS1
	GO_NEURON_PROJECTION_GUIDANCE	8	205	0.00828053	0.199017	3.0665	10381|1749|2064|23767|3670|57556|5800|655	TUBB3|DLX5|ERBB2|FLRT3|ISL1|SEMA6A|PTPRO|BMP7
	GO_POSITIVE_REGULATION_OF_PROTEIN_LOCALIZATION_TO_CELL_PERIPHERY	4	37	0.00877889	0.209796	5.95798	1969|2852|312|7429	EPHA2|GPER1|ANXA13|VIL1
	GO_REGULATION_OF_LEUKOCYTE_PROLIFERATION	8	206	0.00922529	0.217986	3.00203	196|2064|3600|4254|6480|7535|80381|8654	AHR|ERBB2|IL15|KITLG|ST6GAL1|ZAP70|CD276|PDE5A
	GO_SKIN_DEVELOPMENT	8	211	0.00922529	0.217986	3.00203	1718|182|1969|22943|51176|6768|6789|780	DHCR24|JAG1|EPHA2|DKK1|LEF1|ST14|STK4|DDR1
	GO_LEUKOCYTE_CHEMOTAXIS	5	117	0.0093188	0.218966	4.47835	1525|3672|5144|5800|796	CXADR|ITGA1|PDE4D|PTPRO|CALCA
	GO_CIRCULATORY_SYSTEM_PROCESS	11	366	0.00953414	0.222781	2.45698	2266|2852|3398|348|3672|5144|5547|5743|5800|796|83988	FGG|GPER1|ID2|APOE|ITGA1|PDE4D|PRCP|PTGS2|PTPRO|CALCA|NCALD
	GO_SYNAPSE_ORGANIZATION	6	145	0.00974434	0.223131	3.71318	2064|2119|23767|348|5728|999	ERBB2|ETV5|FLRT3|APOE|PTEN|CDH1
	GO_RESPONSE_TO_TOXIC_SUBSTANCE	10	241	0.00975526	0.223131	2.58074	196|23428|2353|23657|2984|3397|348|5516|5743|999	AHR|SLC7A8|FOS|SLC7A11|GUCY2C|ID1|APOE|PPP2CB|PTGS2|CDH1
	GO_NEGATIVE_REGULATION_OF_MUSCLE_CONTRACTION	3	22	0.0100266	0.223131	8.91341	5743|796|8654	PTGS2|CALCA|PDE5A
	GO_REGULATION_OF_RUFFLE_ASSEMBLY	3	21	0.0100266	0.223131	8.91341	23189|23242|4070	KANK1|COBL|TACSTD2
	GO_POSITIVE_REGULATION_OF_MUSCLE_CONTRACTION	3	44	0.0100266	0.223131	8.91341	10874|2852|5743	NMU|GPER1|PTGS2
	GO_AUDITORY_RECEPTOR_CELL_DIFFERENTIATION	3	28	0.0100266	0.223131	8.91341	182|388585|53405	JAG1|HES5|CLIC5
	GO_NEGATIVE_REGULATION_OF_CALCIUM_ION_TRANSPORT	3	51	0.0100266	0.223131	8.91341	5743|6717|796	PTGS2|SRI|CALCA
	GO_REGULATION_OF_ALCOHOL_BIOSYNTHETIC_PROCESS	3	45	0.0100266	0.223131	8.91341	1717|2852|348	DHCR7|GPER1|APOE
	GO_CARDIAC_CELL_DEVELOPMENT	3	49	0.0100266	0.223131	8.91341	1525|182|2274	CXADR|JAG1|FHL2
	GO_REGULATION_OF_BLOOD_PRESSURE	7	169	0.0103803	0.226216	3.22689	3398|5144|5547|5743|5800|796|83988	ID2|PDE4D|PRCP|PTGS2|PTPRO|CALCA|NCALD
	GO_OSTEOBLAST_DIFFERENTIATION	7	126	0.0103803	0.226216	3.22689	121340|1749|1969|2274|4488|51176|6238	SP7|DLX5|EPHA2|FHL2|MSX2|LEF1|RRBP1
	GO_KIDNEY_EPITHELIUM_DEVELOPMENT	7	125	0.0103803	0.226216	3.22689	182|388585|4070|4609|5800|655|9788	JAG1|HES5|TACSTD2|MYC|PTPRO|BMP7|MTSS1
	GO_REGULATION_OF_EPITHELIAL_CELL_DIFFERENTIATION	7	122	0.0103803	0.226216	3.22689	3397|388585|4254|4488|58495|6009|84913	ID1|HES5|KITLG|MSX2|OVOL2|RHEB|ATOH8
	GO_REGULATION_OF_CANONICAL_WNT_SIGNALING_PATHWAY	10	236	0.0106194	0.229664	2.54391	1749|22943|25805|27121|348|3670|51176|51339|5800|6789	DLX5|DKK1|BAMBI|DKK4|APOE|ISL1|LEF1|DACT1|PTPRO|STK4
	GO_REGULATION_OF_METAL_ION_TRANSPORT	9	325	0.0106478	0.229664	2.70544	10411|2852|5144|54997|5743|6717|7222|7466|796	RAPGEF3|GPER1|PDE4D|TESC|PTGS2|SRI|TRPC3|WFS1|CALCA
	GO_NEGATIVE_REGULATION_OF_FAT_CELL_DIFFERENTIATION	4	41	0.0110053	0.2358	5.49885	182|2852|4320|4488	JAG1|GPER1|MMP11|MSX2
	GO_POSITIVE_REGULATION_OF_BLOOD_CIRCULATION	5	93	0.0110444	0.2358	4.2644	2266|2852|5144|5743|796	FGG|GPER1|PDE4D|PTGS2|CALCA
	GO_LIPID_MODIFICATION	9	210	0.0116637	0.24652	2.66025	2064|3613|4254|54886|5728|64781|8309|8613|9965	ERBB2|IMPA2|KITLG|PLPPR1|PTEN|CERK|ACOX2|PLPP3|FGF19
	GO_HEART_MORPHOGENESIS	9	212	0.0116637	0.24652	2.66025	182|2274|23462|3398|3670|4487|4488|58495|8751	JAG1|FHL2|HEY1|ID2|ISL1|MSX1|MSX2|OVOL2|ADAM15
	GO_EMBRYONIC_ORGAN_DEVELOPMENT	14	406	0.011909	0.250447	2.11763	1749|1969|2034|23242|23462|3398|4254|4487|51176|53405|58495|655|6768|6789	DLX5|EPHA2|EPAS1|COBL|HEY1|ID2|KITLG|MSX1|LEF1|CLIC5|OVOL2|BMP7|ST14|STK4
	GO_POSITIVE_REGULATION_OF_CELL_DEVELOPMENT	15	472	0.0122668	0.254999	2.04934	10221|1382|2119|2266|23242|25805|2852|3169|3398|348|51176|57556|6009|655|8654	TRIB1|CRABP2|ETV5|FGG|COBL|BAMBI|GPER1|FOXA1|ID2|APOE|LEF1|SEMA6A|RHEB|BMP7|PDE5A
	GO_CELL_FATE_COMMITMENT	8	227	0.0125435	0.254999	2.82379	182|2034|2114|3169|3170|3398|3670|388585	JAG1|EPAS1|ETS2|FOXA1|FOXA2|ID2|ISL1|HES5
	GO_SINGLE_ORGANISM_CELL_ADHESION	14	459	0.0126666	0.254999	2.09965	1525|1829|2266|23657|3600|3955|51176|655|7535|796|80381|8613|960|999	CXADR|DSG2|FGG|SLC7A11|IL15|LFNG|LEF1|BMP7|ZAP70|CALCA|CD276|PLPP3|CD44|CDH1
	GO_EMBRYONIC_PLACENTA_DEVELOPMENT	6	83	0.0127634	0.254999	3.47249	2034|23462|51176|58495|6768|6789	EPAS1|HEY1|LEF1|OVOL2|ST14|STK4
	GO_REGULATION_OF_ENDOTHELIAL_CELL_MIGRATION	6	114	0.0127634	0.254999	3.47249	1969|348|5547|5743|84913|8613	EPHA2|APOE|PRCP|PTGS2|ATOH8|PLPP3
	GO_ODONTOGENESIS	6	105	0.0127634	0.254999	3.47249	1747|4487|4488|51176|54959|655	DLX3|MSX1|MSX2|LEF1|ODAM|BMP7
	GO_NEGATIVE_REGULATION_OF_LOCOMOTION	11	263	0.0129523	0.254999	2.33958	10221|1800|23189|348|4070|54910|5728|57556|5800|6480|8751	TRIB1|DPEP1|KANK1|APOE|TACSTD2|SEMA4C|PTEN|SEMA6A|PTPRO|ST6GAL1|ADAM15
	GO_RESPONSE_TO_METAL_ION	11	333	0.0129523	0.254999	2.33958	1800|2266|2353|30061|3398|4864|51176|5728|5743|7222|999	DPEP1|FGG|FOS|SLC40A1|ID2|NPC1|LEF1|PTEN|PTGS2|TRPC3|CDH1
	GO_REGULATION_OF_SYSTEMIC_ARTERIAL_BLOOD_PRESSURE	5	84	0.0129759	0.254999	4.06997	5144|5547|5800|796|83988	PDE4D|PRCP|PTPRO|CALCA|NCALD
	GO_REGULATION_OF_SYNAPSE_ORGANIZATION	5	113	0.0129759	0.254999	4.06997	2119|22943|23767|348|5728	ETV5|DKK1|FLRT3|APOE|PTEN
	GO_REGULATION_OF_BMP_SIGNALING_PATHWAY	5	77	0.0129759	0.254999	4.06997	22943|23090|388585|4487|4488	DKK1|ZNF423|HES5|MSX1|MSX2
	GO_POSITIVE_REGULATION_OF_PEPTIDE_SECRETION	5	93	0.0129759	0.254999	4.06997	1080|2266|2852|3670|6717	CFTR|FGG|GPER1|ISL1|SRI
	GO_STEROL_METABOLIC_PROCESS	7	123	0.0130392	0.254999	3.06831	1080|1717|1718|348|4864|51302|51422	CFTR|DHCR7|DHCR24|APOE|NPC1|CYP39A1|PRKAG2
	GO_CHONDROCYTE_DIFFERENTIATION	4	60	0.0135657	0.254999	5.10514	388585|4488|7045|861	HES5|MSX2|TGFBI|RUNX1
	GO_MORPHOGENESIS_OF_AN_EPITHELIAL_SHEET	4	43	0.0135657	0.254999	5.10514	182|23767|4488|780	JAG1|FLRT3|MSX2|DDR1
	GO_REGULATION_OF_CARDIAC_MUSCLE_CONTRACTION	4	66	0.0135657	0.254999	5.10514	1829|5144|6717|8654	DSG2|PDE4D|SRI|PDE5A
	GO_POSITIVE_REGULATION_OF_ADENYLATE_CYCLASE_ACTIVITY	3	48	0.0137634	0.254999	7.64013	2852|7466|796	GPER1|WFS1|CALCA
	GO_REGULATION_OF_CARDIAC_MUSCLE_CELL_CONTRACTION	3	27	0.0137634	0.254999	7.64013	1829|5144|6717	DSG2|PDE4D|SRI
	GO_REGULATION_OF_ORGAN_FORMATION	3	32	0.0137634	0.254999	7.64013	22943|3670|655	DKK1|ISL1|BMP7
	GO_NEGATIVE_REGULATION_OF_DENDRITE_DEVELOPMENT	3	28	0.0137634	0.254999	7.64013	3397|348|5728	ID1|APOE|PTEN
	GO_REGULATION_OF_NEUROLOGICAL_SYSTEM_PROCESS	3	68	0.0137634	0.254999	7.64013	55|5728|796	ACPP|PTEN|CALCA
	GO_NEGATIVE_REGULATION_OF_EMBRYONIC_DEVELOPMENT	3	26	0.0137634	0.254999	7.64013	22943|3955|655	DKK1|LFNG|BMP7
	GO_NATURAL_KILLER_CELL_ACTIVATION	3	55	0.0137634	0.254999	7.64013	3398|3600|80328	ID2|IL15|ULBP2
	GO_RESPONSE_TO_VITAMIN_D	3	33	0.0137634	0.254999	7.64013	3600|5743|655	IL15|PTGS2|BMP7
	GO_OLIGODENDROCYTE_DEVELOPMENT	3	34	0.0137634	0.254999	7.64013	3398|388585|5728	ID2|HES5|PTEN
	GO_BRANCHING_INVOLVED_IN_MAMMARY_GLAND_DUCT_MORPHOGENESIS	3	20	0.0137634	0.254999	7.64013	1969|4488|780	EPHA2|MSX2|DDR1
	GO_BILE_ACID_METABOLIC_PROCESS	3	35	0.0137634	0.254999	7.64013	4864|51302|8309	NPC1|CYP39A1|ACOX2
	GO_ANTERIOR_POSTERIOR_PATTERN_SPECIFICATION	8	194	0.0138231	0.254999	2.76895	2114|22943|23242|3170|3955|4487|4488|51176	ETS2|DKK1|COBL|FOXA2|LFNG|MSX1|MSX2|LEF1
	GO_REGULATION_OF_CELLULAR_COMPONENT_SIZE	11	337	0.0139366	0.255799	2.31187	10083|10411|1382|148170|23189|348|54910|5728|57556|6560|7429	USH1C|RAPGEF3|CRABP2|CDC42EP5|KANK1|APOE|SEMA4C|PTEN|SEMA6A|SLC12A4|VIL1
	GO_NEURON_PROJECTION_MORPHOGENESIS	12	402	0.013988	0.255799	2.2159	1009|10381|1749|2064|23242|23767|3670|3672|5728|57556|5800|655	CDH11|TUBB3|DLX5|ERBB2|COBL|FLRT3|ISL1|ITGA1|PTEN|SEMA6A|PTPRO|BMP7
	GO_FORMATION_OF_PRIMARY_GERM_LAYER	6	110	0.0144954	0.260811	3.36333	1969|2114|22943|51176|655|84913	EPHA2|ETS2|DKK1|LEF1|BMP7|ATOH8
	GO_REGULATION_OF_DENDRITE_DEVELOPMENT	6	120	0.0144954	0.260811	3.36333	1627|23242|3397|348|5728|655	DBN1|COBL|ID1|APOE|PTEN|BMP7
	GO_RESPONSE_TO_ESTRADIOL	7	146	0.0145379	0.260811	2.99467	196|2852|3169|4488|5728|5743|655	AHR|GPER1|FOXA1|MSX2|PTEN|PTGS2|BMP7
	GO_POSITIVE_REGULATION_OF_BINDING	7	127	0.0145379	0.260811	2.99467	10411|25805|3670|3955|51339|6789|9709	RAPGEF3|BAMBI|ISL1|LFNG|DACT1|STK4|HERPUD1
	GO_RESPONSE_TO_STEROID_HORMONE	15	497	0.0145722	0.260811	2.0029	1829|196|2274|23462|2353|2852|3169|3670|4488|4864|51176|5728|5743|655|85315	DSG2|AHR|FHL2|HEY1|FOS|GPER1|FOXA1|ISL1|MSX2|NPC1|LEF1|PTEN|PTGS2|BMP7|PAQR8
	GO_RENAL_TUBULE_DEVELOPMENT	5	78	0.0151234	0.262484	3.89252	182|388585|4070|4609|9788	JAG1|HES5|TACSTD2|MYC|MTSS1
	GO_RESPIRATORY_SYSTEM_DEVELOPMENT	9	197	0.0151478	0.262484	2.53418	1512|1717|1749|2034|29899|3169|3397|51176|6493	CTSH|DHCR7|DLX5|EPAS1|GPSM2|FOXA1|ID1|LEF1|SIM2
	GO_INOSITOL_PHOSPHATE_CATABOLIC_PROCESS	2	11	0.0159559	0.262484	17.7615	3613|5728	IMPA2|PTEN
	GO_POLYOL_CATABOLIC_PROCESS	2	18	0.0159559	0.262484	17.7615	3613|5728	IMPA2|PTEN
	GO_NEGATIVE_REGULATION_OF_NEUROLOGICAL_SYSTEM_PROCESS	2	15	0.0159559	0.262484	17.7615	5728|796	PTEN|CALCA
	GO_CYCLIC_NUCLEOTIDE_CATABOLIC_PROCESS	2	17	0.0159559	0.262484	17.7615	5144|8654	PDE4D|PDE5A
	GO_CARDIAC_CONDUCTION_SYSTEM_DEVELOPMENT	2	12	0.0159559	0.262484	17.7615	1829|3398	DSG2|ID2
	GO_REGULATION_OF_CHOLESTEROL_BIOSYNTHETIC_PROCESS	2	13	0.0159559	0.262484	17.7615	1717|348	DHCR7|APOE
	GO_PERIPHERAL_NERVOUS_SYSTEM_NEURON_DIFFERENTIATION	2	13	0.0159559	0.262484	17.7615	3670|861	ISL1|RUNX1
	GO_AXON_ENSHEATHMENT_IN_CENTRAL_NERVOUS_SYSTEM	2	12	0.0159559	0.262484	17.7615	388585|5728	HES5|PTEN
	GO_REGULATION_OF_INCLUSION_BODY_ASSEMBLY	2	16	0.0159559	0.262484	17.7615	348|9627	APOE|SNCAIP
	GO_REGULATION_OF_RELEASE_OF_SEQUESTERED_CALCIUM_ION_INTO_CYTOSOL_BY_SARCOPLASMIC_RETICULUM	2	25	0.0159559	0.262484	17.7615	5144|6717	PDE4D|SRI
	GO_NEGATIVE_REGULATION_OF_SUBSTRATE_ADHESION_DEPENDENT_CELL_SPREADING	2	13	0.0159559	0.262484	17.7615	23189|4070	KANK1|TACSTD2
	GO_REGULATION_OF_PEPTIDASE_ACTIVITY	12	392	0.0159786	0.262484	2.17077	1512|1611|1718|1800|2852|4609|51176|5271|7035|7429|960|9709	CTSH|DAP|DHCR24|DPEP1|GPER1|MYC|LEF1|SERPINB8|TFPI|VIL1|CD44|HERPUD1
	GO_GLAND_DEVELOPMENT	14	395	0.0160776	0.262484	2.03084	10411|1969|23242|3169|3398|3482|3670|4487|4488|51176|5728|655|780|999	RAPGEF3|EPHA2|COBL|FOXA1|ID2|IGF2R|ISL1|MSX1|MSX2|LEF1|PTEN|BMP7|DDR1|CDH1
	GO_RESPONSE_TO_PURINE_CONTAINING_COMPOUND	7	158	0.0161556	0.262484	2.92447	10411|1080|2353|5144|5728|5743|7222	RAPGEF3|CFTR|FOS|PDE4D|PTEN|PTGS2|TRPC3
	GO_ORGANIC_HYDROXY_COMPOUND_METABOLIC_PROCESS	15	482	0.0162868	0.262484	1.97307	1080|1717|1718|1734|2034|348|3613|4157|4864|51302|51422|5728|6609|8309|9627	CFTR|DHCR7|DHCR24|DIO2|EPAS1|APOE|IMPA2|MC1R|NPC1|CYP39A1|PRKAG2|PTEN|SMPD1|ACOX2|SNCAIP
	GO_COLUMNAR_CUBOIDAL_EPITHELIAL_CELL_DIFFERENTIATION	6	111	0.0163846	0.262484	3.2608	1747|182|3169|388585|51176|53405	DLX3|JAG1|FOXA1|HES5|LEF1|CLIC5
	GO_GLIAL_CELL_DIFFERENTIATION	6	136	0.0163846	0.262484	3.2608	2064|3398|388585|51176|5728|8613	ERBB2|ID2|HES5|LEF1|PTEN|PLPP3
	GO_REGULATION_OF_PEPTIDE_TRANSPORT	9	256	0.0164639	0.262484	2.49471	10411|1080|2266|2852|3170|3670|5743|655|6717	RAPGEF3|CFTR|FGG|GPER1|FOXA2|ISL1|PTGS2|BMP7|SRI
	GO_LEUKOCYTE_CELL_CELL_ADHESION	9	255	0.0164639	0.262484	2.49471	1525|3600|3955|51176|655|7535|796|80381|960	CXADR|IL15|LFNG|LEF1|BMP7|ZAP70|CALCA|CD276|CD44
	GO_ADULT_LOCOMOTORY_BEHAVIOR	4	80	0.0164754	0.262484	4.76406	3170|3398|4864|55074	FOXA2|ID2|NPC1|OXR1
	GO_REGULATION_OF_SUBSTRATE_ADHESION_DEPENDENT_CELL_SPREADING	4	43	0.0164754	0.262484	4.76406	2266|23189|4070|6480	FGG|KANK1|TACSTD2|ST6GAL1
	GO_SOMITOGENESIS	4	62	0.0164754	0.262484	4.76406	22943|23242|3955|51176	DKK1|COBL|LFNG|LEF1
	GO_FACE_DEVELOPMENT	4	50	0.0164754	0.262484	4.76406	1749|22943|4487|51176	DLX5|DKK1|MSX1|LEF1
	GO_REGULATION_OF_BLOOD_VESSEL_ENDOTHELIAL_CELL_MIGRATION	4	51	0.0164754	0.262484	4.76406	1969|348|5547|5743	EPHA2|APOE|PRCP|PTGS2
	GO_EXTRACELLULAR_MATRIX_DISASSEMBLY	4	76	0.0164754	0.262484	4.76406	4320|8751|960|999	MMP11|ADAM15|CD44|CDH1
	GO_NEURON_FATE_COMMITMENT	4	67	0.0164754	0.262484	4.76406	3169|3398|3670|388585	FOXA1|ID2|ISL1|HES5
	GO_NEUROMUSCULAR_PROCESS	4	97	0.0164754	0.262484	4.76406	10083|4861|53405|5728	USH1C|NPAS1|CLIC5|PTEN
	GO_POSITIVE_REGULATION_OF_APOPTOTIC_SIGNALING_PATHWAY	8	171	0.0166641	0.264487	2.66515	1075|1512|2852|4487|5728|638|6789|7164	CTSC|CTSH|GPER1|MSX1|PTEN|BIK|STK4|TPD52L1
	GO_POSITIVE_REGULATION_OF_TRANSMEMBRANE_TRANSPORT	5	131	0.0174964	0.27486	3.72908	10411|1080|2852|54997|6717	RAPGEF3|CFTR|GPER1|TESC|SRI
	GO_REGULATION_OF_EPITHELIAL_TO_MESENCHYMAL_TRANSITION	5	67	0.0174964	0.27486	3.72908	25805|3169|3170|51176|58495	BAMBI|FOXA1|FOXA2|LEF1|OVOL2
	GO_REGULATION_OF_SEQUENCE_SPECIFIC_DNA_BINDING_TRANSCRIPTION_FACTOR_ACTIVITY	12	365	0.0181766	0.27486	2.12731	10221|1611|2353|3169|3170|3397|3398|4488|5728|655|7466|8613	TRIB1|DAP|FOS|FOXA1|FOXA2|ID1|ID2|MSX2|PTEN|BMP7|WFS1|PLPP3
	GO_CELLULAR_IRON_ION_HOMEOSTASIS	3	46	0.0181865	0.27486	6.6829	30061|4609|6717	SLC40A1|MYC|SRI
	GO_LEUKOCYTE_MEDIATED_CYTOTOXICITY	3	35	0.0181865	0.27486	6.6829	1075|1512|80328	CTSC|CTSH|ULBP2
	GO_POSITIVE_REGULATION_OF_LYASE_ACTIVITY	3	61	0.0181865	0.27486	6.6829	2852|7466|796	GPER1|WFS1|CALCA
	GO_NEGATIVE_REGULATION_OF_AXON_GUIDANCE	3	27	0.0181865	0.27486	6.6829	54910|57556|5800	SEMA4C|SEMA6A|PTPRO
	GO_MYOBLAST_DIFFERENTIATION	3	37	0.0181865	0.27486	6.6829	182|2034|3670	JAG1|EPAS1|ISL1
	GO_VASODILATION	3	26	0.0181865	0.27486	6.6829	348|3672|796	APOE|ITGA1|CALCA
	GO_REGULATION_OF_OLIGODENDROCYTE_DIFFERENTIATION	3	29	0.0181865	0.27486	6.6829	3398|388585|6009	ID2|HES5|RHEB
	GO_HAIR_CELL_DIFFERENTIATION	3	35	0.0181865	0.27486	6.6829	182|388585|53405	JAG1|HES5|CLIC5
	GO_REGULATION_OF_ACTIN_FILAMENT_BASED_MOVEMENT	3	32	0.0181865	0.27486	6.6829	1829|5144|6717	DSG2|PDE4D|SRI
	GO_EMBRYO_IMPLANTATION	3	39	0.0181865	0.27486	6.6829	5743|780|796	PTGS2|DDR1|CALCA
	GO_MODULATION_OF_SYNAPTIC_TRANSMISSION	8	301	0.0182325	0.27486	2.61626	10874|1627|22943|2852|348|5728|5743|9627	NMU|DBN1|DKK1|GPER1|APOE|PTEN|PTGS2|SNCAIP
	GO_NOTCH_SIGNALING_PATHWAY	6	114	0.0184372	0.275157	3.1643	182|23090|23462|3169|388585|4609	JAG1|ZNF423|HEY1|FOXA1|HES5|MYC
	GO_NEGATIVE_REGULATION_OF_CELL_ACTIVATION	6	158	0.0184372	0.275157	3.1643	2064|2852|3398|348|80381|8654	ERBB2|GPER1|ID2|APOE|CD276|PDE5A
	GO_RESPONSE_TO_ALCOHOL	11	362	0.0184485	0.275157	2.20721	196|2353|2852|3169|3600|4488|5728|5743|6480|655|999	AHR|FOS|GPER1|FOXA1|IL15|MSX2|PTEN|PTGS2|ST6GAL1|BMP7|CDH1
	GO_REGULATION_OF_PROTEIN_STABILITY	9	221	0.0193447	0.284834	2.41929	1512|3397|4487|51339|54997|5728|6789|7466|8613	CTSH|ID1|MSX1|DACT1|TESC|PTEN|STK4|WFS1|PLPP3
	GO_LABYRINTHINE_LAYER_DEVELOPMENT	4	44	0.0197477	0.284834	4.4657	23462|51176|58495|6768	HEY1|LEF1|OVOL2|ST14
	GO_REGULATION_OF_STRIATED_MUSCLE_CONTRACTION	4	79	0.0197477	0.284834	4.4657	1829|5144|6717|8654	DSG2|PDE4D|SRI|PDE5A
	GO_POSITIVE_REGULATION_OF_INSULIN_SECRETION	4	66	0.0197477	0.284834	4.4657	1080|2852|3670|6717	CFTR|GPER1|ISL1|SRI
	GO_CELLULAR_RESPONSE_TO_CORTICOSTEROID_STIMULUS	4	58	0.0197477	0.284834	4.4657	196|23462|2852|3670	AHR|HEY1|GPER1|ISL1
	GO_MULTICELLULAR_ORGANISM_METABOLIC_PROCESS	4	93	0.0197477	0.284834	4.4657	3397|4320|53405|8751	ID1|MMP11|CLIC5|ADAM15
	GO_IRON_ION_HOMEOSTASIS	4	69	0.0197477	0.284834	4.4657	2034|30061|4609|6717	EPAS1|SLC40A1|MYC|SRI
	GO_CARDIAC_CHAMBER_DEVELOPMENT	7	144	0.0197666	0.284834	2.79341	182|2274|23462|3398|3670|4488|58495	JAG1|FHL2|HEY1|ID2|ISL1|MSX2|OVOL2
	GO_REGULATION_OF_HEART_CONTRACTION	7	221	0.0197666	0.284834	2.79341	1525|1829|2034|5144|6717|796|8654	CXADR|DSG2|EPAS1|PDE4D|SRI|CALCA|PDE5A
	GO_NEGATIVE_REGULATION_OF_KINASE_ACTIVITY	10	250	0.0197745	0.284834	2.28267	10221|23767|3170|348|51422|54997|5728|655|6609|84152	TRIB1|FLRT3|FOXA2|APOE|PRKAG2|TESC|PTEN|BMP7|SMPD1|PPP1R1B
	GO_CELL_MATRIX_ADHESION	5	119	0.0201035	0.286629	3.57946	2266|3672|780|8751|960	FGG|ITGA1|DDR1|ADAM15|CD44
	GO_REGULATION_OF_PLASMA_MEMBRANE_ORGANIZATION	5	73	0.0201035	0.286629	3.57946	1969|2852|312|7429|8417	EPHA2|GPER1|ANXA13|VIL1|STX7
	GO_LIPID_PHOSPHORYLATION	5	99	0.0201035	0.286629	3.57946	2064|3613|4254|64781|9965	ERBB2|IMPA2|KITLG|CERK|FGF19
	GO_MAMMARY_GLAND_DEVELOPMENT	6	117	0.0206592	0.29061	3.07331	1969|3398|4487|4488|51176|780	EPHA2|ID2|MSX1|MSX2|LEF1|DDR1
	GO_POSITIVE_REGULATION_OF_NUCLEOCYTOPLASMIC_TRANSPORT	6	121	0.0206592	0.29061	3.07331	10411|23189|25805|51339|5743|999	RAPGEF3|KANK1|BAMBI|DACT1|PTGS2|CDH1
	GO_CARDIAC_MUSCLE_TISSUE_DEVELOPMENT	6	140	0.0206592	0.29061	3.07331	1525|1829|2274|3398|3670|5728	CXADR|DSG2|FHL2|ID2|ISL1|PTEN
	GO_VASCULAR_PROCESS_IN_CIRCULATORY_SYSTEM	6	163	0.0206592	0.29061	3.07331	2266|2852|348|3672|5743|796	FGG|GPER1|APOE|ITGA1|PTGS2|CALCA
	GO_ANION_TRANSMEMBRANE_TRANSPORT	7	251	0.0217685	0.300895	2.73218	1080|23428|23657|51422|53405|6510|6560	CFTR|SLC7A8|SLC7A11|PRKAG2|CLIC5|SLC1A5|SLC12A4
	GO_REGULATION_OF_SYNAPSE_STRUCTURE_OR_ACTIVITY	7	232	0.0217685	0.300895	2.73218	1627|2119|22943|23767|348|5728|5743	DBN1|ETV5|DKK1|FLRT3|APOE|PTEN|PTGS2
	GO_NEGATIVE_REGULATION_OF_INTRACELLULAR_SIGNAL_TRANSDUCTION	15	437	0.0223719	0.300895	1.88856	1969|23189|23767|2852|348|4609|51339|5728|655|6609|6717|7466|81848|960|9709	EPHA2|KANK1|FLRT3|GPER1|APOE|MYC|DACT1|PTEN|BMP7|SMPD1|SRI|WFS1|SPRY4|CD44|HERPUD1
	GO_RESPONSE_TO_LIGHT_STIMULUS	9	280	0.0225745	0.300895	2.34834	10874|2353|3398|4157|4609|5743|58473|7222|84152	NMU|FOS|ID2|MC1R|MYC|PTGS2|PLEKHB1|TRPC3|PPP1R1B
	GO_REGULATION_OF_ACTIN_FILAMENT_BASED_PROCESS	10	312	0.0227673	0.300895	2.22529	10411|148170|1829|23189|3397|4070|5144|54959|6717|7429	RAPGEF3|CDC42EP5|DSG2|KANK1|ID1|TACSTD2|PDE4D|ODAM|SRI|VIL1
	GO_POSITIVE_REGULATION_OF_PROTEIN_BINDING	5	73	0.0229526	0.300895	3.44115	25805|3955|51339|6789|9709	BAMBI|LFNG|DACT1|STK4|HERPUD1
	GO_REGULATION_OF_COAGULATION	5	88	0.0229526	0.300895	3.44115	2266|3170|348|7103|7535	FGG|FOXA2|APOE|TSPAN8|ZAP70
	GO_ADULT_BEHAVIOR	5	135	0.0229526	0.300895	3.44115	3170|3398|4864|55074|5728	FOXA2|ID2|NPC1|OXR1|PTEN
	GO_TRANSITION_METAL_ION_HOMEOSTASIS	5	106	0.0229526	0.300895	3.44115	2034|30061|4609|64116|6717	EPAS1|SLC40A1|MYC|SLC39A8|SRI
	GO_POSITIVE_REGULATION_OF_VASCULATURE_DEVELOPMENT	6	133	0.0230561	0.300895	2.98737	10411|1512|2852|3670|5743|861	RAPGEF3|CTSH|GPER1|ISL1|PTGS2|RUNX1
	GO_PROTEIN_ACTIVATION_CASCADE	3	99	0.0233055	0.300895	5.94002	2266|5547|7035	FGG|PRCP|TFPI
	GO_NEGATIVE_REGULATION_OF_SMOOTH_MUSCLE_CELL_PROLIFERATION	3	36	0.0233055	0.300895	5.94002	10221|2852|3600	TRIB1|GPER1|IL15
	GO_PHOSPHOLIPID_DEPHOSPHORYLATION	3	34	0.0233055	0.300895	5.94002	54886|5728|8613	PLPPR1|PTEN|PLPP3
	GO_REGULATION_OF_MYELOID_CELL_APOPTOTIC_PROCESS	3	24	0.0233055	0.300895	5.94002	4254|5728|6480	KITLG|PTEN|ST6GAL1
	GO_FORELIMB_MORPHOGENESIS	3	40	0.0233055	0.300895	5.94002	1382|4487|4488	CRABP2|MSX1|MSX2
	GO_AMINO_ACID_TRANSMEMBRANE_TRANSPORT	3	67	0.0233055	0.300895	5.94002	23428|23657|6510	SLC7A8|SLC7A11|SLC1A5
	GO_ACTIN_POLYMERIZATION_OR_DEPOLYMERIZATION	3	37	0.0233055	0.300895	5.94002	22837|23242|7429	COBLL1|COBL|VIL1
	GO_REGULATION_OF_ADENYLATE_CYCLASE_ACTIVITY	3	70	0.0233055	0.300895	5.94002	2852|7466|796	GPER1|WFS1|CALCA
	GO_EMBRYONIC_FORELIMB_MORPHOGENESIS	3	32	0.0233055	0.300895	5.94002	1382|4487|4488	CRABP2|MSX1|MSX2
	GO_REPRODUCTIVE_BEHAVIOR	3	30	0.0233055	0.300895	5.94002	4861|5728|84152	NPAS1|PTEN|PPP1R1B
	GO_REGULATION_OF_CELL_ADHESION_MEDIATED_BY_INTEGRIN	3	39	0.0233055	0.300895	5.94002	1969|54997|7535	EPHA2|TESC|ZAP70
	GO_EPITHELIAL_CELL_DIFFERENTIATION_INVOLVED_IN_KIDNEY_DEVELOPMENT	3	24	0.0233055	0.300895	5.94002	182|5800|9788	JAG1|PTPRO|MTSS1
	GO_OSTEOCLAST_DIFFERENTIATION	3	30	0.0233055	0.300895	5.94002	1969|28962|9644	EPHA2|OSTM1|SH3PXD2A
	GO_MAMMARY_GLAND_DUCT_MORPHOGENESIS	3	28	0.0233055	0.300895	5.94002	1969|4488|780	EPHA2|MSX2|DDR1
	GO_NEGATIVE_CHEMOTAXIS	3	39	0.0233055	0.300895	5.94002	23767|54910|57556	FLRT3|SEMA4C|SEMA6A
	GO_STEM_CELL_PROLIFERATION	4	60	0.0233934	0.300895	4.20239	4487|51176|655|861	MSX1|LEF1|BMP7|RUNX1
	GO_POSITIVE_REGULATION_OF_STEM_CELL_DIFFERENTIATION	4	50	0.0233934	0.300895	4.20239	121340|25805|4070|51176	SP7|BAMBI|TACSTD2|LEF1
	GO_POSITIVE_REGULATION_OF_SYNAPTIC_TRANSMISSION	4	110	0.0233934	0.300895	4.20239	10874|2852|5728|5743	NMU|GPER1|PTEN|PTGS2
	GO_MYELOID_CELL_DIFFERENTIATION	8	189	0.0235697	0.302239	2.47956	1969|2034|28962|3394|3398|51176|861|9644	EPHA2|EPAS1|OSTM1|IRF8|ID2|LEF1|RUNX1|SH3PXD2A
	GO_NEGATIVE_REGULATION_OF_PEPTIDASE_ACTIVITY	8	245	0.0255701	0.308344	2.43705	1718|1800|51176|5271|7035|7429|960|9709	DHCR24|DPEP1|LEF1|SERPINB8|TFPI|VIL1|CD44|HERPUD1
	GO_REGULATION_OF_LIPID_BIOSYNTHETIC_PROCESS	6	128	0.0256332	0.308344	2.90607	1717|2852|348|51422|5743|9965	DHCR7|GPER1|APOE|PRKAG2|PTGS2|FGF19
	GO_LOCOMOTORY_BEHAVIOR	6	181	0.0256332	0.308344	2.90607	2119|3170|3398|4864|55074|5728	ETV5|FOXA2|ID2|NPC1|OXR1|PTEN
	GO_DENTATE_GYRUS_DEVELOPMENT	2	15	0.0256587	0.308344	11.8448	51176|5728	LEF1|PTEN
	GO_NATURAL_KILLER_CELL_DIFFERENTIATION	2	12	0.0256587	0.308344	11.8448	3398|3600	ID2|IL15
	GO_OUTFLOW_TRACT_SEPTUM_MORPHOGENESIS	2	14	0.0256587	0.308344	11.8448	3670|4488	ISL1|MSX2
	GO_NEGATIVE_REGULATION_OF_OLIGODENDROCYTE_DIFFERENTIATION	2	13	0.0256587	0.308344	11.8448	3398|388585	ID2|HES5
	GO_LOOP_OF_HENLE_DEVELOPMENT	2	11	0.0256587	0.308344	11.8448	182|388585	JAG1|HES5
	GO_CELLULAR_RESPONSE_TO_LITHIUM_ION	2	17	0.0256587	0.308344	11.8448	3398|999	ID2|CDH1
	GO_NEGATIVE_REGULATION_OF_DENDRITE_MORPHOGENESIS	2	15	0.0256587	0.308344	11.8448	3397|5728	ID1|PTEN
	GO_BILE_ACID_BIOSYNTHETIC_PROCESS	2	20	0.0256587	0.308344	11.8448	51302|8309	CYP39A1|ACOX2
	GO_EMBRYONIC_DIGESTIVE_TRACT_MORPHOGENESIS	2	17	0.0256587	0.308344	11.8448	3398|58495	ID2|OVOL2
	GO_POSITIVE_REGULATION_OF_MEIOTIC_CELL_CYCLE	2	14	0.0256587	0.308344	11.8448	4487|4488	MSX1|MSX2
	GO_NEGATIVE_REGULATION_OF_CALCIUM_ION_TRANSPORT_INTO_CYTOSOL	2	19	0.0256587	0.308344	11.8448	6717|796	SRI|CALCA
	GO_REGULATION_OF_PROTON_TRANSPORT	2	14	0.0256587	0.308344	11.8448	10411|54997	RAPGEF3|TESC
	GO_REGULATION_OF_CELL_COMMUNICATION_BY_ELECTRICAL_COUPLING	2	13	0.0256587	0.308344	11.8448	5144|6717	PDE4D|SRI
	GO_STEROL_CATABOLIC_PROCESS	2	11	0.0256587	0.308344	11.8448	348|51302	APOE|CYP39A1
	GO_CELL_MIGRATION_IN_HINDBRAIN	2	13	0.0256587	0.308344	11.8448	51176|54910	LEF1|SEMA4C
	GO_MONOCYTE_CHEMOTAXIS	2	41	0.0256587	0.308344	11.8448	5800|796	PTPRO|CALCA
	GO_NOTOCHORD_DEVELOPMENT	2	18	0.0256587	0.308344	11.8448	1969|23242	EPHA2|COBL
	GO_PEPTIDE_CATABOLIC_PROCESS	2	25	0.0256587	0.308344	11.8448	1512|84909	CTSH|C9orf3
	GO_SIGNAL_TRANSDUCTION_INVOLVED_IN_REGULATION_OF_GENE_EXPRESSION	2	18	0.0256587	0.308344	11.8448	4487|4488	MSX1|MSX2
	GO_ENDOTHELIAL_CELL_DIFFERENTIATION	5	72	0.0260507	0.311277	3.31308	10411|182|23462|3397|5144	RAPGEF3|JAG1|HEY1|ID1|PDE4D
	GO_SEGMENTATION	5	89	0.0260507	0.311277	3.31308	22943|23242|388585|3955|51176	DKK1|COBL|HES5|LFNG|LEF1
	GO_TUBE_FORMATION	7	129	0.0261859	0.312005	2.61718	23242|388585|54910|58495|6768|6789|84913	COBL|HES5|SEMA4C|OVOL2|ST14|STK4|ATOH8
	GO_NEGATIVE_REGULATION_OF_IMMUNE_SYSTEM_PROCESS	11	372	0.0271384	0.318602	2.06681	10221|2064|2852|3398|388585|4254|4609|796|80381|861|8654	TRIB1|ERBB2|GPER1|ID2|HES5|KITLG|MYC|CALCA|CD276|RUNX1|PDE5A
	GO_PROTEIN_POLYMERIZATION	4	67	0.0274213	0.318602	3.96845	2266|22837|23242|7429	FGG|COBLL1|COBL|VIL1
	GO_ORGANIC_ACID_TRANSMEMBRANE_TRANSPORT	4	103	0.0274213	0.318602	3.96845	23428|23657|51422|6510	SLC7A8|SLC7A11|PRKAG2|SLC1A5
	GO_POSITIVE_REGULATION_OF_CATION_TRANSMEMBRANE_TRANSPORT	4	97	0.0274213	0.318602	3.96845	10411|2852|54997|6717	RAPGEF3|GPER1|TESC|SRI
	GO_REGULATION_OF_ESTABLISHMENT_OF_PROTEIN_LOCALIZATION_TO_PLASMA_MEMBRANE	4	48	0.0274213	0.318602	3.96845	1969|2852|312|7429	EPHA2|GPER1|ANXA13|VIL1
	GO_CELLULAR_TRANSITION_METAL_ION_HOMEOSTASIS	4	77	0.0274213	0.318602	3.96845	30061|4609|64116|6717	SLC40A1|MYC|SLC39A8|SRI
	GO_PERIPHERAL_NERVOUS_SYSTEM_DEVELOPMENT	4	69	0.0274213	0.318602	3.96845	2064|3670|5376|861	ERBB2|ISL1|PMP22|RUNX1
	GO_HOMOPHILIC_CELL_ADHESION_VIA_PLASMA_MEMBRANE_ADHESION_MOLECULES	4	153	0.0274213	0.318602	3.96845	1009|1829|4345|999	CDH11|DSG2|CD200|CDH1
	GO_NEGATIVE_REGULATION_OF_MYELOID_CELL_DIFFERENTIATION	4	84	0.0274213	0.318602	3.96845	10221|4609|796|861	TRIB1|MYC|CALCA|RUNX1
	GO_STEROID_BIOSYNTHETIC_PROCESS	6	114	0.0283953	0.325766	2.82906	1080|1717|1718|51302|51422|8309	CFTR|DHCR7|DHCR24|CYP39A1|PRKAG2|ACOX2
	GO_POSITIVE_REGULATION_OF_TRANSPORTER_ACTIVITY	3	76	0.0291222	0.325766	5.34611	10411|1080|54997	RAPGEF3|CFTR|TESC
	GO_POSITIVE_REGULATION_OF_NOTCH_SIGNALING_PATHWAY	3	34	0.0291222	0.325766	5.34611	182|388585|3955	JAG1|HES5|LFNG
	GO_GASTRULATION_WITH_MOUTH_FORMING_SECOND	3	28	0.0291222	0.325766	5.34611	2114|3170|8613	ETS2|FOXA2|PLPP3
	GO_GRANULOCYTE_MIGRATION	3	75	0.0291222	0.325766	5.34611	1525|3672|5144	CXADR|ITGA1|PDE4D
	GO_NEGATIVE_REGULATION_OF_T_CELL_PROLIFERATION	3	52	0.0291222	0.325766	5.34611	2064|80381|8654	ERBB2|CD276|PDE5A
	GO_REGULATION_OF_CATENIN_IMPORT_INTO_NUCLEUS	3	27	0.0291222	0.325766	5.34611	23189|25805|51339	KANK1|BAMBI|DACT1
	GO_REGULATION_OF_LAMELLIPODIUM_ORGANIZATION	3	37	0.0291222	0.325766	5.34611	1969|23189|7429	EPHA2|KANK1|VIL1
	GO_POSITIVE_REGULATION_OF_INTERLEUKIN_2_PRODUCTION	3	31	0.0291222	0.325766	5.34611	5144|80381|861	PDE4D|CD276|RUNX1
	GO_CELL_KILLING	3	56	0.0291222	0.325766	5.34611	1075|1512|80328	CTSC|CTSH|ULBP2
	GO_ADENYLATE_CYCLASE_ACTIVATING_G_PROTEIN_COUPLED_RECEPTOR_SIGNALING_PATHWAY	3	73	0.0291222	0.325766	5.34611	2852|5144|796	GPER1|PDE4D|CALCA
	GO_O_GLYCAN_PROCESSING	3	58	0.0291222	0.325766	5.34611	118430|6480|6482	MUCL1|ST6GAL1|ST3GAL1
	GO_NEUROPEPTIDE_SIGNALING_PATHWAY	3	99	0.0291222	0.325766	5.34611	10874|256933|796	NMU|NPB|CALCA
	GO_SYNAPSE_ASSEMBLY	3	69	0.0291222	0.325766	5.34611	23767|5728|999	FLRT3|PTEN|CDH1
	GO_WNT_SIGNALING_PATHWAY	12	351	0.0292859	0.326492	1.96943	129293|147111|2239|22943|23002|27121|4609|51176|51339|5728|6468|8613	TRABD2A|NOTUM|GPC4|DKK1|DAAM1|DKK4|MYC|LEF1|DACT1|PTEN|FBXW4|PLPP3
	GO_POSITIVE_REGULATION_OF_MAPK_CASCADE	13	470	0.0293423	0.326492	1.91011	10912|2064|2266|25778|2852|3672|4254|54910|5728|7164|8654|960|9965	GADD45G|ERBB2|FGG|DSTYK|GPER1|ITGA1|KITLG|SEMA4C|PTEN|TPD52L1|PDE5A|CD44|FGF19
	GO_EPITHELIAL_CELL_DEVELOPMENT	8	186	0.0299207	0.331175	2.35635	10411|182|1969|3169|3397|5144|53405|6768	RAPGEF3|JAG1|EPHA2|FOXA1|ID1|PDE4D|CLIC5|ST14
	GO_MUSCLE_CELL_DIFFERENTIATION	8	237	0.0299207	0.331175	2.35635	1525|182|2034|2274|23462|3670|51176|54910	CXADR|JAG1|EPAS1|FHL2|HEY1|ISL1|LEF1|SEMA4C
	GO_POSITIVE_REGULATION_OF_INTRACELLULAR_TRANSPORT	12	370	0.0309593	0.339986	1.9513	10411|2064|23189|25805|2852|312|51339|5743|6717|7222|7535|999	RAPGEF3|ERBB2|KANK1|BAMBI|GPER1|ANXA13|DACT1|PTGS2|SRI|TRPC3|ZAP70|CDH1
	GO_REGULATION_OF_HOMEOSTATIC_PROCESS	12	447	0.0309593	0.339986	1.9513	1080|2852|3170|3398|4254|4609|4864|5144|5743|6717|7222|796	CFTR|GPER1|FOXA2|ID2|KITLG|MYC|NPC1|PDE4D|PTGS2|SRI|TRPC3|CALCA
	GO_REGULATION_OF_NEURON_PROJECTION_DEVELOPMENT	12	408	0.0309593	0.339986	1.9513	1382|1627|23189|23242|3397|348|5376|54910|5728|57556|5800|655	CRABP2|DBN1|KANK1|COBL|ID1|APOE|PMP22|SEMA4C|PTEN|SEMA6A|PTPRO|BMP7
	GO_POSITIVE_REGULATION_OF_ERK1_AND_ERK2_CASCADE	6	172	0.0313468	0.343345	2.75599	2266|25778|2852|5728|960|9965	FGG|DSTYK|GPER1|PTEN|CD44|FGF19
	GO_REGULATION_OF_INTERFERON_GAMMA_PRODUCTION	4	97	0.031838	0.34513	3.75839	3394|3670|5144|80381	IRF8|ISL1|PDE4D|CD276
	GO_KERATINOCYTE_DIFFERENTIATION	4	101	0.031838	0.34513	3.75839	182|1969|6768|6789	JAG1|EPHA2|ST14|STK4
	GO_NEGATIVE_REGULATION_OF_AXONOGENESIS	4	65	0.031838	0.34513	3.75839	54910|5728|57556|5800	SEMA4C|PTEN|SEMA6A|PTPRO
	GO_G_PROTEIN_COUPLED_RECEPTOR_SIGNALING_PATHWAY_COUPLED_TO_CYCLIC_NUCLEOTIDE_SECOND_MESSENGER	4	172	0.031838	0.34513	3.75839	2852|4157|5144|796	GPER1|MC1R|PDE4D|CALCA
	GO_ORGANIC_HYDROXY_COMPOUND_BIOSYNTHETIC_PROCESS	8	175	0.0322764	0.348984	2.31782	1080|1717|1718|3613|4157|51302|51422|8309	CFTR|DHCR7|DHCR24|IMPA2|MC1R|CYP39A1|PRKAG2|ACOX2
	GO_REGULATION_OF_PEPTIDYL_SERINE_PHOSPHORYLATION	5	118	0.0330179	0.356086	3.08345	10411|22943|5144|6789|960	RAPGEF3|DKK1|PDE4D|STK4|CD44
	GO_POSITIVE_REGULATION_OF_CYTOPLASMIC_TRANSPORT	10	282	0.0337033	0.357478	2.06942	10411|23189|25805|2852|312|51339|5743|6717|7222|999	RAPGEF3|KANK1|BAMBI|GPER1|ANXA13|DACT1|PTGS2|SRI|TRPC3|CDH1
	GO_REGULATION_OF_PHOSPHATIDYLINOSITOL_3_KINASE_SIGNALING	6	138	0.0344918	0.357478	2.68675	2064|2852|4254|5728|8870|9965	ERBB2|GPER1|KITLG|PTEN|IER3|FGF19
	GO_CELL_MATURATION	6	131	0.0344918	0.357478	2.68675	1080|2034|3169|3398|3600|388585	CFTR|EPAS1|FOXA1|ID2|IL15|HES5
	GO_REGULATION_OF_LYASE_ACTIVITY	3	86	0.0356313	0.357478	4.85852	2852|7466|796	GPER1|WFS1|CALCA
	GO_REGULATION_OF_MORPHOGENESIS_OF_A_BRANCHING_STRUCTURE	3	53	0.0356313	0.357478	4.85852	2119|4070|655	ETV5|TACSTD2|BMP7
	GO_NEGATIVE_REGULATION_OF_LIPID_BIOSYNTHETIC_PROCESS	3	44	0.0356313	0.357478	4.85852	2852|348|9965	GPER1|APOE|FGF19
	GO_REGULATION_OF_AXON_GUIDANCE	3	39	0.0356313	0.357478	4.85852	54910|57556|5800	SEMA4C|SEMA6A|PTPRO
	GO_NEGATIVE_REGULATION_OF_COAGULATION	3	48	0.0356313	0.357478	4.85852	2266|348|7103	FGG|APOE|TSPAN8
	GO_CYCLIC_NUCLEOTIDE_MEDIATED_SIGNALING	3	46	0.0356313	0.357478	4.85852	10411|348|5144	RAPGEF3|APOE|PDE4D
	GO_REGULATION_OF_INSULIN_SECRETION_INVOLVED_IN_CELLULAR_RESPONSE_TO_GLUCOSE_STIMULUS	3	53	0.0356313	0.357478	4.85852	1080|3170|6717	CFTR|FOXA2|SRI
	GO_POSITIVE_REGULATION_OF_CALCIUM_ION_TRANSPORT_INTO_CYTOSOL	3	52	0.0356313	0.357478	4.85852	2852|6717|7222	GPER1|SRI|TRPC3
	GO_ALPHA_BETA_T_CELL_ACTIVATION	3	54	0.0356313	0.357478	4.85852	3600|51176|7535	IL15|LEF1|ZAP70
	GO_MECHANORECEPTOR_DIFFERENTIATION	3	51	0.0356313	0.357478	4.85852	182|388585|53405	JAG1|HES5|CLIC5
	GO_NEURON_PROJECTION_REGENERATION	3	33	0.0356313	0.357478	4.85852	348|3670|9315	APOE|ISL1|NREP
	GO_FEEDING_BEHAVIOR	3	92	0.0356313	0.357478	4.85852	10874|2353|796	NMU|FOS|CALCA
	GO_PEPTIDYL_ASPARAGINE_MODIFICATION	3	39	0.0356313	0.357478	4.85852	201595|6480|6482	STT3B|ST6GAL1|ST3GAL1
	GO_FATTY_ACID_TRANSPORT	3	56	0.0356313	0.357478	4.85852	348|51422|84879	APOE|PRKAG2|MFSD2A
	GO_PHENOL_CONTAINING_COMPOUND_METABOLIC_PROCESS	4	81	0.0366479	0.357478	3.57008	1734|2034|4157|9627	DIO2|EPAS1|MC1R|SNCAIP
	GO_LEARNING	4	131	0.0366479	0.357478	3.57008	22943|2353|5743|84152	DKK1|FOS|PTGS2|PPP1R1B
	GO_REGULATION_OF_GLIOGENESIS	4	90	0.0366479	0.357478	3.57008	2119|3398|388585|6009	ETV5|ID2|HES5|RHEB
	GO_SOMITE_DEVELOPMENT	4	78	0.0366479	0.357478	3.57008	22943|23242|3955|51176	DKK1|COBL|LFNG|LEF1
	GO_REGULATION_OF_CELL_SIZE	7	172	0.0367755	0.357478	2.41404	10411|1382|348|54910|5728|57556|6560	RAPGEF3|CRABP2|APOE|SEMA4C|PTEN|SEMA6A|SLC12A4
	GO_MAINTENANCE_OF_LOCATION_IN_CELL	5	96	0.0368969	0.357478	2.98011	11015|1627|29899|348|6717	KDELR3|DBN1|GPSM2|APOE|SRI
	GO_SENSORY_PERCEPTION_OF_LIGHT_STIMULUS	5	212	0.0368969	0.357478	2.98011	10083|2034|4070|7045|7466	USH1C|EPAS1|TACSTD2|TGFBI|WFS1
	GO_POSITIVE_REGULATION_OF_PROTEIN_IMPORT	5	104	0.0368969	0.357478	2.98011	23189|25805|51339|5743|999	KANK1|BAMBI|DACT1|PTGS2|CDH1
	GO_NEGATIVE_REGULATION_OF_DENDRITIC_SPINE_DEVELOPMENT	2	12	0.0371416	0.357478	8.88488	348|5728	APOE|PTEN
	GO_POSITIVE_REGULATION_OF_G_PROTEIN_COUPLED_RECEPTOR_PROTEIN_SIGNALING_PATHWAY	2	25	0.0371416	0.357478	8.88488	2852|55	GPER1|ACPP
	GO_EMBRYONIC_HEMOPOIESIS	2	20	0.0371416	0.357478	8.88488	4254|6789	KITLG|STK4
	GO_REGULATION_OF_INTERLEUKIN_5_PRODUCTION	2	19	0.0371416	0.357478	8.88488	51176|5144	LEF1|PDE4D
	GO_L_ALPHA_AMINO_ACID_TRANSMEMBRANE_TRANSPORT	2	31	0.0371416	0.357478	8.88488	23428|23657	SLC7A8|SLC7A11
	GO_NEGATIVE_REGULATION_OF_STRIATED_MUSCLE_CELL_DIFFERENTIATION	2	26	0.0371416	0.357478	8.88488	22943|4487	DKK1|MSX1
	GO_INNER_EAR_RECEPTOR_STEREOCILIUM_ORGANIZATION	2	21	0.0371416	0.357478	8.88488	388585|53405	HES5|CLIC5
	GO_NEGATIVE_REGULATION_OF_SYSTEMIC_ARTERIAL_BLOOD_PRESSURE	2	13	0.0371416	0.357478	8.88488	5547|796	PRCP|CALCA
	GO_NEGATIVE_REGULATION_OF_SMOOTH_MUSCLE_CONTRACTION	2	15	0.0371416	0.357478	8.88488	5743|796	PTGS2|CALCA
	GO_RHYTHMIC_BEHAVIOR	2	19	0.0371416	0.357478	8.88488	3398|5728	ID2|PTEN
	GO_POSITIVE_REGULATION_OF_BLOOD_PRESSURE	2	37	0.0371416	0.357478	8.88488	3398|5144	ID2|PDE4D
	GO_NEGATIVE_REGULATION_OF_EPIDERMAL_CELL_DIFFERENTIATION	2	13	0.0371416	0.357478	8.88488	4488|58495	MSX2|OVOL2
	GO_SLEEP	2	14	0.0371416	0.357478	8.88488	2353|5729	FOS|PTGDR
	GO_MAMMARY_GLAND_LOBULE_DEVELOPMENT	2	17	0.0371416	0.357478	8.88488	3398|780	ID2|DDR1
	GO_MESENCHYMAL_CELL_PROLIFERATION	2	13	0.0371416	0.357478	8.88488	4487|655	MSX1|BMP7
	GO_NEGATIVE_REGULATION_OF_MYELOID_CELL_APOPTOTIC_PROCESS	2	14	0.0371416	0.357478	8.88488	4254|6480	KITLG|ST6GAL1
	GO_DOPAMINERGIC_NEURON_DIFFERENTIATION	2	28	0.0371416	0.357478	8.88488	3169|3170	FOXA1|FOXA2
	GO_REGULATION_OF_CHOLESTEROL_METABOLIC_PROCESS	2	22	0.0371416	0.357478	8.88488	1717|348	DHCR7|APOE
	GO_REGULATION_OF_CELL_PROJECTION_SIZE	2	12	0.0371416	0.357478	8.88488	10083|7429	USH1C|VIL1
	GO_NEGATIVE_REGULATION_OF_RECEPTOR_BINDING	2	12	0.0371416	0.357478	8.88488	51176|8751	LEF1|ADAM15
	GO_SIALYLATION	2	21	0.0371416	0.357478	8.88488	6480|6482	ST6GAL1|ST3GAL1
	GO_STEROID_CATABOLIC_PROCESS	2	24	0.0371416	0.357478	8.88488	348|51302	APOE|CYP39A1
	GO_PROTEIN_STABILIZATION	6	131	0.0378337	0.363308	2.62042	4487|54997|5728|6789|7466|8613	MSX1|TESC|PTEN|STK4|WFS1|PLPP3
	GO_REGULATION_OF_HORMONE_SECRETION	8	262	0.0400955	0.38415	2.20939	10411|1080|10874|2266|2852|3170|3670|6717	RAPGEF3|CFTR|NMU|FGG|GPER1|FOXA2|ISL1|SRI
	GO_SECOND_MESSENGER_MEDIATED_SIGNALING	5	160	0.0410444	0.390572	2.88344	10411|348|5144|79772|83988	RAPGEF3|APOE|PDE4D|MCTP1|NCALD
	GO_REGULATION_OF_REPRODUCTIVE_PROCESS	5	129	0.0410444	0.390572	2.88344	4487|4488|655|6789|8654	MSX1|MSX2|BMP7|STK4|PDE5A
	GO_ORGANOPHOSPHATE_CATABOLIC_PROCESS	5	113	0.0410444	0.390572	2.88344	3613|5144|5728|6609|8654	IMPA2|PDE4D|PTEN|SMPD1|PDE5A
	GO_NEGATIVE_REGULATION_OF_RESPONSE_TO_WOUNDING	6	156	0.0413758	0.392837	2.5576	2266|2852|348|3670|7103|80381	FGG|GPER1|APOE|ISL1|TSPAN8|CD276
	GO_REGULATION_OF_CALCIUM_ION_TRANSMEMBRANE_TRANSPORT	4	116	0.0418534	0.394112	3.39946	10411|2852|5144|6717	RAPGEF3|GPER1|PDE4D|SRI
	GO_STEROL_BIOSYNTHETIC_PROCESS	4	43	0.0418534	0.394112	3.39946	1080|1717|1718|51422	CFTR|DHCR7|DHCR24|PRKAG2
	GO_REGULATION_OF_CELL_ACTIVATION	12	484	0.0424697	0.394112	1.84904	151888|196|2064|2852|3398|348|3600|4602|5791|7535|80381|8654	BTLA|AHR|ERBB2|GPER1|ID2|APOE|IL15|MYB|PTPRE|ZAP70|CD276|PDE5A
	GO_REGULATION_OF_MAP_KINASE_ACTIVITY	10	319	0.042773	0.394112	1.97687	10221|10912|2064|348|3672|4254|655|6609|7164|8654	TRIB1|GADD45G|ERBB2|APOE|ITGA1|KITLG|BMP7|SMPD1|TPD52L1|PDE5A
	GO_MAMMARY_GLAND_MORPHOGENESIS	3	40	0.042822	0.394112	4.45315	1969|4488|780	EPHA2|MSX2|DDR1
	GO_LUNG_MORPHOGENESIS	3	45	0.042822	0.394112	4.45315	1512|3169|3397	CTSH|FOXA1|ID1
	GO_RESPONSE_TO_AXON_INJURY	3	48	0.042822	0.394112	4.45315	23767|3670|9315	FLRT3|ISL1|NREP
	GO_VENTRICULAR_CARDIAC_MUSCLE_TISSUE_DEVELOPMENT	3	45	0.042822	0.394112	4.45315	1829|3398|3670	DSG2|ID2|ISL1
	GO_POSITIVE_REGULATION_OF_CALCIUM_ION_TRANSMEMBRANE_TRANSPORT	3	59	0.042822	0.394112	4.45315	10411|2852|6717	RAPGEF3|GPER1|SRI
	GO_NEGATIVE_REGULATION_OF_PROTEIN_KINASE_B_SIGNALING	3	36	0.042822	0.394112	4.45315	1969|2852|5728	EPHA2|GPER1|PTEN
	GO_POSITIVE_REGULATION_OF_TYROSINE_PHOSPHORYLATION_OF_STAT3_PROTEIN	3	37	0.042822	0.394112	4.45315	3600|3670|388585	IL15|ISL1|HES5
	GO_NEGATIVE_REGULATION_OF_EPITHELIAL_CELL_DIFFERENTIATION	3	37	0.042822	0.394112	4.45315	3397|4488|58495	ID1|MSX2|OVOL2
	GO_REGULATION_OF_STEROID_BIOSYNTHETIC_PROCESS	3	49	0.042822	0.394112	4.45315	1717|348|9965	DHCR7|APOE|FGF19
	GO_REGULATION_OF_TYROSINE_PHOSPHORYLATION_OF_STAT3_PROTEIN	3	44	0.042822	0.394112	4.45315	3600|3670|388585	IL15|ISL1|HES5
	GO_POSITIVE_REGULATION_OF_HOMEOSTATIC_PROCESS	7	216	0.0429973	0.394862	2.3238	1080|2852|3398|4864|5743|6717|7222	CFTR|GPER1|ID2|NPC1|PTGS2|SRI|TRPC3
	GO_POSITIVE_REGULATION_OF_PEPTIDYL_TYROSINE_PHOSPHORYLATION	6	162	0.0451207	0.410341	2.49766	3600|3670|388585|4254|8613|960	IL15|ISL1|HES5|KITLG|PLPP3|CD44
	GO_INFLAMMATORY_RESPONSE	10	454	0.0452778	0.410341	1.95499	2353|2852|3600|54959|5547|5729|5743|7535|796|9865	FOS|GPER1|IL15|ODAM|PRCP|PTGDR|PTGS2|ZAP70|CALCA|TRIL
	GO_DEPHOSPHORYLATION	10	286	0.0452778	0.410341	1.95499	10217|3613|390928|54886|55|5516|5728|5791|5800|8613	CTDSPL|IMPA2|ACP7|PLPPR1|ACPP|PPP2CB|PTEN|PTPRE|PTPRO|PLPP3
	GO_CARDIAC_SEPTUM_DEVELOPMENT	5	85	0.0454634	0.410341	2.79281	182|23462|3398|3670|4488	JAG1|HEY1|ID2|ISL1|MSX2
	GO_GLAND_MORPHOGENESIS	5	97	0.0454634	0.410341	2.79281	1969|3169|4488|655|780	EPHA2|FOXA1|MSX2|BMP7|DDR1
	GO_POSITIVE_REGULATION_OF_LEUKOCYTE_PROLIFERATION	5	136	0.0454634	0.410341	2.79281	3600|4254|6480|7535|80381	IL15|KITLG|ST6GAL1|ZAP70|CD276
	GO_REGULATION_OF_LYMPHOCYTE_DIFFERENTIATION	5	132	0.0454634	0.410341	2.79281	2064|3398|3600|4602|7535	ERBB2|ID2|IL15|MYB|ZAP70
	GO_POSITIVE_REGULATION_OF_TRANSMEMBRANE_RECEPTOR_PROTEIN_SERINE_THREONINE_KINASE_SIGNALING_PATHWAY	5	100	0.0454634	0.410341	2.79281	23090|388585|4487|4488|655	ZNF423|HES5|MSX1|MSX2|BMP7
	GO_REGULATION_OF_PROTEIN_IMPORT	7	183	0.0463489	0.416545	2.28103	23189|25805|51339|5743|655|6717|999	KANK1|BAMBI|DACT1|PTGS2|BMP7|SRI|CDH1
	GO_REGULATION_OF_PEPTIDE_SECRETION	7	209	0.0463489	0.416545	2.28103	10411|1080|2266|2852|3170|3670|6717	RAPGEF3|CFTR|FGG|GPER1|FOXA2|ISL1|SRI
	GO_ORGAN_REGENERATION	4	83	0.0474551	0.423761	3.24436	10411|3482|51176|780	RAPGEF3|IGF2R|LEF1|DDR1
	GO_MESODERM_MORPHOGENESIS	4	66	0.0474551	0.423761	3.24436	1969|22943|51176|655	EPHA2|DKK1|LEF1|BMP7
	GO_NEGATIVE_REGULATION_OF_PROTEIN_SERINE_THREONINE_KINASE_ACTIVITY	6	126	0.0490704	0.423761	2.44043	348|51422|5728|655|6609|84152	APOE|PRKAG2|PTEN|BMP7|SMPD1|PPP1R1B
	GO_REGULATION_OF_CELLULAR_RESPONSE_TO_GROWTH_FACTOR_STIMULUS	8	229	0.0490876	0.423761	2.11071	22943|23090|25778|25805|388585|4487|4488|9315	DKK1|ZNF423|DSTYK|BAMBI|HES5|MSX1|MSX2|NREP
	GO_LIPID_LOCALIZATION	8	264	0.0490876	0.423761	2.11071	1080|114880|114884|23120|348|4864|51422|84879	CFTR|OSBPL6|OSBPL10|ATP10B|APOE|NPC1|PRKAG2|MFSD2A
	GO_AMINOGLYCAN_BIOSYNTHETIC_PROCESS	5	107	0.0501555	0.423761	2.70778	2239|26035|337876|6482|79586	GPC4|GLCE|CHSY3|ST3GAL1|CHPF
	GO_MESODERM_DEVELOPMENT	5	118	0.0501555	0.423761	2.70778	1969|2114|22943|51176|655	EPHA2|ETS2|DKK1|LEF1|BMP7
	GO_REGULATION_OF_SYNAPTIC_TRANSMISSION_GLUTAMATERGIC	2	50	0.0501878	0.423761	7.10581	22943|5743	DKK1|PTGS2
	GO_RESPONSE_TO_DIETARY_EXCESS	2	21	0.0501878	0.423761	7.10581	348|53405	APOE|CLIC5
	GO_NEGATIVE_REGULATION_OF_GLIAL_CELL_DIFFERENTIATION	2	26	0.0501878	0.423761	7.10581	3398|388585	ID2|HES5
	GO_POSITIVE_REGULATION_OF_PROTEIN_OLIGOMERIZATION	2	22	0.0501878	0.423761	7.10581	129293|638	TRABD2A|BIK
	GO_REGULATION_OF_RECEPTOR_BINDING	2	17	0.0501878	0.423761	7.10581	51176|8751	LEF1|ADAM15
	GO_ENDOCARDIUM_DEVELOPMENT	2	11	0.0501878	0.423761	7.10581	58495|6789	OVOL2|STK4
	GO_REGULATION_OF_HAIR_FOLLICLE_DEVELOPMENT	2	15	0.0501878	0.423761	7.10581	27121|4488	DKK4|MSX2
	GO_NEGATIVE_REGULATION_OF_ORGAN_GROWTH	2	21	0.0501878	0.423761	7.10581	5728|6789	PTEN|STK4
	GO_REGULATION_OF_CELL_PROLIFERATION_INVOLVED_IN_KIDNEY_DEVELOPMENT	2	13	0.0501878	0.423761	7.10581	4609|655	MYC|BMP7
	GO_POSITIVE_REGULATION_OF_VASOCONSTRICTION	2	35	0.0501878	0.423761	7.10581	2266|5743	FGG|PTGS2
	GO_REGULATION_OF_B_CELL_DIFFERENTIATION	2	22	0.0501878	0.423761	7.10581	3398|7535	ID2|ZAP70
	GO_CARDIAC_RIGHT_VENTRICLE_MORPHOGENESIS	2	16	0.0501878	0.423761	7.10581	182|3670	JAG1|ISL1
	GO_REGULATION_OF_CGMP_METABOLIC_PROCESS	2	29	0.0501878	0.423761	7.10581	348|8654	APOE|PDE5A
	GO_POSITIVE_REGULATION_OF_PEPTIDYL_THREONINE_PHOSPHORYLATION	2	25	0.0501878	0.423761	7.10581	51422|655	PRKAG2|BMP7
	GO_SEGMENT_SPECIFICATION	2	17	0.0501878	0.423761	7.10581	23242|388585	COBL|HES5
	GO_REGULATION_OF_VASCULAR_ENDOTHELIAL_GROWTH_FACTOR_PRODUCTION	2	31	0.0501878	0.423761	7.10581	3670|5743	ISL1|PTGS2
	GO_HETEROPHILIC_CELL_CELL_ADHESION_VIA_PLASMA_MEMBRANE_CELL_ADHESION_MOLECULES	2	45	0.0501878	0.423761	7.10581	1525|4345	CXADR|CD200
	GO_POSITIVE_REGULATION_OF_SMOOTHENED_SIGNALING_PATHWAY	2	24	0.0501878	0.423761	7.10581	3169|374654	FOXA1|KIF7
	GO_POSITIVE_REGULATION_OF_EXTRINSIC_APOPTOTIC_SIGNALING_PATHWAY_VIA_DEATH_DOMAIN_RECEPTORS	2	17	0.0501878	0.423761	7.10581	5728|6789	PTEN|STK4
	GO_NEGATIVE_REGULATION_OF_STRIATED_MUSCLE_CELL_APOPTOTIC_PROCESS	2	17	0.0501878	0.423761	7.10581	10411|655	RAPGEF3|BMP7
	GO_T_CELL_SELECTION	2	36	0.0501878	0.423761	7.10581	3600|7535	IL15|ZAP70
	GO_POSITIVE_REGULATION_OF_VASCULAR_ENDOTHELIAL_GROWTH_FACTOR_PRODUCTION	2	26	0.0501878	0.423761	7.10581	3670|5743	ISL1|PTGS2
	GO_BRAIN_MORPHOGENESIS	2	34	0.0501878	0.423761	7.10581	22943|5728	DKK1|PTEN
	GO_SMAD_PROTEIN_SIGNAL_TRANSDUCTION	3	56	0.0506781	0.423761	4.1101	2353|655|84913	FOS|BMP7|ATOH8
	GO_CERAMIDE_BIOSYNTHETIC_PROCESS	3	43	0.0506781	0.423761	4.1101	253782|6482|6609	CERS6|ST3GAL1|SMPD1
	GO_REGULATION_OF_EXTRINSIC_APOPTOTIC_SIGNALING_PATHWAY_VIA_DEATH_DOMAIN_RECEPTORS	3	55	0.0506781	0.423761	4.1101	2266|5728|6789	FGG|PTEN|STK4
	GO_REGULATION_OF_INTERLEUKIN_2_PRODUCTION	3	48	0.0506781	0.423761	4.1101	5144|80381|861	PDE4D|CD276|RUNX1
	GO_POSITIVE_REGULATION_OF_STEM_CELL_PROLIFERATION	3	61	0.0506781	0.423761	4.1101	4254|4609|6468	KITLG|MYC|FBXW4
	GO_REGULATION_OF_APOPTOTIC_SIGNALING_PATHWAY	12	363	0.051629	0.430856	1.78635	1075|1512|2266|2852|4487|5728|638|6789|7164|7466|960|9709	CTSC|CTSH|FGG|GPER1|MSX1|PTEN|BIK|STK4|TPD52L1|WFS1|CD44|HERPUD1
	GO_REGULATION_OF_NUCLEOCYTOPLASMIC_TRANSPORT	8	220	0.052354	0.436042	2.07971	10411|23189|25805|51339|5743|655|6717|999	RAPGEF3|KANK1|BAMBI|DACT1|PTGS2|BMP7|SRI|CDH1
	GO_POSITIVE_REGULATION_OF_NERVOUS_SYSTEM_DEVELOPMENT	11	437	0.0527332	0.436502	1.83259	1382|2119|23242|23767|2852|3169|3398|348|57556|6009|655	CRABP2|ETV5|COBL|FLRT3|GPER1|FOXA1|ID2|APOE|SEMA6A|RHEB|BMP7
	GO_REGULATION_OF_PROTEIN_SERINE_THREONINE_KINASE_ACTIVITY	14	470	0.0529492	0.436502	1.69531	10221|10912|2064|348|3672|4254|51422|5728|655|6609|6789|7164|84152|8654	TRIB1|GADD45G|ERBB2|APOE|ITGA1|KITLG|PRKAG2|PTEN|BMP7|SMPD1|STK4|TPD52L1|PPP1R1B|PDE5A
	GO_CELL_SUBSTRATE_ADHESION	6	164	0.0532269	0.436502	2.38561	2266|3397|3672|780|8751|960	FGG|ID1|ITGA1|DDR1|ADAM15|CD44
	GO_ARTERY_DEVELOPMENT	4	75	0.0534515	0.436502	3.10274	10411|182|23462|348	RAPGEF3|JAG1|HEY1|APOE
	GO_REGULATION_OF_STEM_CELL_PROLIFERATION	4	88	0.0534515	0.436502	3.10274	4254|4609|58495|6468	KITLG|MYC|OVOL2|FBXW4
	GO_POSITIVE_REGULATION_OF_PROTEIN_LOCALIZATION_TO_NUCLEUS	5	129	0.0551218	0.447572	2.6274	23189|25805|51339|5743|999	KANK1|BAMBI|DACT1|PTGS2|CDH1
	GO_REGULATION_OF_T_CELL_PROLIFERATION	5	147	0.0551218	0.447572	2.6274	2064|3600|7535|80381|8654	ERBB2|IL15|ZAP70|CD276|PDE5A
	GO_MUSCLE_STRUCTURE_DEVELOPMENT	11	432	0.0554172	0.449104	1.81543	1525|182|2034|2274|23462|2353|3670|4487|51176|54910|6717	CXADR|JAG1|EPAS1|FHL2|HEY1|FOS|ISL1|MSX1|LEF1|SEMA4C|SRI
	GO_SINGLE_ORGANISM_BEHAVIOR	9	384	0.0565065	0.457051	1.94668	22943|2353|3170|3398|4864|55074|5728|5743|84152	DKK1|FOS|FOXA2|ID2|NPC1|OXR1|PTEN|PTGS2|PPP1R1B
	GO_RESPONSE_TO_CORTICOSTEROID	6	176	0.0575913	0.462269	2.3335	196|23462|2353|2852|3670|5743	AHR|HEY1|FOS|GPER1|ISL1|PTGS2
	GO_GLIOGENESIS	6	175	0.0575913	0.462269	2.3335	2064|3398|388585|51176|5728|8613	ERBB2|ID2|HES5|LEF1|PTEN|PLPP3
	GO_MULTI_MULTICELLULAR_ORGANISM_PROCESS	6	213	0.0575913	0.462269	2.3335	1829|2353|53405|5743|780|796	DSG2|FOS|CLIC5|PTGS2|DDR1|CALCA
	GO_REGULATION_OF_AXONOGENESIS	6	168	0.0575913	0.462269	2.3335	1382|348|54910|5728|57556|5800	CRABP2|APOE|SEMA4C|PTEN|SEMA6A|PTPRO
	GO_POSITIVE_REGULATION_OF_CELLULAR_COMPONENT_BIOGENESIS	11	406	0.058191	0.465249	1.79859	10411|129293|148170|23242|23767|3394|3397|348|638|655|7429	RAPGEF3|TRABD2A|CDC42EP5|COBL|FLRT3|IRF8|ID1|APOE|BIK|BMP7|VIL1
	GO_NEGATIVE_REGULATION_OF_ERK1_AND_ERK2_CASCADE	3	52	0.0591794	0.465249	3.81538	2852|5728|81848	GPER1|PTEN|SPRY4
	GO_REGULATION_OF_TYROSINE_PHOSPHORYLATION_OF_STAT_PROTEIN	3	68	0.0591794	0.465249	3.81538	3600|3670|388585	IL15|ISL1|HES5
	GO_REGULATION_OF_CALCIUM_MEDIATED_SIGNALING	3	76	0.0591794	0.465249	3.81538	5144|6717|7535	PDE4D|SRI|ZAP70
	GO_NEGATIVE_REGULATION_OF_LEUKOCYTE_PROLIFERATION	3	69	0.0591794	0.465249	3.81538	2064|80381|8654	ERBB2|CD276|PDE5A
	GO_MULTICELLULAR_ORGANISMAL_MACROMOLECULE_METABOLIC_PROCESS	3	79	0.0591794	0.465249	3.81538	3397|4320|8751	ID1|MMP11|ADAM15
	GO_CELL_DIFFERENTIATION_INVOLVED_IN_KIDNEY_DEVELOPMENT	3	36	0.0591794	0.465249	3.81538	182|5800|9788	JAG1|PTPRO|MTSS1
	GO_BIOMINERAL_TISSUE_DEVELOPMENT	3	75	0.0591794	0.465249	3.81538	4488|54959|5743	MSX2|ODAM|PTGS2
	GO_REGULATION_OF_RELEASE_OF_SEQUESTERED_CALCIUM_ION_INTO_CYTOSOL	3	75	0.0591794	0.465249	3.81538	2852|5144|6717	GPER1|PDE4D|SRI
	GO_AMINOGLYCAN_CATABOLIC_PROCESS	3	68	0.0591794	0.465249	3.81538	2239|2799|960	GPC4|GNS|CD44
	GO_POSITIVE_REGULATION_OF_GLIOGENESIS	3	47	0.0591794	0.465249	3.81538	2119|3398|6009	ETV5|ID2|RHEB
	GO_REGULATION_OF_EPIDERMIS_DEVELOPMENT	4	63	0.0598395	0.466083	2.97291	27121|388585|4488|58495	DKK4|HES5|MSX2|OVOL2
	GO_MYELOID_LEUKOCYTE_DIFFERENTIATION	4	96	0.0598395	0.466083	2.97291	1969|28962|51176|9644	EPHA2|OSTM1|LEF1|SH3PXD2A
	GO_ENSHEATHMENT_OF_NEURONS	4	91	0.0598395	0.466083	2.97291	2064|388585|5376|5728	ERBB2|HES5|PMP22|PTEN
	GO_CERAMIDE_METABOLIC_PROCESS	4	73	0.0598395	0.466083	2.97291	253782|64781|6482|6609	CERS6|CERK|ST3GAL1|SMPD1
	GO_SPHINGOLIPID_BIOSYNTHETIC_PROCESS	4	77	0.0598395	0.466083	2.97291	253782|6482|6609|8613	CERS6|ST3GAL1|SMPD1|PLPP3
	GO_POSITIVE_REGULATION_OF_EPITHELIAL_CELL_MIGRATION	5	103	0.0603624	0.469287	2.55192	1512|5743|7429|84913|8613	CTSH|PTGS2|VIL1|ATOH8|PLPP3
	GO_POSITIVE_REGULATION_OF_CELLULAR_PROTEIN_LOCALIZATION	11	360	0.0610555	0.472927	1.78205	10411|1969|2064|23189|25805|2852|312|51339|5743|7429|999	RAPGEF3|EPHA2|ERBB2|KANK1|BAMBI|GPER1|ANXA13|DACT1|PTGS2|VIL1|CDH1
	GO_REGULATION_OF_HORMONE_LEVELS	11	478	0.0610555	0.472927	1.78205	10411|1080|10874|1382|1734|2266|2852|3169|3170|3670|6717	RAPGEF3|CFTR|NMU|CRABP2|DIO2|FGG|GPER1|FOXA1|FOXA2|ISL1|SRI
	GO_DEVELOPMENTAL_MATURATION	7	193	0.0614002	0.474723	2.12468	1080|2034|3169|3398|3600|388585|5728	CFTR|EPAS1|FOXA1|ID2|IL15|HES5|PTEN
	GO_REGULATION_OF_CELL_PROJECTION_ASSEMBLY	6	155	0.0621644	0.47975	2.28332	148170|1969|23189|23242|4070|64422	CDC42EP5|EPHA2|KANK1|COBL|TACSTD2|ATG3
	GO_RESPONSE_TO_OXIDATIVE_STRESS	11	352	0.0640114	0.480883	1.76578	1718|1800|2034|2119|2353|23657|348|55074|5516|5743|9124	DHCR24|DPEP1|EPAS1|ETV5|FOS|SLC7A11|APOE|OXR1|PPP2CB|PTGS2|PDLIM1
	GO_LENS_FIBER_CELL_DIFFERENTIATION	2	25	0.0645979	0.480883	5.92219	1969|23657	EPHA2|SLC7A11
	GO_RIBONUCLEOTIDE_CATABOLIC_PROCESS	2	28	0.0645979	0.480883	5.92219	5144|8654	PDE4D|PDE5A
	GO_REGULATION_OF_CELL_CELL_ADHESION_MEDIATED_BY_CADHERIN	2	11	0.0645979	0.480883	5.92219	3169|3170	FOXA1|FOXA2
	GO_REGULATION_OF_MEIOTIC_NUCLEAR_DIVISION	2	29	0.0645979	0.480883	5.92219	4487|4488	MSX1|MSX2
	GO_NEGATIVE_REGULATION_OF_STEROID_METABOLIC_PROCESS	2	24	0.0645979	0.480883	5.92219	348|9965	APOE|FGF19
	GO_REGULATION_OF_ENDOTHELIAL_CELL_DIFFERENTIATION	2	27	0.0645979	0.480883	5.92219	3397|84913	ID1|ATOH8
	GO_PHOTOTRANSDUCTION	2	43	0.0645979	0.480883	5.92219	58473|7222	PLEKHB1|TRPC3
	GO_POSITIVE_REGULATION_OF_MUSCLE_HYPERTROPHY	2	22	0.0645979	0.480883	5.92219	7222|8654	TRPC3|PDE5A
	GO_NEURON_FATE_SPECIFICATION	2	31	0.0645979	0.480883	5.92219	3169|3670	FOXA1|ISL1
	GO_POSTSYNAPTIC_MEMBRANE_ORGANIZATION	2	25	0.0645979	0.480883	5.92219	2119|348	ETV5|APOE
	GO_REGULATION_OF_RYANODINE_SENSITIVE_CALCIUM_RELEASE_CHANNEL_ACTIVITY	2	27	0.0645979	0.480883	5.92219	5144|6717	PDE4D|SRI
	GO_ENDOPLASMIC_RETICULUM_CALCIUM_ION_HOMEOSTASIS	2	20	0.0645979	0.480883	5.92219	7466|9709	WFS1|HERPUD1
	GO_GLOMERULAR_EPITHELIUM_DEVELOPMENT	2	19	0.0645979	0.480883	5.92219	182|5800	JAG1|PTPRO
	GO_POSITIVE_REGULATION_OF_MESENCHYMAL_CELL_PROLIFERATION	2	27	0.0645979	0.480883	5.92219	4609|6468	MYC|FBXW4
	GO_NEGATIVE_REGULATION_OF_MUSCLE_TISSUE_DEVELOPMENT	2	36	0.0645979	0.480883	5.92219	22943|51176	DKK1|LEF1
	GO_REGULATION_OF_STRIATED_MUSCLE_CELL_APOPTOTIC_PROCESS	2	22	0.0645979	0.480883	5.92219	10411|655	RAPGEF3|BMP7
	GO_AORTA_MORPHOGENESIS	2	22	0.0645979	0.480883	5.92219	182|23462	JAG1|HEY1
	GO_LEUKOTRIENE_METABOLIC_PROCESS	2	33	0.0645979	0.480883	5.92219	1800|84909	DPEP1|C9orf3
	GO_WALKING_BEHAVIOR	2	31	0.0645979	0.480883	5.92219	4864|55074	NPC1|OXR1
	GO_NEGATIVE_REGULATION_OF_CELL_CELL_ADHESION	5	138	0.0658768	0.487778	2.48058	2064|51176|80381|8654|999	ERBB2|LEF1|CD276|PDE5A|CDH1
	GO_METANEPHROS_DEVELOPMENT	4	81	0.0666143	0.487778	2.85347	1512|3398|388585|655	CTSH|ID2|HES5|BMP7
	GO_ADAPTIVE_IMMUNE_RESPONSE_BASED_ON_SOMATIC_RECOMBINATION_OF_IMMUNE_RECEPTORS_BUILT_FROM_IMMUNOGLOBULIN_SUPERFAMILY_DOMAINS	4	154	0.0666143	0.487778	2.85347	1075|1512|182|51176	CTSC|CTSH|JAG1|LEF1
	GO_NEGATIVE_REGULATION_OF_DEVELOPMENTAL_GROWTH	4	84	0.0666143	0.487778	2.85347	54910|5728|57556|6789	SEMA4C|PTEN|SEMA6A|STK4
	GO_LYMPHOCYTE_MEDIATED_IMMUNITY	4	147	0.0666143	0.487778	2.85347	1075|1512|182|80328	CTSC|CTSH|JAG1|ULBP2
	GO_CANONICAL_WNT_SIGNALING_PATHWAY	4	95	0.0666143	0.487778	2.85347	4609|51176|5728|8613	MYC|LEF1|PTEN|PLPP3
	GO_REGULATION_OF_T_CELL_DIFFERENTIATION	4	107	0.0666143	0.487778	2.85347	2064|3600|4602|7535	ERBB2|IL15|MYB|ZAP70
	GO_NEGATIVE_REGULATION_OF_ION_TRANSPORT	4	127	0.0666143	0.487778	2.85347	348|5743|6717|796	APOE|PTGS2|SRI|CALCA
	GO_PROTEIN_MATURATION	8	265	0.0667998	0.487778	1.96419	131474|1512|1611|1718|2266|54997|7113|7466	CHCHD4|CTSH|DAP|DHCR24|FGG|TESC|TMPRSS2|WFS1
	GO_LEUKOCYTE_DIFFERENTIATION	8	292	0.0667998	0.487778	1.96419	1969|28962|3398|3600|3955|51176|7535|9644	EPHA2|OSTM1|ID2|IL15|LFNG|LEF1|ZAP70|SH3PXD2A
	GO_STEROID_METABOLIC_PROCESS	8	237	0.0667998	0.487778	1.96419	1080|1717|1718|348|4864|51302|51422|8309	CFTR|DHCR7|DHCR24|APOE|NPC1|CYP39A1|PRKAG2|ACOX2
	GO_MONOCARBOXYLIC_ACID_BIOSYNTHETIC_PROCESS	6	172	0.0669466	0.488002	2.23516	2571|51302|51422|5743|8309|84909	GAD1|CYP39A1|PRKAG2|PTGS2|ACOX2|C9orf3
	GO_ENDOTHELIAL_CELL_DEVELOPMENT	3	45	0.0683021	0.489401	3.56077	10411|3397|5144	RAPGEF3|ID1|PDE4D
	GO_POSITIVE_REGULATION_OF_REPRODUCTIVE_PROCESS	3	52	0.0683021	0.489401	3.56077	4487|4488|8654	MSX1|MSX2|PDE5A
	GO_REGULATION_OF_GLUCOSE_IMPORT	3	60	0.0683021	0.489401	3.56077	51422|79058|9965	PRKAG2|ASPSCR1|FGF19
	GO_CELLULAR_RESPONSE_TO_CAMP	3	50	0.0683021	0.489401	3.56077	10411|1080|5144	RAPGEF3|CFTR|PDE4D
	GO_DIGESTIVE_TRACT_MORPHOGENESIS	3	48	0.0683021	0.489401	3.56077	3398|51339|58495	ID2|DACT1|OVOL2
	GO_GLOMERULUS_DEVELOPMENT	3	49	0.0683021	0.489401	3.56077	182|5800|9788	JAG1|PTPRO|MTSS1
	GO_DETECTION_OF_ABIOTIC_STIMULUS	3	117	0.0683021	0.489401	3.56077	58473|7222|796	PLEKHB1|TRPC3|CALCA
	GO_REGULATION_OF_PHOSPHOPROTEIN_PHOSPHATASE_ACTIVITY	3	60	0.0683021	0.489401	3.56077	3672|5504|5522	ITGA1|PPP1R2|PPP2R2C
	GO_STEROL_TRANSPORT	3	50	0.0683021	0.489401	3.56077	1080|348|4864	CFTR|APOE|NPC1
	GO_CELL_FATE_SPECIFICATION	3	71	0.0683021	0.489401	3.56077	3169|3170|3670	FOXA1|FOXA2|ISL1
	GO_REGULATION_OF_HOMOTYPIC_CELL_CELL_ADHESION	8	307	0.0707607	0.506155	1.93727	151888|2064|3600|4602|7535|80381|8654|960	BTLA|ERBB2|IL15|MYB|ZAP70|CD276|PDE5A|CD44
	GO_MAINTENANCE_OF_LOCATION	5	138	0.0716633	0.510875	2.41306	11015|1627|29899|348|6717	KDELR3|DBN1|GPSM2|APOE|SRI
	GO_CELLULAR_RESPONSE_TO_INORGANIC_SUBSTANCE	5	156	0.0716633	0.510875	2.41306	1800|2353|30061|3398|999	DPEP1|FOS|SLC40A1|ID2|CDH1
	GO_ADAPTIVE_IMMUNE_RESPONSE	6	288	0.0719377	0.511098	2.18923	1075|1512|151888|182|51176|7535	CTSC|CTSH|BTLA|JAG1|LEF1|ZAP70
	GO_CARBOHYDRATE_HOMEOSTASIS	6	170	0.0719377	0.511098	2.18923	2852|3169|5165|5547|7466|79058	GPER1|FOXA1|PDK3|PRCP|WFS1|ASPSCR1
	GO_MOVEMENT_IN_ENVIRONMENT_OF_OTHER_ORGANISM_INVOLVED_IN_SYMBIOTIC_INTERACTION	4	87	0.0737698	0.518856	2.74322	1525|4864|6510|950	CXADR|NPC1|SLC1A5|SCARB2
	GO_REGULATION_OF_G_PROTEIN_COUPLED_RECEPTOR_PROTEIN_SIGNALING_PATHWAY	4	127	0.0737698	0.518856	2.74322	2788|2852|55|796	GNG7|GPER1|ACPP|CALCA
	GO_REGULATION_OF_TRANSCRIPTION_FACTOR_IMPORT_INTO_NUCLEUS	4	95	0.0737698	0.518856	2.74322	5743|655|6717|999	PTGS2|BMP7|SRI|CDH1
	GO_NEGATIVE_REGULATION_OF_INFLAMMATORY_RESPONSE	4	100	0.0737698	0.518856	2.74322	2852|348|3670|80381	GPER1|APOE|ISL1|CD276
	GO_REGULATION_OF_ACTIN_FILAMENT_BUNDLE_ASSEMBLY	4	77	0.0737698	0.518856	2.74322	10411|3397|4070|7429	RAPGEF3|ID1|TACSTD2|VIL1
	GO_REGULATION_OF_STAT_CASCADE	4	144	0.0737698	0.518856	2.74322	23767|3600|3670|388585	FLRT3|IL15|ISL1|HES5
	GO_REGULATION_OF_PROTEIN_LOCALIZATION_TO_NUCLEUS	7	218	0.0744459	0.522737	2.02068	23189|25805|51339|5743|655|6717|999	KANK1|BAMBI|DACT1|PTGS2|BMP7|SRI|CDH1
	GO_REGULATION_OF_ION_HOMEOSTASIS	5	201	0.0777199	0.529479	2.34924	2852|5144|6717|7222|796	GPER1|PDE4D|SRI|TRPC3|CALCA
	GO_NEURAL_TUBE_FORMATION	5	94	0.0777199	0.529479	2.34924	23242|54910|58495|6768|6789	COBL|SEMA4C|OVOL2|ST14|STK4
	GO_REGULATION_OF_CATION_TRANSMEMBRANE_TRANSPORT	5	208	0.0777199	0.529479	2.34924	10411|2852|5144|54997|6717	RAPGEF3|GPER1|PDE4D|TESC|SRI
	GO_FOREBRAIN_DEVELOPMENT	9	357	0.077862	0.529479	1.81317	22943|3398|3670|388585|4487|51176|5728|6867|999	DKK1|ID2|ISL1|HES5|MSX1|LEF1|PTEN|TACC1|CDH1
	GO_POSITIVE_REGULATION_OF_FAT_CELL_DIFFERENTIATION	3	51	0.0780196	0.529479	3.33764	3398|5743|6789	ID2|PTGS2|STK4
	GO_NEGATIVE_REGULATION_OF_WOUND_HEALING	3	58	0.0780196	0.529479	3.33764	2266|348|7103	FGG|APOE|TSPAN8
	GO_POSITIVE_REGULATION_OF_SMOOTH_MUSCLE_CELL_PROLIFERATION	3	60	0.0780196	0.529479	3.33764	3398|388585|5743	ID2|HES5|PTGS2
	GO_POSITIVE_REGULATION_OF_DENDRITE_DEVELOPMENT	3	64	0.0780196	0.529479	3.33764	23242|348|655	COBL|APOE|BMP7
	GO_REGULATION_OF_EPIDERMAL_CELL_DIFFERENTIATION	3	45	0.0780196	0.529479	3.33764	388585|4488|58495	HES5|MSX2|OVOL2
	GO_CELL_FATE_DETERMINATION	3	43	0.0780196	0.529479	3.33764	182|3670|388585	JAG1|ISL1|HES5
	GO_ADENYLATE_CYCLASE_MODULATING_G_PROTEIN_COUPLED_RECEPTOR_SIGNALING_PATHWAY	3	145	0.0780196	0.529479	3.33764	2852|5144|796	GPER1|PDE4D|CALCA
	GO_POSITIVE_REGULATION_OF_EXTRINSIC_APOPTOTIC_SIGNALING_PATHWAY	3	53	0.0780196	0.529479	3.33764	2852|5728|6789	GPER1|PTEN|STK4
	GO_REGULATION_OF_LIPID_METABOLIC_PROCESS	8	282	0.079105	0.529479	1.88556	1717|2852|3398|348|51422|5165|5743|9965	DHCR7|GPER1|ID2|APOE|PRKAG2|PDK3|PTGS2|FGF19
	GO_MUSCLE_TISSUE_DEVELOPMENT	7	275	0.0791314	0.529479	1.98821	1525|1829|2274|2353|3398|3670|5728	CXADR|DSG2|FHL2|FOS|ID2|ISL1|PTEN
	GO_POSITIVE_REGULATION_OF_CELLULAR_PROTEIN_CATABOLIC_PROCESS	7	192	0.0791314	0.529479	1.98821	10221|1075|154214|348|51339|5728|9709	TRIB1|CTSC|RNF217|APOE|DACT1|PTEN|HERPUD1
	GO_POSITIVE_REGULATION_OF_LOCOMOTION	12	420	0.0801533	0.529479	1.64659	10411|1512|2852|4254|51176|54910|5743|57556|7113|7429|84913|8613	RAPGEF3|CTSH|GPER1|KITLG|LEF1|SEMA4C|PTGS2|SEMA6A|TMPRSS2|VIL1|ATOH8|PLPP3
	GO_REGULATION_OF_CELL_GROWTH	11	391	0.0801825	0.529479	1.68858	1382|2064|348|3490|4487|51176|54910|57556|780|81621|8751	CRABP2|ERBB2|APOE|IGFBP7|MSX1|LEF1|SEMA4C|SEMA6A|DDR1|KAZALD1|ADAM15
	GO_NEGATIVE_REGULATION_OF_KIDNEY_DEVELOPMENT	2	17	0.0801897	0.529479	5.07555	4070|655	TACSTD2|BMP7
	GO_CELLULAR_RESPONSE_TO_EPIDERMAL_GROWTH_FACTOR_STIMULUS	2	25	0.0801897	0.529479	5.07555	3397|7429	ID1|VIL1
	GO_KERATAN_SULFATE_METABOLIC_PROCESS	2	33	0.0801897	0.529479	5.07555	2799|6482	GNS|ST3GAL1
	GO_PHOTOPERIODISM	2	24	0.0801897	0.529479	5.07555	10874|3398	NMU|ID2
	GO_NEGATIVE_REGULATION_OF_CELLULAR_RESPONSE_TO_INSULIN_STIMULUS	2	31	0.0801897	0.529479	5.07555	23189|5791	KANK1|PTPRE
	GO_REGULATION_OF_NUCLEOTIDE_CATABOLIC_PROCESS	2	36	0.0801897	0.529479	5.07555	10411|51422	RAPGEF3|PRKAG2
	GO_NEGATIVE_REGULATION_OF_MUSCLE_CELL_APOPTOTIC_PROCESS	2	30	0.0801897	0.529479	5.07555	10411|655	RAPGEF3|BMP7
	GO_NEGATIVE_REGULATION_OF_CELL_MATRIX_ADHESION	2	30	0.0801897	0.529479	5.07555	5728|8751	PTEN|ADAM15
	GO_POSITIVE_REGULATION_OF_INTERLEUKIN_12_PRODUCTION	2	33	0.0801897	0.529479	5.07555	3394|3670	IRF8|ISL1
	GO_REGULATION_OF_INTRACELLULAR_ESTROGEN_RECEPTOR_SIGNALING_PATHWAY	2	28	0.0801897	0.529479	5.07555	3169|3670	FOXA1|ISL1
	GO_CELL_COMMUNICATION_INVOLVED_IN_CARDIAC_CONDUCTION	2	37	0.0801897	0.529479	5.07555	1525|1829	CXADR|DSG2
	GO_POSITIVE_REGULATION_OF_INTERLEUKIN_1_PRODUCTION	2	36	0.0801897	0.529479	5.07555	3670|796	ISL1|CALCA
	GO_DETECTION_OF_LIGHT_STIMULUS	2	59	0.0801897	0.529479	5.07555	58473|7222	PLEKHB1|TRPC3
	GO_NEURONAL_STEM_CELL_POPULATION_MAINTENANCE	2	19	0.0801897	0.529479	5.07555	182|388585	JAG1|HES5
	GO_REGULATION_OF_MICROVILLUS_ORGANIZATION	2	14	0.0801897	0.529479	5.07555	10083|7429	USH1C|VIL1
	GO_REGULATION_OF_KERATINOCYTE_DIFFERENTIATION	2	27	0.0801897	0.529479	5.07555	4488|58495	MSX2|OVOL2
	GO_NEGATIVE_REGULATION_OF_ENDOPLASMIC_RETICULUM_STRESS_INDUCED_INTRINSIC_APOPTOTIC_SIGNALING_PATHWAY	2	19	0.0801897	0.529479	5.07555	7466|9709	WFS1|HERPUD1
	GO_LONG_CHAIN_FATTY_ACID_TRANSPORT	2	42	0.0801897	0.529479	5.07555	348|51422	APOE|PRKAG2
	GO_NEUTRAL_AMINO_ACID_TRANSPORT	2	34	0.0801897	0.529479	5.07555	23428|6510	SLC7A8|SLC1A5
	GO_POSITIVE_REGULATION_OF_INSULIN_SECRETION_INVOLVED_IN_CELLULAR_RESPONSE_TO_GLUCOSE_STIMULUS	2	29	0.0801897	0.529479	5.07555	1080|6717	CFTR|SRI
	GO_INNER_EAR_RECEPTOR_CELL_DEVELOPMENT	2	35	0.0801897	0.529479	5.07555	388585|53405	HES5|CLIC5
	GO_REGULATION_OF_SYNAPTIC_PLASTICITY	4	140	0.0812983	0.533449	2.64097	1627|348|5728|5743	DBN1|APOE|PTEN|PTGS2
	GO_RESPONSE_TO_CAMP	4	104	0.0812983	0.533449	2.64097	10411|1080|2353|5144	RAPGEF3|CFTR|FOS|PDE4D
	GO_CARDIOCYTE_DIFFERENTIATION	4	96	0.0812983	0.533449	2.64097	1525|182|2274|3670	CXADR|JAG1|FHL2|ISL1
	GO_EPITHELIAL_CELL_PROLIFERATION	4	89	0.0812983	0.533449	2.64097	1969|3398|796|9788	EPHA2|ID2|CALCA|MTSS1
	GO_POSITIVE_REGULATION_OF_SECRETION	9	370	0.081843	0.536187	1.7927	1080|10874|2266|2852|3670|54843|6717|7535|80381	CFTR|NMU|FGG|GPER1|ISL1|SYTL2|SRI|ZAP70|CD276
	GO_CARBOHYDRATE_DERIVATIVE_CATABOLIC_PROCESS	6	174	0.082544	0.539099	2.10252	201595|2239|2799|5144|8654|960	STT3B|GPC4|GNS|PDE4D|PDE5A|CD44
	GO_POSITIVE_REGULATION_OF_PROTEIN_SECRETION	6	211	0.082544	0.539099	2.10252	1080|2266|2852|3670|6717|80381	CFTR|FGG|GPER1|ISL1|SRI|CD276
	GO_REGULATION_OF_CYTOPLASMIC_TRANSPORT	13	481	0.0827294	0.539472	1.60155	10411|23189|25805|2852|312|51339|5144|5743|655|6717|7222|796|999	RAPGEF3|KANK1|BAMBI|GPER1|ANXA13|DACT1|PDE4D|PTGS2|BMP7|SRI|TRPC3|CALCA|CDH1
	GO_ALCOHOL_METABOLIC_PROCESS	10	348	0.0832453	0.541997	1.72517	1080|1717|1718|348|3613|4864|51302|51422|5728|6609	CFTR|DHCR7|DHCR24|APOE|IMPA2|NPC1|CYP39A1|PRKAG2|PTEN|SMPD1
	GO_RESPONSE_TO_ESTROGEN	7	218	0.083985	0.544665	1.95677	196|2852|3169|4488|5728|5743|655	AHR|GPER1|FOXA1|MSX2|PTEN|PTGS2|BMP7
	GO_DIVALENT_INORGANIC_CATION_HOMEOSTASIS	7	343	0.083985	0.544665	1.95677	2852|348|64116|7466|796|797|9709	GPER1|APOE|SLC39A8|WFS1|CALCA|CALCB|HERPUD1
	GO_POSITIVE_REGULATION_OF_EPITHELIAL_CELL_PROLIFERATION	5	154	0.0840436	0.544665	2.28845	1749|2064|3397|4609|54959	DLX5|ERBB2|ID1|MYC|ODAM
	GO_MORPHOGENESIS_OF_EMBRYONIC_EPITHELIUM	6	134	0.0881567	0.563584	2.06174	23242|388585|54910|58495|6768|6789	COBL|HES5|SEMA4C|OVOL2|ST14|STK4
	GO_EAR_DEVELOPMENT	6	195	0.0881567	0.563584	2.06174	1749|182|388585|4487|53405|780	DLX5|JAG1|HES5|MSX1|CLIC5|DDR1
	GO_ENERGY_RESERVE_METABOLIC_PROCESS	3	72	0.0883029	0.563584	3.14077	4609|51422|5504	MYC|PRKAG2|PPP1R2
	GO_REGULATION_OF_SEQUESTERING_OF_CALCIUM_ION	3	107	0.0883029	0.563584	3.14077	2852|5144|6717	GPER1|PDE4D|SRI
	GO_REGULATION_OF_KIDNEY_DEVELOPMENT	3	55	0.0883029	0.563584	3.14077	4070|4609|655	TACSTD2|MYC|BMP7
	GO_ARTERY_MORPHOGENESIS	3	51	0.0883029	0.563584	3.14077	182|23462|348	JAG1|HEY1|APOE
	GO_CARDIAC_VENTRICLE_MORPHOGENESIS	3	62	0.0883029	0.563584	3.14077	182|23462|3670	JAG1|HEY1|ISL1
	GO_DIENCEPHALON_DEVELOPMENT	3	77	0.0883029	0.563584	3.14077	3670|51176|999	ISL1|LEF1|CDH1
	GO_REGULATION_OF_GLIAL_CELL_DIFFERENTIATION	3	59	0.0883029	0.563584	3.14077	3398|388585|6009	ID2|HES5|RHEB
	GO_APOPTOTIC_MITOCHONDRIAL_CHANGES	3	57	0.0883029	0.563584	3.14077	5516|638|64422	PPP2CB|BIK|ATG3
	GO_ZYMOGEN_ACTIVATION	4	112	0.0891908	0.568389	2.54628	1512|1611|1718|2266	CTSH|DAP|DHCR24|FGG
	GO_SKELETAL_SYSTEM_DEVELOPMENT	12	455	0.0903424	0.574856	1.60873	1009|1749|1969|2114|388585|4487|4488|6468|655|7045|861|960	CDH11|DLX5|EPHA2|ETS2|HES5|MSX1|MSX2|FBXW4|BMP7|TGFBI|RUNX1|CD44
	GO_REGULATION_OF_TRANSPORTER_ACTIVITY	5	198	0.0906307	0.57582	2.23067	10411|1080|5144|54997|6717	RAPGEF3|CFTR|PDE4D|TESC|SRI
	GO_RESPONSE_TO_INORGANIC_SUBSTANCE	12	479	0.0939089	0.595212	1.59648	1800|2266|2353|30061|3398|4864|51176|5516|5728|5743|7222|999	DPEP1|FGG|FOS|SLC40A1|ID2|NPC1|LEF1|PPP2CB|PTEN|PTGS2|TRPC3|CDH1
	GO_PEPTIDYL_TYROSINE_MODIFICATION	6	186	0.0939734	0.595212	2.02244	1969|2064|25778|3600|7535|780	EPHA2|ERBB2|DSTYK|IL15|ZAP70|DDR1
	GO_NEGATIVE_REGULATION_OF_TRANSFERASE_ACTIVITY	10	351	0.0950978	0.595212	1.67577	10221|23767|3170|348|51422|54997|5728|655|6609|84152	TRIB1|FLRT3|FOXA2|APOE|PRKAG2|TESC|PTEN|BMP7|SMPD1|PPP1R1B
	GO_NEGATIVE_REGULATION_OF_GLIOGENESIS	2	37	0.0967963	0.595212	4.44069	3398|388585	ID2|HES5
	GO_REGULATION_OF_NEURONAL_SYNAPTIC_PLASTICITY	2	49	0.0967963	0.595212	4.44069	1627|348	DBN1|APOE
	GO_CELLULAR_RESPONSE_TO_FLUID_SHEAR_STRESS	2	19	0.0967963	0.595212	4.44069	5743|9788	PTGS2|MTSS1
	GO_ALPHA_BETA_T_CELL_DIFFERENTIATION	2	45	0.0967963	0.595212	4.44069	51176|7535	LEF1|ZAP70
	GO_REGULATION_OF_MYELINATION	2	33	0.0967963	0.595212	4.44069	388585|5728	HES5|PTEN
	GO_REGULATION_OF_HAIR_CYCLE	2	22	0.0967963	0.595212	4.44069	27121|4488	DKK4|MSX2
	GO_AXON_REGENERATION	2	24	0.0967963	0.595212	4.44069	3670|9315	ISL1|NREP
	GO_POSITIVE_REGULATION_OF_RELEASE_OF_CYTOCHROME_C_FROM_MITOCHONDRIA	2	28	0.0967963	0.595212	4.44069	2852|638	GPER1|BIK
	GO_REGULATION_OF_ASTROCYTE_DIFFERENTIATION	2	27	0.0967963	0.595212	4.44069	3398|388585	ID2|HES5
	GO_CHOLESTEROL_EFFLUX	2	26	0.0967963	0.595212	4.44069	348|4864	APOE|NPC1
	GO_STEM_CELL_DIVISION	2	29	0.0967963	0.595212	4.44069	2119|51176	ETV5|LEF1
	GO_PROXIMAL_DISTAL_PATTERN_FORMATION	2	32	0.0967963	0.595212	4.44069	221833|388585	SP8|HES5
	GO_EMBRYONIC_DIGESTIVE_TRACT_DEVELOPMENT	2	33	0.0967963	0.595212	4.44069	3398|58495	ID2|OVOL2
	GO_ASTROCYTE_DIFFERENTIATION	2	39	0.0967963	0.595212	4.44069	388585|8613	HES5|PLPP3
	GO_EPIBOLY	2	23	0.0967963	0.595212	4.44069	4488|780	MSX2|DDR1
	GO_REGULATION_OF_VASOCONSTRICTION	2	66	0.0967963	0.595212	4.44069	2266|5743	FGG|PTGS2
	GO_NEGATIVE_REGULATION_OF_PEPTIDYL_SERINE_PHOSPHORYLATION	2	24	0.0967963	0.595212	4.44069	22943|5144	DKK1|PDE4D
	GO_FATTY_ACID_DERIVATIVE_BIOSYNTHETIC_PROCESS	2	46	0.0967963	0.595212	4.44069	5743|84909	PTGS2|C9orf3
	GO_MATING_BEHAVIOR	2	23	0.0967963	0.595212	4.44069	5728|84152	PTEN|PPP1R1B
	GO_RESPONSE_TO_RETINOIC_ACID	4	107	0.0974373	0.595913	2.45804	1512|22943|3482|54997	CTSH|DKK1|IGF2R|TESC
	GO_T_CELL_DIFFERENTIATION	4	123	0.0974373	0.595913	2.45804	3600|3955|51176|7535	IL15|LFNG|LEF1|ZAP70
	GO_RESPONSE_TO_CALCIUM_ION	4	115	0.0974373	0.595913	2.45804	1800|2266|2353|7222	DPEP1|FGG|FOS|TRPC3
	GO_CELLULAR_RESPONSE_TO_OXYGEN_LEVELS	5	143	0.0974769	0.595913	2.17595	2034|5165|5728|5743|655	EPAS1|PDK3|PTEN|PTGS2|BMP7
	GO_REGULATION_OF_PROTEIN_SECRETION	9	389	0.0989778	0.600706	1.71502	10411|1080|2266|26297|2852|3170|3670|6717|80381	RAPGEF3|CFTR|FGG|SERGEF|GPER1|FOXA2|ISL1|SRI|CD276
	GO_EMBRYONIC_DIGIT_MORPHOGENESIS	3	61	0.0991211	0.600706	2.96577	4487|4488|6468	MSX1|MSX2|FBXW4
	GO_POSITIVE_REGULATION_OF_STAT_CASCADE	3	73	0.0991211	0.600706	2.96577	3600|3670|388585	IL15|ISL1|HES5
	GO_CHLORIDE_TRANSPORT	3	99	0.0991211	0.600706	2.96577	1080|53405|6560	CFTR|CLIC5|SLC12A4
	GO_REGULATION_OF_CALCIUM_ION_IMPORT	3	103	0.0991211	0.600706	2.96577	2852|5144|6717	GPER1|PDE4D|SRI
	GO_REGULATION_OF_STEROID_METABOLIC_PROCESS	3	74	0.0991211	0.600706	2.96577	1717|348|9965	DHCR7|APOE|FGF19
	GO_POSITIVE_REGULATION_OF_PROTEOLYSIS	10	363	0.0992607	0.600706	1.65992	10221|1075|1512|154214|1611|2852|348|4609|5728|9709	TRIB1|CTSC|CTSH|RNF217|DAP|GPER1|APOE|MYC|PTEN|HERPUD1
	GO_POSITIVE_REGULATION_OF_INTRACELLULAR_PROTEIN_TRANSPORT	8	258	0.102427	0.614936	1.76732	10411|2064|23189|25805|312|51339|5743|999	RAPGEF3|ERBB2|KANK1|BAMBI|ANXA13|DACT1|PTGS2|CDH1
	GO_STEROID_HORMONE_MEDIATED_SIGNALING_PATHWAY	5	125	0.104577	0.616039	2.12374	2274|2852|51176|655|85315	FHL2|GPER1|LEF1|BMP7|PAQR8
	GO_POSITIVE_REGULATION_OF_EPITHELIAL_CELL_DIFFERENTIATION	3	57	0.110442	0.643379	2.80918	4254|58495|84913	KITLG|OVOL2|ATOH8
	GO_REGULATION_OF_EPITHELIAL_CELL_APOPTOTIC_PROCESS	3	59	0.110442	0.643379	2.80918	2266|2852|7466	FGG|GPER1|WFS1
	GO_GLIAL_CELL_DEVELOPMENT	3	76	0.110442	0.643379	2.80918	3398|388585|5728	ID2|HES5|PTEN
	GO_DORSAL_VENTRAL_PATTERN_FORMATION	3	91	0.110442	0.643379	2.80918	221833|3169|58495	SP8|FOXA1|OVOL2
	GO_EMBRYONIC_PATTERN_SPECIFICATION	3	58	0.110442	0.643379	2.80918	23242|6493|655	COBL|SIM2|BMP7
	GO_OUTFLOW_TRACT_MORPHOGENESIS	3	56	0.110442	0.643379	2.80918	182|3670|4488	JAG1|ISL1|MSX2
	GO_POSITIVE_REGULATION_OF_ACTIN_FILAMENT_BUNDLE_ASSEMBLY	3	48	0.110442	0.643379	2.80918	10411|3397|7429	RAPGEF3|ID1|VIL1
	GO_FATTY_ACID_DERIVATIVE_METABOLIC_PROCESS	3	96	0.110442	0.643379	2.80918	1800|5743|84909	DPEP1|PTGS2|C9orf3
	GO_POSITIVE_REGULATION_OF_PROTEIN_COMPLEX_ASSEMBLY	5	197	0.111926	0.647708	2.07395	129293|148170|3394|638|7429	TRABD2A|CDC42EP5|IRF8|BIK|VIL1
	GO_REGULATION_OF_EMBRYONIC_DEVELOPMENT	5	114	0.111926	0.647708	2.07395	22943|3170|3955|655|6789	DKK1|FOXA2|LFNG|BMP7|STK4
	GO_ALCOHOL_BIOSYNTHETIC_PROCESS	5	111	0.111926	0.647708	2.07395	1080|1717|1718|3613|51422	CFTR|DHCR7|DHCR24|IMPA2|PRKAG2
	GO_DEVELOPMENTAL_PROGRAMMED_CELL_DEATH	2	26	0.114265	0.647708	3.94706	4254|51176	KITLG|LEF1
	GO_EPITHELIAL_TUBE_BRANCHING_INVOLVED_IN_LUNG_MORPHOGENESIS	2	25	0.114265	0.647708	3.94706	1512|3169	CTSH|FOXA1
	GO_REGULATION_OF_PROTEIN_OLIGOMERIZATION	2	35	0.114265	0.647708	3.94706	129293|638	TRABD2A|BIK
	GO_REGULATION_OF_NEUROTRANSMITTER_SECRETION	2	51	0.114265	0.647708	3.94706	2852|9627	GPER1|SNCAIP
	GO_L_AMINO_ACID_TRANSPORT	2	58	0.114265	0.647708	3.94706	23428|23657	SLC7A8|SLC7A11
	GO_REGULATION_OF_MEIOTIC_CELL_CYCLE	2	40	0.114265	0.647708	3.94706	4487|4488	MSX1|MSX2
	GO_RESPONSE_TO_EPIDERMAL_GROWTH_FACTOR	2	30	0.114265	0.647708	3.94706	3397|7429	ID1|VIL1
	GO_POSITIVE_REGULATION_OF_RELEASE_OF_SEQUESTERED_CALCIUM_ION_INTO_CYTOSOL	2	39	0.114265	0.647708	3.94706	2852|6717	GPER1|SRI
	GO_HYALURONAN_METABOLIC_PROCESS	2	31	0.114265	0.647708	3.94706	3600|960	IL15|CD44
	GO_LABYRINTHINE_LAYER_BLOOD_VESSEL_DEVELOPMENT	2	18	0.114265	0.647708	3.94706	23462|58495	HEY1|OVOL2
	GO_REGULATION_OF_ENDOPLASMIC_RETICULUM_STRESS_INDUCED_INTRINSIC_APOPTOTIC_SIGNALING_PATHWAY	2	30	0.114265	0.647708	3.94706	7466|9709	WFS1|HERPUD1
	GO_REGULATION_OF_MAST_CELL_ACTIVATION	2	39	0.114265	0.647708	3.94706	5791|7535	PTPRE|ZAP70
	GO_EMBRYONIC_HINDLIMB_MORPHOGENESIS	2	29	0.114265	0.647708	3.94706	4487|4488	MSX1|MSX2
	GO_RESPONSE_TO_NICOTINE	2	51	0.114265	0.647708	3.94706	10411|23657	RAPGEF3|SLC7A11
	GO_BLOOD_VESSEL_REMODELING	2	32	0.114265	0.647708	3.94706	182|2034	JAG1|EPAS1
	GO_REGULATION_OF_PLATELET_ACTIVATION	2	31	0.114265	0.647708	3.94706	348|7535	APOE|ZAP70
	GO_CENTRAL_NERVOUS_SYSTEM_NEURON_AXONOGENESIS	2	27	0.114265	0.647708	3.94706	1009|5728	CDH11|PTEN
	GO_REGULATION_OF_EXTENT_OF_CELL_GROWTH	4	101	0.114946	0.650693	2.29863	1382|348|54910|57556	CRABP2|APOE|SEMA4C|SEMA6A
	GO_MULTICELLULAR_ORGANISMAL_HOMEOSTASIS	7	272	0.11658	0.659054	1.78687	10083|1512|1525|2034|30061|5547|7466	USH1C|CTSH|CXADR|EPAS1|SLC40A1|PRCP|WFS1
	GO_REGULATION_OF_STRESS_ACTIVATED_PROTEIN_KINASE_SIGNALING_CASCADE	6	197	0.119229	0.672948	1.87908	10912|4609|51339|54910|7164|9965	GADD45G|MYC|DACT1|SEMA4C|TPD52L1|FGF19
	GO_SPHINGOLIPID_METABOLIC_PROCESS	5	138	0.119518	0.672948	2.02642	253782|64781|6482|6609|8613	CERS6|CERK|ST3GAL1|SMPD1|PLPP3
	GO_RECEPTOR_MEDIATED_ENDOCYTOSIS	5	231	0.119518	0.672948	2.02642	348|3482|7113|796|9260	APOE|IGF2R|TMPRSS2|CALCA|PDLIM7
	GO_NEGATIVE_REGULATION_OF_LIPID_METABOLIC_PROCESS	3	80	0.122233	0.683658	2.66802	2852|348|9965	GPER1|APOE|FGF19
	GO_PROTEIN_N_LINKED_GLYCOSYLATION	3	75	0.122233	0.683658	2.66802	201595|6480|6482	STT3B|ST6GAL1|ST3GAL1
	GO_OVARIAN_FOLLICLE_DEVELOPMENT	3	61	0.122233	0.683658	2.66802	196|3955|4254	AHR|LFNG|KITLG
	GO_POSITIVE_REGULATION_OF_LYMPHOCYTE_DIFFERENTIATION	3	80	0.122233	0.683658	2.66802	3600|4602|7535	IL15|MYB|ZAP70
	GO_PHOSPHOLIPID_TRANSPORT	3	58	0.122233	0.683658	2.66802	23120|348|84879	ATP10B|APOE|MFSD2A
	GO_SYNAPTIC_SIGNALING	7	424	0.122577	0.684672	1.76135	2119|2571|348|5376|54843|5728|6560	ETV5|GAD1|APOE|PMP22|SYTL2|PTEN|SLC12A4
	GO_POSITIVE_REGULATION_OF_RESPONSE_TO_WOUNDING	4	162	0.124184	0.691813	2.22621	23189|3600|5743|8613	KANK1|IL15|PTGS2|PLPP3
	GO_CELLULAR_RESPONSE_TO_ALCOHOL	4	115	0.124184	0.691813	2.22621	2852|3600|4488|999	GPER1|IL15|MSX2|CDH1
	GO_REGULATION_OF_DEPHOSPHORYLATION	5	158	0.127345	0.708485	1.981	3672|54843|5504|5522|6609	ITGA1|SYTL2|PPP1R2|PPP2R2C|SMPD1
	GO_RESPONSE_TO_DRUG	11	431	0.128581	0.714249	1.52772	10309|10411|1800|2353|2571|4609|4864|5728|5743|6609|999	CCNO|RAPGEF3|DPEP1|FOS|GAD1|MYC|NPC1|PTEN|PTGS2|SMPD1|CDH1
	GO_NEUROMUSCULAR_JUNCTION_DEVELOPMENT	2	36	0.132457	0.714249	3.55153	2064|2119	ERBB2|ETV5
	GO_ANTIMICROBIAL_HUMORAL_RESPONSE	2	52	0.132457	0.714249	3.55153	354|796	KLK3|CALCA
	GO_PITUITARY_GLAND_DEVELOPMENT	2	42	0.132457	0.714249	3.55153	3670|999	ISL1|CDH1
	GO_POSITIVE_REGULATION_OF_VASODILATION	2	32	0.132457	0.714249	3.55153	2852|796	GPER1|CALCA
	GO_PATTERNING_OF_BLOOD_VESSELS	2	32	0.132457	0.714249	3.55153	51176|6789	LEF1|STK4
	GO_REGULATION_OF_MESENCHYMAL_CELL_PROLIFERATION	2	34	0.132457	0.714249	3.55153	4609|6468	MYC|FBXW4
	GO_NEGATIVE_REGULATION_OF_EPITHELIAL_CELL_APOPTOTIC_PROCESS	2	35	0.132457	0.714249	3.55153	2266|7466	FGG|WFS1
	GO_REGULATION_OF_HEART_MORPHOGENESIS	2	29	0.132457	0.714249	3.55153	22943|3670	DKK1|ISL1
	GO_CHONDROITIN_SULFATE_BIOSYNTHETIC_PROCESS	2	25	0.132457	0.714249	3.55153	337876|79586	CHSY3|CHPF
	GO_REGULATION_OF_NEUROTRANSMITTER_TRANSPORT	2	64	0.132457	0.714249	3.55153	2852|9627	GPER1|SNCAIP
	GO_REGULATION_OF_MUSCLE_HYPERTROPHY	2	37	0.132457	0.714249	3.55153	7222|8654	TRPC3|PDE5A
	GO_REGULATION_OF_NF_KAPPAB_IMPORT_INTO_NUCLEUS	2	48	0.132457	0.714249	3.55153	5743|655	PTGS2|BMP7
	GO_NEGATIVE_REGULATION_OF_BLOOD_PRESSURE	2	43	0.132457	0.714249	3.55153	5547|796	PRCP|CALCA
	GO_MUSCLE_FIBER_DEVELOPMENT	2	47	0.132457	0.714249	3.55153	1525|51176	CXADR|LEF1
	GO_ESTABLISHMENT_OF_ENDOTHELIAL_BARRIER	2	30	0.132457	0.714249	3.55153	10411|5144	RAPGEF3|PDE4D
	GO_NEGATIVE_REGULATION_OF_ACTIN_FILAMENT_POLYMERIZATION	2	44	0.132457	0.714249	3.55153	23189|7429	KANK1|VIL1
	GO_REGULATION_OF_INTRINSIC_APOPTOTIC_SIGNALING_PATHWAY_BY_P53_CLASS_MEDIATOR	2	22	0.132457	0.714249	3.55153	4487|960	MSX1|CD44
	GO_NEGATIVE_REGULATION_OF_ENDOTHELIAL_CELL_PROLIFERATION	2	32	0.132457	0.714249	3.55153	348|84913	APOE|ATOH8
	GO_POSITIVE_REGULATION_OF_ALPHA_BETA_T_CELL_DIFFERENTIATION	2	37	0.132457	0.714249	3.55153	4602|7535	MYB|ZAP70
	GO_EMBRYONIC_PLACENTA_MORPHOGENESIS	2	22	0.132457	0.714249	3.55153	51176|6768	LEF1|ST14
	GO_REGULATION_OF_INSULIN_RECEPTOR_SIGNALING_PATHWAY	2	43	0.132457	0.714249	3.55153	23189|5791	KANK1|PTPRE
	GO_RECEPTOR_CLUSTERING	2	41	0.132457	0.714249	3.55153	2119|348	ETV5|APOE
	GO_CAMP_MEDIATED_SIGNALING	2	37	0.132457	0.714249	3.55153	10411|5144	RAPGEF3|PDE4D
	GO_ORGANIC_ACID_TRANSPORT	6	261	0.133005	0.714963	1.81455	23428|23657|348|51422|6510|84879	SLC7A8|SLC7A11|APOE|PRKAG2|SLC1A5|MFSD2A
	GO_REGULATION_OF_PEPTIDYL_TYROSINE_PHOSPHORYLATION	6	213	0.133005	0.714963	1.81455	3600|3670|388585|4254|8613|960	IL15|ISL1|HES5|KITLG|PLPP3|CD44
	GO_NEGATIVE_REGULATION_OF_PROTEIN_COMPLEX_ASSEMBLY	4	107	0.133726	0.714963	2.15844	22943|23189|51339|7429	DKK1|KANK1|DACT1|VIL1
	GO_CARDIAC_VENTRICLE_DEVELOPMENT	4	106	0.133726	0.714963	2.15844	182|23462|3398|3670	JAG1|HEY1|ID2|ISL1
	GO_INOSITOL_LIPID_MEDIATED_SIGNALING	4	124	0.133726	0.714963	2.15844	2064|4254|5728|9965	ERBB2|KITLG|PTEN|FGF19
	GO_POSITIVE_REGULATION_OF_T_CELL_PROLIFERATION	3	95	0.134459	0.714963	2.54068	3600|7535|80381	IL15|ZAP70|CD276
	GO_ENDOTHELIAL_CELL_MIGRATION	3	57	0.134459	0.714963	2.54068	3397|5728|796	ID1|PTEN|CALCA
	GO_POSITIVE_REGULATION_OF_NUCLEAR_DIVISION	3	62	0.134459	0.714963	2.54068	4487|4488|5728	MSX1|MSX2|PTEN
	GO_NEGATIVE_REGULATION_OF_OSSIFICATION	3	69	0.134459	0.714963	2.54068	3397|3398|796	ID1|ID2|CALCA
	GO_UNSATURATED_FATTY_ACID_METABOLIC_PROCESS	3	109	0.134459	0.714963	2.54068	1800|5743|84909	DPEP1|PTGS2|C9orf3
	GO_POSITIVE_REGULATION_OF_PEPTIDYL_SERINE_PHOSPHORYLATION	3	88	0.134459	0.714963	2.54068	10411|6789|960	RAPGEF3|STK4|CD44
	GO_MUSCLE_SYSTEM_PROCESS	6	282	0.140165	0.732588	1.78399	3600|3672|5144|6641|8654|93408	IL15|ITGA1|PDE4D|SNTB1|PDE5A|MYL10
	GO_SENSORY_ORGAN_MORPHOGENESIS	6	239	0.140165	0.732588	1.78399	1749|182|1969|4487|53405|655	DLX5|JAG1|EPHA2|MSX1|CLIC5|BMP7
	GO_RESPONSE_TO_ACID_CHEMICAL	8	319	0.140822	0.732588	1.62442	10411|1512|22943|3482|5165|54997|5729|5743	RAPGEF3|CTSH|DKK1|IGF2R|PDK3|TESC|PTGDR|PTGS2
	GO_LYMPHOCYTE_ACTIVATION	8	342	0.140822	0.732588	1.62442	1525|3398|3600|3955|51176|7535|80328|80381	CXADR|ID2|IL15|LFNG|LEF1|ZAP70|ULBP2|CD276
	GO_POSITIVE_REGULATION_OF_CELL_DIVISION	4	132	0.143558	0.732588	2.09467	201161|4487|4488|5728	CENPV|MSX1|MSX2|PTEN
	GO_PHOSPHATIDYLINOSITOL_METABOLIC_PROCESS	5	193	0.143679	0.732588	1.896	2064|3613|4254|5728|9965	ERBB2|IMPA2|KITLG|PTEN|FGF19
	GO_ORGANONITROGEN_COMPOUND_CATABOLIC_PROCESS	9	343	0.14446	0.732588	1.56228	1512|2239|2571|2799|5144|6609|84909|8654|960	CTSH|GPC4|GAD1|GNS|PDE4D|SMPD1|C9orf3|PDE5A|CD44
	GO_NEGATIVE_REGULATION_OF_PROTEOLYSIS	8	329	0.146828	0.732588	1.60584	1718|1800|51176|5271|7035|7429|960|9709	DHCR24|DPEP1|LEF1|SERPINB8|TFPI|VIL1|CD44|HERPUD1
	GO_INORGANIC_ANION_TRANSPORT	3	128	0.147087	0.732588	2.42478	1080|53405|6560	CFTR|CLIC5|SLC12A4
	GO_POSITIVE_REGULATION_OF_ENDOTHELIAL_CELL_MIGRATION	3	67	0.147087	0.732588	2.42478	5743|84913|8613	PTGS2|ATOH8|PLPP3
	GO_TERPENOID_METABOLIC_PROCESS	3	106	0.147087	0.732588	2.42478	1382|2239|348	CRABP2|GPC4|APOE
	GO_GLYCOSPHINGOLIPID_METABOLIC_PROCESS	3	69	0.147087	0.732588	2.42478	64781|6482|6609	CERK|ST3GAL1|SMPD1
	GO_REGULATION_OF_INFLAMMATORY_RESPONSE	6	294	0.147501	0.732588	1.75439	2852|348|3600|3670|5743|80381	GPER1|APOE|IL15|ISL1|PTGS2|CD276
	GO_NEGATIVE_REGULATION_OF_GROWTH	7	236	0.148089	0.732588	1.66606	3394|4487|54910|5728|57556|6789|8751	IRF8|MSX1|SEMA4C|PTEN|SEMA6A|STK4|ADAM15
	GO_NEGATIVE_REGULATION_OF_TRANSCRIPTION_FACTOR_IMPORT_INTO_NUCLEUS	2	39	0.151245	0.732588	3.22816	655|6717	BMP7|SRI
	GO_HINDLIMB_MORPHOGENESIS	2	37	0.151245	0.732588	3.22816	4487|4488	MSX1|MSX2
	GO_REGULATION_OF_PROTEIN_HOMODIMERIZATION_ACTIVITY	2	22	0.151245	0.732588	3.22816	3397|3670	ID1|ISL1
	GO_MATING	2	37	0.151245	0.732588	3.22816	5728|84152	PTEN|PPP1R1B
	GO_AORTA_DEVELOPMENT	2	41	0.151245	0.732588	3.22816	182|23462	JAG1|HEY1
	GO_PROTEIN_DESTABILIZATION	2	34	0.151245	0.732588	3.22816	1512|3397	CTSH|ID1
	GO_REGULATION_OF_MUSCLE_CELL_APOPTOTIC_PROCESS	2	43	0.151245	0.732588	3.22816	10411|655	RAPGEF3|BMP7
	GO_NEGATIVE_REGULATION_OF_SYNAPTIC_TRANSMISSION	2	62	0.151245	0.732588	3.22816	5728|5743	PTEN|PTGS2
	GO_PROTEIN_KINASE_B_SIGNALING	2	34	0.151245	0.732588	3.22816	1969|5728	EPHA2|PTEN
	GO_REGULATION_OF_FATTY_ACID_BIOSYNTHETIC_PROCESS	2	35	0.151245	0.732588	3.22816	51422|5743	PRKAG2|PTGS2
	GO_POSITIVE_REGULATION_OF_CALCIUM_ION_IMPORT	2	54	0.151245	0.732588	3.22816	2852|6717	GPER1|SRI
	GO_CELLULAR_RESPONSE_TO_CALCIUM_ION	2	49	0.151245	0.732588	3.22816	1800|2353	DPEP1|FOS
	GO_REGULATION_OF_PEPTIDYL_THREONINE_PHOSPHORYLATION	2	37	0.151245	0.732588	3.22816	51422|655	PRKAG2|BMP7
	GO_PEPTIDYL_TYROSINE_AUTOPHOSPHORYLATION	2	39	0.151245	0.732588	3.22816	7535|780	ZAP70|DDR1
	GO_CELLULAR_RESPONSE_TO_ESTRADIOL_STIMULUS	2	30	0.151245	0.732588	3.22816	2852|4488	GPER1|MSX2
	GO_RESPONSE_TO_MINERALOCORTICOID	2	35	0.151245	0.732588	3.22816	2353|2852	FOS|GPER1
	GO_SEMAPHORIN_PLEXIN_SIGNALING_PATHWAY	2	36	0.151245	0.732588	3.22816	54910|57556	SEMA4C|SEMA6A
	GO_REGULATION_OF_CARDIAC_CONDUCTION	2	66	0.151245	0.732588	3.22816	5144|6717	PDE4D|SRI
	GO_PROSTATE_GLAND_DEVELOPMENT	2	41	0.151245	0.732588	3.22816	3169|5728	FOXA1|PTEN
	GO_UNSATURATED_FATTY_ACID_BIOSYNTHETIC_PROCESS	2	58	0.151245	0.732588	3.22816	5743|84909	PTGS2|C9orf3
	GO_RESPONSE_TO_MONOAMINE	2	35	0.151245	0.732588	3.22816	3397|5144	ID1|PDE4D
	GO_NEGATIVE_REGULATION_OF_LYMPHOCYTE_DIFFERENTIATION	2	40	0.151245	0.732588	3.22816	2064|3398	ERBB2|ID2
	GO_REGULATION_OF_CARBOHYDRATE_METABOLIC_PROCESS	5	172	0.152171	0.732588	1.85618	2852|3170|3600|51422|5165	GPER1|FOXA2|IL15|PRKAG2|PDK3
	GO_LEUKOCYTE_MEDIATED_IMMUNITY	4	189	0.153665	0.736961	2.03432	1075|1512|182|80328	CTSC|CTSH|JAG1|ULBP2
	GO_RESPONSE_TO_FIBROBLAST_GROWTH_FACTOR	4	116	0.153665	0.736961	2.03432	23767|25778|960|9965	FLRT3|DSTYK|CD44|FGF19
	GO_REGULATION_OF_PROTEIN_KINASE_B_SIGNALING	4	121	0.153665	0.736961	2.03432	1969|2852|4157|5728	EPHA2|GPER1|MC1R|PTEN
	GO_ORGANIC_ACID_BIOSYNTHETIC_PROCESS	7	270	0.154834	0.741712	1.64381	2571|51302|51422|54529|5743|8309|84909	GAD1|CYP39A1|PRKAG2|ASNSD1|PTGS2|ACOX2|C9orf3
	GO_PROTEIN_DEPHOSPHORYLATION	6	190	0.155008	0.741712	1.72575	10217|5516|5728|5791|5800|8613	CTDSPL|PPP2CB|PTEN|PTPRE|PTPRO|PLPP3
	GO_NEGATIVE_REGULATION_OF_MAP_KINASE_ACTIVITY	3	73	0.160083	0.759941	2.31899	348|655|6609	APOE|BMP7|SMPD1
	GO_NEGATIVE_REGULATION_OF_HOMEOSTATIC_PROCESS	3	124	0.160083	0.759941	2.31899	4254|6717|796	KITLG|SRI|CALCA
	GO_RESPONSE_TO_FATTY_ACID	3	83	0.160083	0.759941	2.31899	5165|5729|5743	PDK3|PTGDR|PTGS2
	GO_TISSUE_REMODELING	3	87	0.160083	0.759941	2.31899	182|1969|2034	JAG1|EPHA2|EPAS1
	GO_PROTEOGLYCAN_BIOSYNTHETIC_PROCESS	3	58	0.160083	0.759941	2.31899	26035|337876|79586	GLCE|CHSY3|CHPF
	GO_MULTICELLULAR_ORGANISMAL_SIGNALING	3	123	0.160083	0.759941	2.31899	1525|1829|2852	CXADR|DSG2|GPER1
	GO_NEGATIVE_REGULATION_OF_HOMOTYPIC_CELL_CELL_ADHESION	3	102	0.160083	0.759941	2.31899	2064|80381|8654	ERBB2|CD276|PDE5A
	GO_POSITIVE_REGULATION_OF_PROTEASOMAL_PROTEIN_CATABOLIC_PROCESS	4	98	0.164032	0.776935	1.97744	10221|154214|5728|9709	TRIB1|RNF217|PTEN|HERPUD1
	GO_MEMBRANE_LIPID_BIOSYNTHETIC_PROCESS	4	114	0.164032	0.776935	1.97744	253782|6482|6609|8613	CERS6|ST3GAL1|SMPD1|PLPP3
	GO_RESPONSE_TO_RADIATION	9	413	0.167583	0.787248	1.50265	10874|2353|3398|4157|4609|5743|58473|7222|84152	NMU|FOS|ID2|MC1R|MYC|PTGS2|PLEKHB1|TRPC3|PPP1R1B
	GO_REGULATION_OF_DEVELOPMENTAL_GROWTH	7	289	0.168739	0.787248	1.60101	1382|348|54910|5728|57556|6789|7429	CRABP2|APOE|SEMA4C|PTEN|SEMA6A|STK4|VIL1
	GO_CHROMATIN_REMODELING	5	150	0.16976	0.787248	1.78113	201161|3169|4602|4609|80152	CENPV|FOXA1|MYB|MYC|CENPT
	GO_PROTEIN_AUTOPHOSPHORYLATION	5	192	0.16976	0.787248	1.78113	2064|6789|7535|780|8569	ERBB2|STK4|ZAP70|DDR1|MKNK1
	GO_REGULATION_OF_OSTEOCLAST_DIFFERENTIATION	2	63	0.170514	0.787248	2.95867	2353|796	FOS|CALCA
	GO_VENTRICULAR_SEPTUM_MORPHOGENESIS	2	28	0.170514	0.787248	2.95867	23462|3398	HEY1|ID2
	GO_ASSOCIATIVE_LEARNING	2	73	0.170514	0.787248	2.95867	2353|84152	FOS|PPP1R1B
	GO_POSITIVE_REGULATION_OF_GLIAL_CELL_DIFFERENTIATION	2	32	0.170514	0.787248	2.95867	3398|6009	ID2|RHEB
	GO_REGULATION_OF_DNA_DAMAGE_RESPONSE_SIGNAL_TRANSDUCTION_BY_P53_CLASS_MEDIATOR	2	28	0.170514	0.787248	2.95867	4487|960	MSX1|CD44
	GO_CELL_DIFFERENTIATION_INVOLVED_IN_EMBRYONIC_PLACENTA_DEVELOPMENT	2	25	0.170514	0.787248	2.95867	6768|6789	ST14|STK4
	GO_CHONDROITIN_SULFATE_PROTEOGLYCAN_BIOSYNTHETIC_PROCESS	2	30	0.170514	0.787248	2.95867	337876|79586	CHSY3|CHPF
	GO_PLACENTA_BLOOD_VESSEL_DEVELOPMENT	2	28	0.170514	0.787248	2.95867	23462|58495	HEY1|OVOL2
	GO_VESICLE_CYTOSKELETAL_TRAFFICKING	2	39	0.170514	0.787248	2.95867	1780|22920	DYNC1I1|KIFAP3
	GO_REGULATION_OF_INTERLEUKIN_1_PRODUCTION	2	58	0.170514	0.787248	2.95867	3670|796	ISL1|CALCA
	GO_REGULATION_OF_ALPHA_BETA_T_CELL_DIFFERENTIATION	2	46	0.170514	0.787248	2.95867	4602|7535	MYB|ZAP70
	GO_AMINO_SUGAR_METABOLIC_PROCESS	2	40	0.170514	0.787248	2.95867	6480|6482	ST6GAL1|ST3GAL1
	GO_REGULATION_OF_GASTRULATION	2	35	0.170514	0.787248	2.95867	22943|3170	DKK1|FOXA2
	GO_REGULATION_OF_HEMATOPOIETIC_PROGENITOR_CELL_DIFFERENTIATION	2	41	0.170514	0.787248	2.95867	388585|54997	HES5|TESC
	GO_HEART_VALVE_DEVELOPMENT	2	34	0.170514	0.787248	2.95867	182|23462	JAG1|HEY1
	GO_MEMBRANE_PROTEIN_PROTEOLYSIS	2	35	0.170514	0.787248	2.95867	1512|8728	CTSH|ADAM19
	GO_REGULATION_OF_COFACTOR_METABOLIC_PROCESS	2	50	0.170514	0.787248	2.95867	51422|5165	PRKAG2|PDK3
	GO_NEGATIVE_REGULATION_OF_OSTEOBLAST_DIFFERENTIATION	2	40	0.170514	0.787248	2.95867	3397|3398	ID1|ID2
	GO_REGULATION_OF_CALCIUM_ION_TRANSMEMBRANE_TRANSPORTER_ACTIVITY	2	70	0.170514	0.787248	2.95867	5144|6717	PDE4D|SRI
	GO_CELLULAR_RESPONSE_TO_UV	3	66	0.173412	0.797125	2.22178	4157|4609|5743	MC1R|MYC|PTGS2
	GO_REGULATION_OF_CELL_MATRIX_ADHESION	3	90	0.173412	0.797125	2.22178	5728|780|8751	PTEN|DDR1|ADAM15
	GO_MUSCLE_CELL_DEVELOPMENT	3	128	0.173412	0.797125	2.22178	1525|2274|51176	CXADR|FHL2|LEF1
	GO_CELLULAR_RESPONSE_TO_DRUG	3	67	0.173412	0.797125	2.22178	10411|1800|4609	RAPGEF3|DPEP1|MYC
	GO_REGULATION_OF_PHOSPHATASE_ACTIVITY	4	128	0.174643	0.801036	1.92364	3672|54843|5504|5522	ITGA1|SYTL2|PPP1R2|PPP2R2C
	GO_CENTRAL_NERVOUS_SYSTEM_NEURON_DIFFERENTIATION	4	166	0.174643	0.801036	1.92364	1009|3670|51176|5728	CDH11|ISL1|LEF1|PTEN
	GO_AGING	7	264	0.175892	0.803227	1.58042	1075|2353|3398|3600|5144|5728|796	CTSC|FOS|ID2|IL15|PDE4D|PTEN|CALCA
	GO_CELLULAR_PROCESS_INVOLVED_IN_REPRODUCTION_IN_MULTICELLULAR_ORGANISM	6	252	0.178501	0.803227	1.6451	1080|1525|2119|4254|85315|8613	CFTR|CXADR|ETV5|KITLG|PAQR8|PLPP3
	GO_HORMONE_MEDIATED_SIGNALING_PATHWAY	5	158	0.17884	0.803227	1.74586	2274|2852|51176|655|85315	FHL2|GPER1|LEF1|BMP7|PAQR8
	GO_RESPONSE_TO_NUTRIENT	5	191	0.17884	0.803227	1.74586	3170|3600|5728|5743|655	FOXA2|IL15|PTEN|PTGS2|BMP7
	GO_EMBRYONIC_ORGAN_MORPHOGENESIS	7	279	0.183173	0.803227	1.56034	1749|1969|3398|4487|53405|58495|655	DLX5|EPHA2|ID2|MSX1|CLIC5|OVOL2|BMP7
	GO_REGULATION_OF_TRANSMEMBRANE_TRANSPORT	7	426	0.183173	0.803227	1.56034	10411|1080|2852|5144|53405|54997|6717	RAPGEF3|CFTR|GPER1|PDE4D|CLIC5|TESC|SRI
	GO_ORGANIC_ANION_TRANSPORT	8	387	0.18538	0.803227	1.50258	1080|23120|23428|23657|348|51422|6510|84879	CFTR|ATP10B|SLC7A8|SLC7A11|APOE|PRKAG2|SLC1A5|MFSD2A
	GO_CIRCADIAN_RHYTHM	4	137	0.185483	0.803227	1.8727	196|3397|3398|5728	AHR|ID1|ID2|PTEN
	GO_NEGATIVE_REGULATION_OF_CYTOPLASMIC_TRANSPORT	4	117	0.185483	0.803227	1.8727	312|655|6717|796	ANXA13|BMP7|SRI|CALCA
	GO_ORGANIC_HYDROXY_COMPOUND_TRANSPORT	4	155	0.185483	0.803227	1.8727	1080|348|4864|51422	CFTR|APOE|NPC1|PRKAG2
	GO_INTERACTION_WITH_HOST	4	134	0.185483	0.803227	1.8727	1525|4864|6510|950	CXADR|NPC1|SLC1A5|SCARB2
	GO_CELL_JUNCTION_ORGANIZATION	6	185	0.186637	0.803227	1.61985	1009|1525|1829|3852|5800|999	CDH11|CXADR|DSG2|KRT5|PTPRO|CDH1
	GO_REGULATION_OF_LEUKOCYTE_APOPTOTIC_PROCESS	3	79	0.18704	0.803227	2.13256	4254|5728|6480	KITLG|PTEN|ST6GAL1
	GO_CELLULAR_RESPONSE_TO_LIGHT_STIMULUS	3	91	0.18704	0.803227	2.13256	4157|4609|5743	MC1R|MYC|PTGS2
	GO_AMINO_ACID_TRANSPORT	3	124	0.18704	0.803227	2.13256	23428|23657|6510	SLC7A8|SLC7A11|SLC1A5
	GO_VESICLE_DOCKING	3	56	0.18704	0.803227	2.13256	1080|54843|8417	CFTR|SYTL2|STX7
	GO_LYMPHOCYTE_DIFFERENTIATION	5	209	0.1881	0.803227	1.71194	3398|3600|3955|51176|7535	ID2|IL15|LFNG|LEF1|ZAP70
	GO_REGULATION_OF_VASODILATION	2	48	0.190159	0.803227	2.73064	2852|796	GPER1|CALCA
	GO_NEGATIVE_REGULATION_OF_AXON_EXTENSION	2	38	0.190159	0.803227	2.73064	54910|57556	SEMA4C|SEMA6A
	GO_POSITIVE_REGULATION_OF_EPITHELIAL_TO_MESENCHYMAL_TRANSITION	2	34	0.190159	0.803227	2.73064	25805|51176	BAMBI|LEF1
	GO_CATECHOLAMINE_METABOLIC_PROCESS	2	42	0.190159	0.803227	2.73064	2034|9627	EPAS1|SNCAIP
	GO_CALCIUM_MEDIATED_SIGNALING	2	90	0.190159	0.803227	2.73064	79772|83988	MCTP1|NCALD
	GO_NEUROMUSCULAR_PROCESS_CONTROLLING_BALANCE	2	51	0.190159	0.803227	2.73064	10083|53405	USH1C|CLIC5
	GO_NEGATIVE_REGULATION_OF_LEUKOCYTE_APOPTOTIC_PROCESS	2	43	0.190159	0.803227	2.73064	4254|6480	KITLG|ST6GAL1
	GO_POSITIVE_REGULATION_OF_BIOMINERAL_TISSUE_DEVELOPMENT	2	38	0.190159	0.803227	2.73064	655|80381	BMP7|CD276
	GO_REGULATION_OF_SMOOTHENED_SIGNALING_PATHWAY	2	62	0.190159	0.803227	2.73064	3169|374654	FOXA1|KIF7
	GO_CELLULAR_RESPONSE_TO_NUTRIENT	2	39	0.190159	0.803227	2.73064	3170|3600	FOXA2|IL15
	GO_ACTION_POTENTIAL	2	94	0.190159	0.803227	2.73064	2852|6717	GPER1|SRI
	GO_POSITIVE_REGULATION_OF_WOUND_HEALING	2	48	0.190159	0.803227	2.73064	23189|8613	KANK1|PLPP3
	GO_CELLULAR_RESPONSE_TO_ESTROGEN_STIMULUS	2	41	0.190159	0.803227	2.73064	2852|4488	GPER1|MSX2
	GO_POSITIVE_REGULATION_OF_ACTIN_FILAMENT_POLYMERIZATION	2	69	0.190159	0.803227	2.73064	148170|7429	CDC42EP5|VIL1
	GO_BETA_CATENIN_TCF_COMPLEX_ASSEMBLY	2	43	0.190159	0.803227	2.73064	4609|51176	MYC|LEF1
	GO_REGULATION_OF_INTERLEUKIN_12_PRODUCTION	2	51	0.190159	0.803227	2.73064	3394|3670	IRF8|ISL1
	GO_POSITIVE_REGULATION_OF_ALPHA_BETA_T_CELL_ACTIVATION	2	51	0.190159	0.803227	2.73064	4602|7535	MYB|ZAP70
	GO_POSITIVE_REGULATION_OF_PROTEIN_CATABOLIC_PROCESS	7	263	0.190578	0.803227	1.54077	10221|1075|154214|348|51339|5728|9709	TRIB1|CTSC|RNF217|APOE|DACT1|PTEN|HERPUD1
	GO_REGULATION_OF_INTRACELLULAR_PROTEIN_TRANSPORT	10	381	0.191475	0.803227	1.41753	10411|2064|23189|25805|312|51339|5743|655|6717|999	RAPGEF3|ERBB2|KANK1|BAMBI|ANXA13|DACT1|PTGS2|BMP7|SRI|CDH1
	GO_SENSORY_ORGAN_DEVELOPMENT	10	493	0.191475	0.803227	1.41753	1749|182|1969|23657|388585|4487|51176|53405|655|780	DLX5|JAG1|EPHA2|SLC7A11|HES5|MSX1|LEF1|CLIC5|BMP7|DDR1
	GO_SMALL_MOLECULE_BIOSYNTHETIC_PROCESS	11	443	0.195577	0.803227	1.38414	1080|1717|1718|2571|3613|51302|51422|54529|5743|8309|84909	CFTR|DHCR7|DHCR24|GAD1|IMPA2|CYP39A1|PRKAG2|ASNSD1|PTGS2|ACOX2|C9orf3
	GO_POSITIVE_REGULATION_OF_STRESS_ACTIVATED_PROTEIN_KINASE_SIGNALING_CASCADE	4	135	0.196536	0.803227	1.82419	10912|54910|7164|9965	GADD45G|SEMA4C|TPD52L1|FGF19
	GO_WOUND_HEALING	10	470	0.197479	0.803227	1.40608	2064|2266|23657|4488|54959|5547|7035|7222|780|8751	ERBB2|FGG|SLC7A11|MSX2|ODAM|PRCP|TFPI|TRPC3|DDR1|ADAM15
	GO_REGULATION_OF_FATTY_ACID_METABOLIC_PROCESS	3	87	0.200936	0.813412	2.0502	51422|5165|5743	PRKAG2|PDK3|PTGS2
	GO_PALATE_DEVELOPMENT	3	85	0.200936	0.813412	2.0502	1749|4487|51176	DLX5|MSX1|LEF1
	GO_REGULATION_OF_GLUCOSE_TRANSPORT	3	100	0.200936	0.813412	2.0502	51422|79058|9965	PRKAG2|ASPSCR1|FGF19
	GO_BONE_MORPHOGENESIS	3	79	0.200936	0.813412	2.0502	1749|4487|4488	DLX5|MSX1|MSX2
	GO_NEGATIVE_REGULATION_OF_HYDROLASE_ACTIVITY	9	397	0.205272	0.830166	1.42111	1718|1800|51176|5271|54843|7035|7429|960|9709	DHCR24|DPEP1|LEF1|SERPINB8|SYTL2|TFPI|VIL1|CD44|HERPUD1
	GO_REGULATION_OF_PROTEIN_COMPLEX_ASSEMBLY	8	375	0.206143	0.83289	1.45569	129293|148170|22943|23189|3394|51339|638|7429	TRABD2A|CDC42EP5|DKK1|KANK1|IRF8|DACT1|BIK|VIL1
	GO_NEGATIVE_REGULATION_OF_EPITHELIAL_CELL_PROLIFERATION	4	115	0.207785	0.835178	1.77829	348|5728|84913|9788	APOE|PTEN|ATOH8|MTSS1
	GO_NEGATIVE_REGULATION_OF_NEURON_APOPTOTIC_PROCESS	4	135	0.207785	0.835178	1.77829	348|3670|55074|7466	APOE|ISL1|OXR1|WFS1
	GO_REGULATION_OF_NEUROTRANSMITTER_LEVELS	4	190	0.207785	0.835178	1.77829	2571|2852|54843|9627	GAD1|GPER1|SYTL2|SNCAIP
	GO_REGULATION_OF_RESPONSE_TO_DNA_DAMAGE_STIMULUS	4	145	0.207785	0.835178	1.77829	4487|4609|8870|960	MSX1|MYC|IER3|CD44
	GO_NEGATIVE_REGULATION_OF_RESPONSE_TO_ENDOPLASMIC_RETICULUM_STRESS	2	39	0.210085	0.835178	2.53512	7466|9709	WFS1|HERPUD1
	GO_LUNG_CELL_DIFFERENTIATION	2	25	0.210085	0.835178	2.53512	29899|3169	GPSM2|FOXA1
	GO_NEGATIVE_REGULATION_OF_PROTEIN_POLYMERIZATION	2	55	0.210085	0.835178	2.53512	23189|7429	KANK1|VIL1
	GO_INOSITOL_PHOSPHATE_METABOLIC_PROCESS	2	56	0.210085	0.835178	2.53512	3613|5728	IMPA2|PTEN
	GO_POSITIVE_REGULATION_OF_TRANSCRIPTION_FACTOR_IMPORT_INTO_NUCLEUS	2	51	0.210085	0.835178	2.53512	5743|999	PTGS2|CDH1
	GO_FOREBRAIN_GENERATION_OF_NEURONS	2	66	0.210085	0.835178	2.53512	388585|51176	HES5|LEF1
	GO_GLUCAN_METABOLIC_PROCESS	2	58	0.210085	0.835178	2.53512	51422|5504	PRKAG2|PPP1R2
	GO_VESICLE_DOCKING_INVOLVED_IN_EXOCYTOSIS	2	35	0.210085	0.835178	2.53512	1080|54843	CFTR|SYTL2
	GO_ER_NUCLEUS_SIGNALING_PATHWAY	2	34	0.210085	0.835178	2.53512	7466|9709	WFS1|HERPUD1
	GO_RESPONSE_TO_PROGESTERONE	2	50	0.210085	0.835178	2.53512	1829|2353	DSG2|FOS
	GO_RESPONSE_TO_ANTIBIOTIC	2	47	0.210085	0.835178	2.53512	3397|5516	ID1|PPP2CB
	GO_PURINE_CONTAINING_COMPOUND_CATABOLIC_PROCESS	2	50	0.210085	0.835178	2.53512	5144|8654	PDE4D|PDE5A
	GO_CENTROMERE_COMPLEX_ASSEMBLY	2	48	0.210085	0.835178	2.53512	201161|80152	CENPV|CENPT
	GO_REGULATION_OF_PROTEIN_TARGETING	8	307	0.213264	0.847013	1.4407	2064|23189|25805|51339|5743|655|6717|999	ERBB2|KANK1|BAMBI|DACT1|PTGS2|BMP7|SRI|CDH1
	GO_AXIS_SPECIFICATION	3	90	0.215065	0.850954	1.9739	2114|23242|3170	ETS2|COBL|FOXA2
	GO_CELL_ACTIVATION_INVOLVED_IN_IMMUNE_RESPONSE	3	139	0.215065	0.850954	1.9739	3955|51176|7535	LFNG|LEF1|ZAP70
	GO_KIDNEY_MORPHOGENESIS	3	82	0.215065	0.850954	1.9739	388585|4070|4609	HES5|TACSTD2|MYC
	GO_CAMERA_TYPE_EYE_MORPHOGENESIS	3	101	0.215065	0.850954	1.9739	182|1969|655	JAG1|EPHA2|BMP7
	GO_POSITIVE_REGULATION_OF_MAP_KINASE_ACTIVITY	5	207	0.216855	0.857231	1.61759	2064|3672|4254|7164|8654	ERBB2|ITGA1|KITLG|TPD52L1|PDE5A
	GO_RAS_PROTEIN_SIGNAL_TRANSDUCTION	4	143	0.219215	0.862911	1.73457	10411|10750|148170|1718	RAPGEF3|GRAP|CDC42EP5|DHCR24
	GO_CELLULAR_CARBOHYDRATE_METABOLIC_PROCESS	4	144	0.219215	0.862911	1.73457	3613|51422|5504|5728	IMPA2|PRKAG2|PPP1R2|PTEN
	GO_LEUKOCYTE_ACTIVATION	8	414	0.227782	0.862911	1.41159	1525|3398|3600|3955|51176|7535|80328|80381	CXADR|ID2|IL15|LFNG|LEF1|ZAP70|ULBP2|CD276
	GO_POSITIVE_REGULATION_OF_EXOCYTOSIS	3	83	0.229397	0.862911	1.90308	1080|2266|7535	CFTR|FGG|ZAP70
	GO_REGULATION_OF_B_CELL_ACTIVATION	3	121	0.229397	0.862911	1.90308	196|3398|7535	AHR|ID2|ZAP70
	GO_MONOCARBOXYLIC_ACID_TRANSPORT	3	124	0.229397	0.862911	1.90308	348|51422|84879	APOE|PRKAG2|MFSD2A
	GO_RESPONSE_TO_VITAMIN	3	98	0.229397	0.862911	1.90308	3600|5743|655	IL15|PTGS2|BMP7
	GO_ERAD_PATHWAY	3	74	0.229397	0.862911	1.90308	201595|7466|9709	STT3B|WFS1|HERPUD1
	GO_LUNG_EPITHELIUM_DEVELOPMENT	2	34	0.230206	0.862911	2.36588	29899|3169	GPSM2|FOXA1
	GO_REGULATION_OF_ENDOTHELIAL_CELL_APOPTOTIC_PROCESS	2	42	0.230206	0.862911	2.36588	2266|2852	FGG|GPER1
	GO_RESPONSE_TO_FLUID_SHEAR_STRESS	2	34	0.230206	0.862911	2.36588	5743|9788	PTGS2|MTSS1
	GO_NEGATIVE_REGULATION_OF_ERBB_SIGNALING_PATHWAY	2	44	0.230206	0.862911	2.36588	30011|3672	SH3KBP1|ITGA1
	GO_MULTICELLULAR_ORGANISMAL_RESPONSE_TO_STRESS	2	68	0.230206	0.862911	2.36588	5728|796	PTEN|CALCA
	GO_RESPONSE_TO_NERVE_GROWTH_FACTOR	2	37	0.230206	0.862911	2.36588	3397|796	ID1|CALCA
	GO_NEGATIVE_REGULATION_OF_EPITHELIAL_CELL_MIGRATION	2	53	0.230206	0.862911	2.36588	348|4070	APOE|TACSTD2
	GO_REGULATION_OF_ORGAN_GROWTH	2	73	0.230206	0.862911	2.36588	5728|6789	PTEN|STK4
	GO_REGULATION_OF_SYNAPSE_ASSEMBLY	2	79	0.230206	0.862911	2.36588	22943|23767	DKK1|FLRT3
	GO_ORGAN_GROWTH	2	68	0.230206	0.862911	2.36588	4488|5728	MSX2|PTEN
	GO_POSITIVE_REGULATION_OF_EPIDERMIS_DEVELOPMENT	2	32	0.230206	0.862911	2.36588	4488|58495	MSX2|OVOL2
	GO_NEGATIVE_REGULATION_OF_STRESS_ACTIVATED_PROTEIN_KINASE_SIGNALING_CASCADE	2	41	0.230206	0.862911	2.36588	4609|51339	MYC|DACT1
	GO_INTERACTION_WITH_SYMBIONT	2	52	0.230206	0.862911	2.36588	348|51176	APOE|LEF1
	GO_CHONDROITIN_SULFATE_PROTEOGLYCAN_METABOLIC_PROCESS	2	43	0.230206	0.862911	2.36588	337876|79586	CHSY3|CHPF
	GO_REGULATION_OF_CELLULAR_RESPONSE_TO_INSULIN_STIMULUS	2	59	0.230206	0.862911	2.36588	23189|5791	KANK1|PTPRE
	GO_POSITIVE_REGULATION_OF_TRANSCRIPTION_FROM_RNA_POLYMERASE_II_PROMOTER_INVOLVED_IN_CELLULAR_RESPONSE_TO_CHEMICAL_STIMULUS	2	27	0.230206	0.862911	2.36588	1749|3170	DLX5|FOXA2
	GO_POSITIVE_REGULATION_OF_DEPHOSPHORYLATION	2	47	0.230206	0.862911	2.36588	3672|6609	ITGA1|SMPD1
	GO_PLATELET_AGGREGATION	2	39	0.230206	0.862911	2.36588	2266|23657	FGG|SLC7A11
	GO_POSITIVE_REGULATION_OF_ANION_TRANSPORT	2	58	0.230206	0.862911	2.36588	1080|348	CFTR|APOE
	GO_RESPONSE_TO_CARBOHYDRATE	4	168	0.230809	0.862911	1.69294	2852|5165|5728|5743	GPER1|PDK3|PTEN|PTGS2
	GO_POSITIVE_REGULATION_OF_WNT_SIGNALING_PATHWAY	4	152	0.230809	0.862911	1.69294	1749|23189|25805|51339	DLX5|KANK1|BAMBI|DACT1
	GO_COGNITION	5	251	0.236744	0.862911	1.5602	22943|2353|5728|5743|84152	DKK1|FOS|PTEN|PTGS2|PPP1R1B
	GO_TELENCEPHALON_DEVELOPMENT	5	228	0.236744	0.862911	1.5602	3398|388585|51176|5728|6867	ID2|HES5|LEF1|PTEN|TACC1
	GO_POSITIVE_REGULATION_OF_PROTEIN_SERINE_THREONINE_KINASE_ACTIVITY	7	289	0.237368	0.862911	1.43276	10912|2064|3672|4254|6789|7164|8654	GADD45G|ERBB2|ITGA1|KITLG|STK4|TPD52L1|PDE5A
	GO_POSITIVE_REGULATION_OF_KINASE_ACTIVITY	10	482	0.241667	0.8658	1.33071	10912|2064|25778|3672|4254|51422|6789|7164|796|8654	GADD45G|ERBB2|DSTYK|ITGA1|KITLG|PRKAG2|STK4|TPD52L1|CALCA|PDE5A
	GO_NEGATIVE_REGULATION_OF_DEFENSE_RESPONSE	4	144	0.242552	0.868231	1.65324	2852|348|3670|80381	GPER1|APOE|ISL1|CD276
	GO_REGULATION_OF_ESTABLISHMENT_OF_PLANAR_POLARITY	3	110	0.243901	0.869364	1.83697	2239|23002|51339	GPC4|DAAM1|DACT1
	GO_REGULATION_OF_ERBB_SIGNALING_PATHWAY	3	83	0.243901	0.869364	1.83697	2852|30011|3672	GPER1|SH3KBP1|ITGA1
	GO_TISSUE_MIGRATION	3	84	0.243901	0.869364	1.83697	3397|5728|796	ID1|PTEN|CALCA
	GO_FATTY_ACID_BIOSYNTHETIC_PROCESS	3	114	0.243901	0.869364	1.83697	51422|5743|84909	PRKAG2|PTGS2|C9orf3
	GO_PROTEIN_O_LINKED_GLYCOSYLATION	3	101	0.243901	0.869364	1.83697	118430|6480|6482	MUCL1|ST6GAL1|ST3GAL1
	GO_MEMBRANE_LIPID_METABOLIC_PROCESS	5	184	0.246875	0.879217	1.53299	253782|64781|6482|6609|8613	CERS6|CERK|ST3GAL1|SMPD1|PLPP3
	GO_POSITIVE_REGULATION_OF_CYTOKINE_PRODUCTION	8	370	0.250199	0.883697	1.37003	3394|3600|3670|5144|5743|796|80381|861	IRF8|IL15|ISL1|PDE4D|PTGS2|CALCA|CD276|RUNX1
	GO_GLYCOPROTEIN_METABOLIC_PROCESS	8	353	0.250199	0.883697	1.37003	118430|201595|26035|337876|4864|6480|6482|79586	MUCL1|STT3B|GLCE|CHSY3|NPC1|ST6GAL1|ST3GAL1|CHPF
	GO_REGULATION_OF_ALPHA_BETA_T_CELL_ACTIVATION	2	68	0.250444	0.883697	2.21739	4602|7535	MYB|ZAP70
	GO_NEGATIVE_REGULATION_OF_MUSCLE_CELL_DIFFERENTIATION	2	55	0.250444	0.883697	2.21739	22943|4487	DKK1|MSX1
	GO_REGULATION_OF_DENDRITIC_SPINE_DEVELOPMENT	2	56	0.250444	0.883697	2.21739	348|5728	APOE|PTEN
	GO_REGULATION_OF_RELEASE_OF_CYTOCHROME_C_FROM_MITOCHONDRIA	2	44	0.250444	0.883697	2.21739	2852|638	GPER1|BIK
	GO_NEGATIVE_REGULATION_OF_VASCULATURE_DEVELOPMENT	2	80	0.250444	0.883697	2.21739	354|655	KLK3|BMP7
	GO_REGULATION_OF_SMOOTH_MUSCLE_CELL_MIGRATION	2	49	0.250444	0.883697	2.21739	10221|10411	TRIB1|RAPGEF3
	GO_MATERNAL_PROCESS_INVOLVED_IN_FEMALE_PREGNANCY	2	60	0.250444	0.883697	2.21739	1829|5743	DSG2|PTGS2
	GO_EPITHELIAL_CELL_MORPHOGENESIS	2	42	0.250444	0.883697	2.21739	3397|6768	ID1|ST14
	GO_REGULATION_OF_CATION_CHANNEL_ACTIVITY	2	88	0.250444	0.883697	2.21739	5144|6717	PDE4D|SRI
	GO_SULFUR_COMPOUND_METABOLIC_PROCESS	9	359	0.253157	0.892523	1.3363	1800|23597|26035|2799|337876|53405|55|6482|79586	DPEP1|ACOT9|GLCE|GNS|CHSY3|CLIC5|ACPP|ST3GAL1|CHPF
	GO_REGULATION_OF_EXTRINSIC_APOPTOTIC_SIGNALING_PATHWAY	4	153	0.254427	0.894	1.61534	2266|2852|5728|6789	FGG|GPER1|PTEN|STK4
	GO_POSITIVE_REGULATION_OF_PEPTIDASE_ACTIVITY	4	154	0.254427	0.894	1.61534	1512|1611|2852|4609	CTSH|DAP|GPER1|MYC
	GO_REGULATION_OF_CHEMOTAXIS	4	180	0.254427	0.894	1.61534	54910|57556|5800|6480	SEMA4C|SEMA6A|PTPRO|ST6GAL1
	GO_REGULATION_OF_CELL_SHAPE	4	139	0.254427	0.894	1.61534	148170|25805|30011|7429	CDC42EP5|BAMBI|SH3KBP1|VIL1
	GO_REGULATION_OF_NEURON_DEATH	6	252	0.256322	0.899908	1.4424	1718|348|3670|3672|55074|7466	DHCR24|APOE|ISL1|ITGA1|OXR1|WFS1
	GO_REGULATION_OF_NEURON_APOPTOTIC_PROCESS	5	192	0.257116	0.901944	1.50671	348|3670|3672|55074|7466	APOE|ISL1|ITGA1|OXR1|WFS1
	GO_PROTEOGLYCAN_METABOLIC_PROCESS	3	83	0.258548	0.903951	1.77547	26035|337876|79586	GLCE|CHSY3|CHPF
	GO_HUMORAL_IMMUNE_RESPONSE	3	187	0.258548	0.903951	1.77547	354|6480|796	KLK3|ST6GAL1|CALCA
	GO_OVULATION_CYCLE_PROCESS	3	88	0.258548	0.903951	1.77547	196|3955|4254	AHR|LFNG|KITLG
	GO_TRANSFORMING_GROWTH_FACTOR_BETA_RECEPTOR_SIGNALING_PATHWAY	3	95	0.258548	0.903951	1.77547	2353|25805|3397	FOS|BAMBI|ID1
	GO_MUSCLE_CONTRACTION	4	233	0.266418	0.9103	1.57913	3672|5144|6641|93408	ITGA1|PDE4D|SNTB1|MYL10
	GO_REGULATION_OF_INTRACELLULAR_STEROID_HORMONE_RECEPTOR_SIGNALING_PATHWAY	2	59	0.270729	0.9103	2.08666	3169|3670	FOXA1|ISL1
	GO_ORGANELLE_TRANSPORT_ALONG_MICROTUBULE	2	60	0.270729	0.9103	2.08666	1780|22920	DYNC1I1|KIFAP3
	GO_NEURAL_PRECURSOR_CELL_PROLIFERATION	2	70	0.270729	0.9103	2.08666	1627|51176	DBN1|LEF1
	GO_HIPPOCAMPUS_DEVELOPMENT	2	73	0.270729	0.9103	2.08666	51176|5728	LEF1|PTEN
	GO_CELLULAR_RESPONSE_TO_FATTY_ACID	2	51	0.270729	0.9103	2.08666	5165|5729	PDK3|PTGDR
	GO_ANTERIOR_POSTERIOR_AXIS_SPECIFICATION	2	48	0.270729	0.9103	2.08666	2114|3170	ETS2|FOXA2
	GO_CYTOPLASMIC_SEQUESTERING_OF_PROTEIN	2	40	0.270729	0.9103	2.08666	11015|6717	KDELR3|SRI
	GO_MEMBRANE_DOCKING	3	68	0.273308	0.9103	1.71786	1080|54843|8417	CFTR|SYTL2|STX7
	GO_EAR_MORPHOGENESIS	3	112	0.273308	0.9103	1.71786	1749|4487|53405	DLX5|MSX1|CLIC5
	GO_MESONEPHROS_DEVELOPMENT	3	90	0.273308	0.9103	1.71786	4070|4609|655	TACSTD2|MYC|BMP7
	GO_TRANSMEMBRANE_RECEPTOR_PROTEIN_TYROSINE_KINASE_SIGNALING_PATHWAY	11	498	0.275053	0.9103	1.26464	1969|2064|23767|3482|5728|6461|7429|7535|780|9788|9965	EPHA2|ERBB2|FLRT3|IGF2R|PTEN|SHB|VIL1|ZAP70|DDR1|MTSS1|FGF19
	GO_CELLULAR_RESPONSE_TO_OXIDATIVE_STRESS	5	184	0.277893	0.9103	1.45672	1800|2034|2119|2353|55074	DPEP1|EPAS1|ETV5|FOS|OXR1
	GO_TISSUE_HOMEOSTASIS	4	171	0.278512	0.9103	1.54449	10083|1512|1525|2034	USH1C|CTSH|CXADR|EPAS1
	GO_RESPONSE_TO_TRANSFORMING_GROWTH_FACTOR_BETA	4	144	0.278512	0.9103	1.54449	10411|2353|25805|3397	RAPGEF3|FOS|BAMBI|ID1
	GO_REGULATION_OF_REACTIVE_OXYGEN_SPECIES_METABOLIC_PROCESS	4	152	0.278512	0.9103	1.54449	5165|5547|5743|655	PDK3|PRCP|PTGS2|BMP7
	GO_NEGATIVE_REGULATION_OF_INTRACELLULAR_TRANSPORT	4	143	0.278512	0.9103	1.54449	312|655|6717|796	ANXA13|BMP7|SRI|CALCA
	GO_TRANSITION_METAL_ION_TRANSPORT	3	108	0.288154	0.927297	1.66385	30061|64116|7222	SLC40A1|SLC39A8|TRPC3
	GO_REGULATION_OF_RECEPTOR_ACTIVITY	3	117	0.288154	0.927297	1.66385	1080|5144|6717	CFTR|PDE4D|SRI
	GO_ORGANOPHOSPHATE_ESTER_TRANSPORT	3	89	0.288154	0.927297	1.66385	23120|348|84879	ATP10B|APOE|MFSD2A
	GO_RESPONSE_TO_ALKALOID	3	137	0.288154	0.927297	1.66385	10411|23657|6609	RAPGEF3|SLC7A11|SMPD1
	GO_T_CELL_RECEPTOR_SIGNALING_PATHWAY	3	146	0.288154	0.927297	1.66385	5144|5728|7535	PDE4D|PTEN|ZAP70
	GO_ISOPRENOID_METABOLIC_PROCESS	3	126	0.288154	0.927297	1.66385	1382|2239|348	CRABP2|GPC4|APOE
	GO_EYE_MORPHOGENESIS	3	136	0.288154	0.927297	1.66385	182|1969|655	JAG1|EPHA2|BMP7
	GO_DIGESTIVE_SYSTEM_DEVELOPMENT	4	148	0.290691	0.92934	1.51133	23242|3398|51339|58495	COBL|ID2|DACT1|OVOL2
	GO_NEGATIVE_REGULATION_OF_NEURON_DEATH	4	171	0.290691	0.92934	1.51133	348|3670|55074|7466	APOE|ISL1|OXR1|WFS1
	GO_CIRCADIAN_REGULATION_OF_GENE_EXPRESSION	2	57	0.290999	0.92934	1.97038	196|3398	AHR|ID2
	GO_MESONEPHRIC_TUBULE_MORPHOGENESIS	2	53	0.290999	0.92934	1.97038	4070|4609	TACSTD2|MYC
	GO_CENTRAL_NERVOUS_SYSTEM_NEURON_DEVELOPMENT	2	70	0.290999	0.92934	1.97038	1009|5728	CDH11|PTEN
	GO_POSITIVE_REGULATION_OF_RESPONSE_TO_DNA_DAMAGE_STIMULUS	2	64	0.290999	0.92934	1.97038	4487|4609	MSX1|MYC
	GO_LYMPHOCYTE_ACTIVATION_INVOLVED_IN_IMMUNE_RESPONSE	2	98	0.290999	0.92934	1.97038	3955|51176	LFNG|LEF1
	GO_REGULATION_OF_TISSUE_REMODELING	2	62	0.290999	0.92934	1.97038	3600|796	IL15|CALCA
	GO_LENS_DEVELOPMENT_IN_CAMERA_TYPE_EYE	2	66	0.290999	0.92934	1.97038	1969|23657	EPHA2|SLC7A11
	GO_PROTEIN_TARGETING_TO_MITOCHONDRION	2	52	0.290999	0.92934	1.97038	10953|131474	TOMM34|CHCHD4
	GO_POSITIVE_REGULATION_OF_NEURON_DIFFERENTIATION	6	306	0.293541	0.936747	1.36732	1382|2119|23242|3169|348|655	CRABP2|ETV5|COBL|FOXA1|APOE|BMP7
	GO_REGULATION_OF_CELLULAR_PROTEIN_CATABOLIC_PROCESS	7	274	0.296046	0.939553	1.32419	10221|1075|154214|348|51339|5728|9709	TRIB1|CTSC|RNF217|APOE|DACT1|PTEN|HERPUD1
	GO_PLASMA_MEMBRANE_ORGANIZATION	5	203	0.298996	0.939553	1.40991	54843|54997|5728|9788|999	SYTL2|TESC|PTEN|MTSS1|CDH1
	GO_REGULATION_OF_EXOCYTOSIS	4	186	0.302942	0.939553	1.47955	1080|2266|54843|7535	CFTR|FGG|SYTL2|ZAP70
	GO_NEGATIVE_REGULATION_OF_INTRACELLULAR_PROTEIN_TRANSPORT	3	95	0.303061	0.939553	1.61311	312|655|6717	ANXA13|BMP7|SRI
	GO_OLIGOSACCHARIDE_METABOLIC_PROCESS	2	65	0.311196	0.939553	1.86641	6480|6482	ST6GAL1|ST3GAL1
	GO_STEROL_HOMEOSTASIS	2	59	0.311196	0.939553	1.86641	348|4864	APOE|NPC1
	GO_POSITIVE_REGULATION_OF_CARBOHYDRATE_METABOLIC_PROCESS	2	75	0.311196	0.939553	1.86641	2852|3600	GPER1|IL15
	GO_MITOCHONDRIAL_TRANSMEMBRANE_TRANSPORT	2	58	0.311196	0.939553	1.86641	131474|51422	CHCHD4|PRKAG2
	GO_REGULATION_OF_BIOMINERAL_TISSUE_DEVELOPMENT	2	75	0.311196	0.939553	1.86641	655|80381	BMP7|CD276
	GO_NEGATIVE_REGULATION_OF_NF_KAPPAB_TRANSCRIPTION_FACTOR_ACTIVITY	2	68	0.311196	0.939553	1.86641	1611|655	DAP|BMP7
	GO_REGULATION_OF_PATHWAY_RESTRICTED_SMAD_PROTEIN_PHOSPHORYLATION	2	60	0.311196	0.939553	1.86641	22943|655	DKK1|BMP7
	GO_MULTICELLULAR_ORGANISM_GROWTH	2	76	0.311196	0.939553	1.86641	1717|5144	DHCR7|PDE4D
	GO_DICARBOXYLIC_ACID_TRANSPORT	2	71	0.311196	0.939553	1.86641	23657|6510	SLC7A11|SLC1A5
	GO_GLUTATHIONE_METABOLIC_PROCESS	2	61	0.311196	0.939553	1.86641	1800|53405	DPEP1|CLIC5
	GO_REGULATION_OF_MUSCLE_ADAPTATION	2	63	0.311196	0.939553	1.86641	7222|8654	TRPC3|PDE5A
	GO_CARDIAC_CONDUCTION	2	82	0.311196	0.939553	1.86641	1525|1829	CXADR|DSG2
	GO_SEX_DIFFERENTIATION	6	266	0.312554	0.939553	1.33261	1718|196|3955|4254|638|8751	DHCR24|AHR|LFNG|KITLG|BIK|ADAM15
	GO_DEVELOPMENTAL_GROWTH	7	333	0.313395	0.939553	1.29607	1717|23242|23767|4488|5144|5728|8751	DHCR7|COBL|FLRT3|MSX2|PDE4D|PTEN|ADAM15
	GO_POSITIVE_REGULATION_OF_CYTOSKELETON_ORGANIZATION	4	175	0.31525	0.939553	1.44906	10411|148170|3397|7429	RAPGEF3|CDC42EP5|ID1|VIL1
	GO_REGULATION_OF_CELLULAR_KETONE_METABOLIC_PROCESS	4	173	0.31525	0.939553	1.44906	51422|5165|5743|9965	PRKAG2|PDK3|PTGS2|FGF19
	GO_ACTIN_FILAMENT_ORGANIZATION	4	174	0.31525	0.939553	1.44906	1627|22837|23242|7429	DBN1|COBLL1|COBL|VIL1
	GO_DIGESTION	3	137	0.318002	0.939553	1.56535	10874|51302|7429	NMU|CYP39A1|VIL1
	GO_REGULATION_OF_ACTIN_FILAMENT_LENGTH	3	156	0.318002	0.939553	1.56535	148170|23189|7429	CDC42EP5|KANK1|VIL1
	GO_ENDOCRINE_SYSTEM_DEVELOPMENT	3	123	0.318002	0.939553	1.56535	3170|3670|999	FOXA2|ISL1|CDH1
	GO_DEFENSE_RESPONSE_TO_BACTERIUM	3	237	0.318002	0.939553	1.56535	3394|354|796	IRF8|KLK3|CALCA
	GO_POSITIVE_REGULATION_OF_GROWTH	5	238	0.320348	0.940253	1.36598	1382|2064|51176|7429|7466	CRABP2|ERBB2|LEF1|VIL1|WFS1
	GO_SMALL_MOLECULE_CATABOLIC_PROCESS	8	328	0.32109	0.940461	1.2586	2571|348|3613|51181|51302|5728|6609|8309	GAD1|APOE|IMPA2|DCXR|CYP39A1|PTEN|SMPD1|ACOX2
	GO_SIGNAL_TRANSDUCTION_BY_PROTEIN_PHOSPHORYLATION	8	404	0.32109	0.940461	1.2586	10221|148170|1512|2064|4254|4609|6789|9965	TRIB1|CDC42EP5|CTSH|ERBB2|KITLG|MYC|STK4|FGF19
	GO_IMMUNE_EFFECTOR_PROCESS	8	486	0.32109	0.940461	1.2586	1075|1512|1525|182|3955|51176|7535|80328	CTSC|CTSH|CXADR|JAG1|LFNG|LEF1|ZAP70|ULBP2
	GO_PHOSPHOLIPID_METABOLIC_PROCESS	8	364	0.329217	0.962244	1.2473	2064|3613|4254|54886|5728|6609|8613|9965	ERBB2|IMPA2|KITLG|PLPPR1|PTEN|SMPD1|PLPP3|FGF19
	GO_DEVELOPMENT_OF_PRIMARY_SEXUAL_CHARACTERISTICS	5	216	0.331094	0.962244	1.34502	196|3955|4254|638|8751	AHR|LFNG|KITLG|BIK|ADAM15
	GO_DENDRITE_DEVELOPMENT	2	79	0.331272	0.962244	1.77267	5728|655	PTEN|BMP7
	GO_REGULATION_OF_DENDRITE_MORPHOGENESIS	2	74	0.331272	0.962244	1.77267	3397|5728	ID1|PTEN
	GO_NEGATIVE_REGULATION_OF_AUTOPHAGY	2	53	0.331272	0.962244	1.77267	1611|4864	DAP|NPC1
	GO_MIDBRAIN_DEVELOPMENT	2	90	0.331272	0.962244	1.77267	22943|4487	DKK1|MSX1
	GO_DIGESTIVE_SYSTEM_PROCESS	2	61	0.331272	0.962244	1.77267	10874|7429	NMU|VIL1
	GO_INTERFERON_GAMMA_MEDIATED_SIGNALING_PATHWAY	2	70	0.331272	0.962244	1.77267	3394|960	IRF8|CD44
	GO_POSITIVE_REGULATION_OF_PROTEIN_ACETYLATION	2	36	0.331272	0.962244	1.77267	10411|3670	RAPGEF3|ISL1
	GO_POSITIVE_REGULATION_OF_INFLAMMATORY_RESPONSE	2	113	0.331272	0.962244	1.77267	3600|5743	IL15|PTGS2
	GO_POSITIVE_REGULATION_OF_PROTEIN_POLYMERIZATION	2	89	0.331272	0.962244	1.77267	148170|7429	CDC42EP5|VIL1
	GO_MULTI_ORGANISM_BEHAVIOR	2	75	0.331272	0.962244	1.77267	5728|84152	PTEN|PPP1R1B
	GO_OVULATION_CYCLE	3	113	0.332954	0.963803	1.52033	196|3955|4254	AHR|LFNG|KITLG
	GO_LIPID_HOMEOSTASIS	3	110	0.332954	0.963803	1.52033	348|4864|8309	APOE|NPC1|ACOX2
	GO_B_CELL_ACTIVATION	3	132	0.332954	0.963803	1.52033	3955|51176|7535	LFNG|LEF1|ZAP70
	GO_FEMALE_SEX_DIFFERENTIATION	3	116	0.332954	0.963803	1.52033	196|3955|4254	AHR|LFNG|KITLG
	GO_MONOCARBOXYLIC_ACID_CATABOLIC_PROCESS	3	96	0.332954	0.963803	1.52033	51181|51302|8309	DCXR|CYP39A1|ACOX2
	GO_REGULATION_OF_CELL_DIVISION	6	272	0.341426	0.9739	1.28366	201161|4487|4488|4609|5728|655	CENPV|MSX1|MSX2|MYC|PTEN|BMP7
	GO_PLATELET_ACTIVATION	3	142	0.347895	0.9739	1.47781	2266|23657|7222	FGG|SLC7A11|TRPC3
	GO_SMALL_GTPASE_MEDIATED_SIGNAL_TRANSDUCTION	7	352	0.348606	0.9739	1.24321	10411|10750|148170|1718|23179|27314|6009	RAPGEF3|GRAP|CDC42EP5|DHCR24|RGL1|RAB30|RHEB
	GO_RESPONSE_TO_EXTRACELLULAR_STIMULUS	9	441	0.349935	0.9739	1.20246	1611|2353|3170|348|3600|53405|5728|5743|655	DAP|FOS|FOXA2|APOE|IL15|CLIC5|PTEN|PTGS2|BMP7
	GO_REGULATION_OF_TUMOR_NECROSIS_FACTOR_SUPERFAMILY_CYTOKINE_PRODUCTION	2	101	0.35118	0.9739	1.68793	3670|4157	ISL1|MC1R
	GO_POLYSACCHARIDE_METABOLIC_PROCESS	2	80	0.35118	0.9739	1.68793	51422|5504	PRKAG2|PPP1R2
	GO_PANCREAS_DEVELOPMENT	2	73	0.35118	0.9739	1.68793	3170|3670	FOXA2|ISL1
	GO_CARDIAC_MUSCLE_CELL_DIFFERENTIATION	2	74	0.35118	0.9739	1.68793	1525|2274	CXADR|FHL2
	GO_PRESYNAPTIC_PROCESS_INVOLVED_IN_SYNAPTIC_TRANSMISSION	2	116	0.35118	0.9739	1.68793	2571|54843	GAD1|SYTL2
	GO_VENTRICULAR_SEPTUM_DEVELOPMENT	2	54	0.35118	0.9739	1.68793	23462|3398	HEY1|ID2
	GO_NUCLEOSIDE_PHOSPHATE_CATABOLIC_PROCESS	2	69	0.35118	0.9739	1.68793	5144|8654	PDE4D|PDE5A
	GO_ADHERENS_JUNCTION_ORGANIZATION	2	71	0.35118	0.9739	1.68793	1009|999	CDH11|CDH1
	GO_POST_EMBRYONIC_DEVELOPMENT	2	89	0.35118	0.9739	1.68793	1717|3482	DHCR7|IGF2R
	GO_REGULATION_OF_JNK_CASCADE	4	159	0.352376	0.9739	1.36465	10912|51339|7164|9965	GADD45G|DACT1|TPD52L1|FGF19
	GO_MALE_SEX_DIFFERENTIATION	4	148	0.352376	0.9739	1.36465	1718|4254|638|8751	DHCR24|KITLG|BIK|ADAM15
	GO_SULFUR_COMPOUND_BIOSYNTHETIC_PROCESS	5	203	0.35268	0.9739	1.30494	23597|26035|337876|6482|79586	ACOT9|GLCE|CHSY3|ST3GAL1|CHPF
	GO_REGULATION_OF_MEMBRANE_POTENTIAL	5	343	0.35268	0.9739	1.30494	1080|1829|2852|5728|6717	CFTR|DSG2|GPER1|PTEN|SRI
	GO_IN_UTERO_EMBRYONIC_DEVELOPMENT	7	311	0.357486	0.976356	1.23065	2034|23462|4487|51176|58495|6768|6789	EPAS1|HEY1|MSX1|LEF1|OVOL2|ST14|STK4
	GO_NEGATIVE_REGULATION_OF_TRANSPORT	8	458	0.362042	0.988157	1.20403	26297|312|348|5728|5743|655|6717|796	SERGEF|ANXA13|APOE|PTEN|PTGS2|BMP7|SRI|CALCA
	GO_LIPOSACCHARIDE_METABOLIC_PROCESS	3	114	0.362803	0.988309	1.43759	64781|6482|6609	CERK|ST3GAL1|SMPD1
	GO_POSITIVE_REGULATION_OF_VIRAL_PROCESS	3	92	0.362803	0.988309	1.43759	348|51176|7113	APOE|LEF1|TMPRSS2
	GO_HORMONE_METABOLIC_PROCESS	3	164	0.362803	0.988309	1.43759	1382|1734|3169	CRABP2|DIO2|FOXA1
	GO_GROWTH	8	410	0.370308	1	1.19367	1717|23242|23767|4488|5144|5728|655|8751	DHCR7|COBL|FLRT3|MSX2|PDE4D|PTEN|BMP7|ADAM15
	GO_POSITIVE_REGULATION_OF_CELL_CYCLE	8	332	0.370308	1	1.19367	201161|2852|3169|3398|4487|4488|51176|5728	CENPV|GPER1|FOXA1|ID2|MSX1|MSX2|LEF1|PTEN
	GO_POSITIVE_REGULATION_OF_CELL_PROJECTION_ORGANIZATION	6	303	0.370564	1	1.23812	1382|148170|23242|348|655|7429	CRABP2|CDC42EP5|COBL|APOE|BMP7|VIL1
	GO_POSITIVE_REGULATION_OF_NEURON_DEATH	2	67	0.370882	1	1.6109	348|3672	APOE|ITGA1
	GO_DNA_MODIFICATION	2	79	0.370882	1	1.6109	10973|2353	ASCC3|FOS
	GO_POSITIVE_REGULATION_OF_LEUKOCYTE_MEDIATED_IMMUNITY	2	85	0.370882	1	1.6109	7535|8417	ZAP70|STX7
	GO_ANTIGEN_PROCESSING_AND_PRESENTATION	4	213	0.377163	1	1.31359	1512|1780|22920|80328	CTSH|DYNC1I1|KIFAP3|ULBP2
	GO_POSITIVE_REGULATION_OF_MULTI_ORGANISM_PROCESS	4	157	0.377163	1	1.31359	348|51176|7113|8654	APOE|LEF1|TMPRSS2|PDE5A
	GO_POSITIVE_REGULATION_OF_CELL_MORPHOGENESIS_INVOLVED_IN_DIFFERENTIATION	4	162	0.377163	1	1.31359	1382|2266|25805|51176	CRABP2|FGG|BAMBI|LEF1
	GO_NEGATIVE_REGULATION_OF_INTRINSIC_APOPTOTIC_SIGNALING_PATHWAY	3	90	0.377658	1	1.39948	7466|960|9709	WFS1|CD44|HERPUD1
	GO_POSITIVE_REGULATION_OF_CATABOLIC_PROCESS	8	395	0.378589	1	1.18348	10221|10411|1075|154214|348|51339|5728|9709	TRIB1|RAPGEF3|CTSC|RNF217|APOE|DACT1|PTEN|HERPUD1
	GO_VIRAL_LIFE_CYCLE	6	290	0.380305	1	1.22364	1525|348|4864|6137|6510|950	CXADR|APOE|NPC1|RPL13|SLC1A5|SCARB2
	GO_RHYTHMIC_PROCESS	6	298	0.380305	1	1.22364	196|3397|3398|3955|4254|5728	AHR|ID1|ID2|LFNG|KITLG|PTEN
	GO_REGULATION_OF_NUCLEAR_DIVISION	4	163	0.38953	1	1.28945	4487|4488|5728|655	MSX1|MSX2|PTEN|BMP7
	GO_NEGATIVE_REGULATION_OF_CELL_GROWTH	4	170	0.38953	1	1.28945	4487|54910|57556|8751	MSX1|SEMA4C|SEMA6A|ADAM15
	GO_MEMORY	2	98	0.390342	1	1.54055	5728|5743	PTEN|PTGS2
	GO_LYSOSOMAL_TRANSPORT	2	70	0.390342	1	1.54055	4864|950	NPC1|SCARB2
	GO_NEGATIVE_REGULATION_OF_CELL_DIVISION	2	60	0.390342	1	1.54055	4609|655	MYC|BMP7
	GO_REGULATION_OF_MUSCLE_TISSUE_DEVELOPMENT	2	103	0.390342	1	1.54055	22943|51176	DKK1|LEF1
	GO_LEUKOCYTE_PROLIFERATION	2	88	0.390342	1	1.54055	3600|51176	IL15|LEF1
	GO_MOLTING_CYCLE	2	83	0.390342	1	1.54055	22943|5743	DKK1|PTGS2
	GO_POSITIVE_REGULATION_OF_LIPID_BIOSYNTHETIC_PROCESS	2	66	0.390342	1	1.54055	348|5743	APOE|PTGS2
	GO_INTEGRIN_MEDIATED_SIGNALING_PATHWAY	2	82	0.390342	1	1.54055	3672|8751	ITGA1|ADAM15
	GO_PALLIUM_DEVELOPMENT	3	153	0.39244	1	1.36333	51176|5728|6867	LEF1|PTEN|TACC1
	GO_RESPONSE_TO_TRANSITION_METAL_NANOPARTICLE	3	148	0.39244	1	1.36333	30061|5728|5743	SLC40A1|PTEN|PTGS2
	GO_CELL_CYCLE_ARREST	4	154	0.401864	1	1.26617	1718|4609|51422|6009	DHCR24|MYC|PRKAG2|RHEB
	GO_REGULATION_OF_INTRINSIC_APOPTOTIC_SIGNALING_PATHWAY	4	145	0.401864	1	1.26617	4487|7466|960|9709	MSX1|WFS1|CD44|HERPUD1
	GO_MAINTENANCE_OF_CELL_NUMBER	3	132	0.407133	1	1.32899	182|2034|388585	JAG1|EPAS1|HES5
	GO_POSITIVE_REGULATION_OF_IMMUNE_EFFECTOR_PROCESS	3	156	0.407133	1	1.32899	4602|7535|8417	MYB|ZAP70|STX7
	GO_POLYOL_METABOLIC_PROCESS	2	95	0.409531	1	1.47608	3613|5728	IMPA2|PTEN
	GO_CELLULAR_RESPONSE_TO_CARBOHYDRATE_STIMULUS	2	74	0.409531	1	1.47608	2852|5165	GPER1|PDK3
	GO_REGULATION_OF_STRIATED_MUSCLE_CELL_DIFFERENTIATION	2	85	0.409531	1	1.47608	22943|4487	DKK1|MSX1
	GO_MODIFICATION_OF_MORPHOLOGY_OR_PHYSIOLOGY_OF_OTHER_ORGANISM	2	100	0.409531	1	1.47608	348|51176	APOE|LEF1
	GO_ACTIVATION_OF_CYSTEINE_TYPE_ENDOPEPTIDASE_ACTIVITY	2	95	0.409531	1	1.47608	1512|1611	CTSH|DAP
	GO_GLUTAMINE_FAMILY_AMINO_ACID_METABOLIC_PROCESS	2	65	0.409531	1	1.47608	2571|54529	GAD1|ASNSD1
	GO_NEGATIVE_REGULATION_OF_NUCLEOCYTOPLASMIC_TRANSPORT	2	71	0.409531	1	1.47608	655|6717	BMP7|SRI
	GO_ER_ASSOCIATED_UBIQUITIN_DEPENDENT_PROTEIN_CATABOLIC_PROCESS	2	61	0.409531	1	1.47608	201595|7466	STT3B|WFS1
	GO_CELLULAR_GLUCOSE_HOMEOSTASIS	2	75	0.409531	1	1.47608	2852|5165	GPER1|PDK3
	GO_DEVELOPMENTAL_CELL_GROWTH	2	77	0.409531	1	1.47608	23242|23767	COBL|FLRT3
	GO_INNER_EAR_MORPHOGENESIS	2	92	0.409531	1	1.47608	1749|53405	DLX5|CLIC5
	GO_CELLULAR_RESPONSE_TO_ACID_CHEMICAL	4	175	0.414154	1	1.24371	10411|5165|54997|5729	RAPGEF3|PDK3|TESC|PTGDR
	GO_NEGATIVE_REGULATION_OF_CELL_CYCLE	10	433	0.419324	1	1.11567	10217|1718|2852|4609|51339|51422|5728|5743|6009|655	CTDSPL|DHCR24|GPER1|MYC|DACT1|PRKAG2|PTEN|PTGS2|RHEB|BMP7
	GO_ANTIGEN_RECEPTOR_MEDIATED_SIGNALING_PATHWAY	3	195	0.42172	1	1.29632	5144|5728|7535	PDE4D|PTEN|ZAP70
	GO_CELLULAR_RESPONSE_TO_RADIATION	3	137	0.42172	1	1.29632	4157|4609|5743	MC1R|MYC|PTGS2
	GO_LIPID_CATABOLIC_PROCESS	4	247	0.426389	1	1.22202	348|51302|6609|8309	APOE|CYP39A1|SMPD1|ACOX2
	GO_GLYCOSYLATION	5	267	0.428321	1	1.18147	118430|201595|4864|6480|6482	MUCL1|STT3B|NPC1|ST6GAL1|ST3GAL1
	GO_INTRACELLULAR_STEROID_HORMONE_RECEPTOR_SIGNALING_PATHWAY	2	71	0.42842	1	1.41677	2274|2852	FHL2|GPER1
	GO_RESPONSE_TO_XENOBIOTIC_STIMULUS	2	105	0.42842	1	1.41677	1800|196	DPEP1|AHR
	GO_CELLULAR_RESPONSE_TO_INTERFERON_GAMMA	2	122	0.42842	1	1.41677	3394|960	IRF8|CD44
	GO_RETROGRADE_VESICLE_MEDIATED_TRANSPORT_GOLGI_TO_ER	2	77	0.42842	1	1.41677	11015|22920	KDELR3|KIFAP3
	GO_FEMALE_GAMETE_GENERATION	2	96	0.42842	1	1.41677	5743|85315	PTGS2|PAQR8
	GO_LIMBIC_SYSTEM_DEVELOPMENT	2	100	0.42842	1	1.41677	51176|5728	LEF1|PTEN
	GO_RENAL_SYSTEM_PROCESS	2	102	0.42842	1	1.41677	5800|7466	PTPRO|WFS1
	GO_POSITIVE_REGULATION_OF_CELL_CYCLE_PROCESS	6	247	0.428958	1	1.15596	201161|3398|4487|4488|51176|5728	CENPV|ID2|MSX1|MSX2|LEF1|PTEN
	GO_NON_CANONICAL_WNT_SIGNALING_PATHWAY	3	140	0.436184	1	1.2652	2239|23002|51176	GPC4|DAAM1|LEF1
	GO_REGULATION_OF_PROTEIN_POLYMERIZATION	3	173	0.436184	1	1.2652	148170|23189|7429	CDC42EP5|KANK1|VIL1
	GO_NEGATIVE_REGULATION_OF_CELLULAR_PROTEIN_LOCALIZATION	3	135	0.436184	1	1.2652	312|655|6717	ANXA13|BMP7|SRI
	GO_POSITIVE_REGULATION_OF_CELL_ACTIVATION	5	311	0.439033	1	1.16568	151888|3600|4602|7535|80381	BTLA|IL15|MYB|ZAP70|CD276
	GO_ESTABLISHMENT_OF_LOCALIZATION_BY_MOVEMENT_ALONG_MICROTUBULE	2	97	0.446988	1	1.36202	1780|22920	DYNC1I1|KIFAP3
	GO_JNK_CASCADE	2	82	0.446988	1	1.36202	10221|148170	TRIB1|CDC42EP5
	GO_PROTEIN_LOCALIZATION_TO_MITOCHONDRION	2	70	0.446988	1	1.36202	10953|131474	TOMM34|CHCHD4
	GO_POSITIVE_REGULATION_OF_CELL_GROWTH	3	148	0.450513	1	1.23553	1382|2064|51176	CRABP2|ERBB2|LEF1
	GO_RESPONSE_TO_UV	3	126	0.450513	1	1.23553	4157|4609|5743	MC1R|MYC|PTGS2
	GO_REGULATION_OF_PROTEASOMAL_UBIQUITIN_DEPENDENT_PROTEIN_CATABOLIC_PROCESS	4	148	0.450655	1	1.18081	10221|154214|5728|9709	TRIB1|RNF217|PTEN|HERPUD1
	GO_INTRACELLULAR_RECEPTOR_SIGNALING_PATHWAY	4	168	0.450655	1	1.18081	196|2274|2852|5165	AHR|FHL2|GPER1|PDK3
	GO_SKELETAL_SYSTEM_MORPHOGENESIS	4	201	0.450655	1	1.18081	1749|4487|4488|655	DLX5|MSX1|MSX2|BMP7
	GO_POSITIVE_REGULATION_OF_NEURON_PROJECTION_DEVELOPMENT	4	232	0.450655	1	1.18081	1382|23242|348|655	CRABP2|COBL|APOE|BMP7
	GO_DIVALENT_INORGANIC_CATION_TRANSPORT	4	268	0.450655	1	1.18081	30061|64116|6717|7222	SLC40A1|SLC39A8|SRI|TRPC3
	GO_HEMOSTASIS	5	311	0.460312	1	1.13533	2266|23657|5547|7035|7222	FGG|SLC7A11|PRCP|TFPI|TRPC3
	GO_ANATOMICAL_STRUCTURE_HOMEOSTASIS	5	285	0.460312	1	1.13533	10083|1512|1525|2034|4753	USH1C|CTSH|CXADR|EPAS1|NELL2
	GO_ACTIN_FILAMENT_BASED_PROCESS	8	450	0.461446	1	1.09016	1525|1627|22837|23002|23242|7429|9260|9788	CXADR|DBN1|COBLL1|DAAM1|COBL|VIL1|PDLIM7|MTSS1
	GO_PROTEIN_LOCALIZATION_TO_MEMBRANE	8	376	0.461446	1	1.09016	2119|348|4864|54843|54997|6137|64422|999	ETV5|APOE|NPC1|SYTL2|TESC|RPL13|ATG3|CDH1
	GO_RESPONSE_TO_REACTIVE_OXYGEN_SPECIES	4	191	0.462668	1	1.16122	1800|2353|348|5516	DPEP1|FOS|APOE|PPP2CB
	GO_HEPATICOBILIARY_SYSTEM_DEVELOPMENT	3	128	0.464692	1	1.20721	10411|23242|3482	RAPGEF3|COBL|IGF2R
	GO_STRIATED_MUSCLE_CELL_DIFFERENTIATION	3	173	0.464692	1	1.20721	1525|2274|51176	CXADR|FHL2|LEF1
	GO_LOCALIZATION_WITHIN_MEMBRANE	3	122	0.464692	1	1.20721	1075|2119|348	CTSC|ETV5|APOE
	GO_SPINAL_CORD_DEVELOPMENT	2	106	0.465214	1	1.31133	10411|3670	RAPGEF3|ISL1
	GO_IRE1_MEDIATED_UNFOLDED_PROTEIN_RESPONSE	2	56	0.465214	1	1.31133	11015|7466	KDELR3|WFS1
	GO_PIGMENTATION	2	86	0.465214	1	1.31133	4157|51176	MC1R|LEF1
	GO_DETOXIFICATION	2	77	0.465214	1	1.31133	348|5743	APOE|PTGS2
	GO_RESPONSE_TO_MOLECULE_OF_BACTERIAL_ORIGIN	5	321	0.470867	1	1.12073	10221|2353|3394|5144|5743	TRIB1|FOS|IRF8|PDE4D|PTGS2
	GO_RESPONSE_TO_OXYGEN_LEVELS	6	311	0.47701	1	1.09524	2034|5165|5728|5743|655|9124	EPAS1|PDK3|PTEN|PTGS2|BMP7|PDLIM1
	GO_CELLULAR_LIPID_CATABOLIC_PROCESS	3	151	0.47871	1	1.18015	348|6609|8309	APOE|SMPD1|ACOX2
	GO_NEGATIVE_REGULATION_OF_CELL_CYCLE_G1_S_PHASE_TRANSITION	3	98	0.47871	1	1.18015	10217|51339|5728	CTDSPL|DACT1|PTEN
	GO_NEGATIVE_REGULATION_OF_CELL_CYCLE_PROCESS	5	214	0.481358	1	1.10649	10217|2852|51339|5728|655	CTDSPL|GPER1|DACT1|PTEN|BMP7
	GO_ANTIGEN_PROCESSING_AND_PRESENTATION_OF_PEPTIDE_OR_POLYSACCHARIDE_ANTIGEN_VIA_MHC_CLASS_II	2	94	0.483082	1	1.26425	1780|22920	DYNC1I1|KIFAP3
	GO_ERYTHROCYTE_HOMEOSTASIS	2	73	0.483082	1	1.26425	2034|3398	EPAS1|ID2
	GO_ERBB_SIGNALING_PATHWAY	2	79	0.483082	1	1.26425	2064|7429	ERBB2|VIL1
	GO_REGULATION_OF_REGULATED_SECRETORY_PATHWAY	2	130	0.483082	1	1.26425	54843|7535	SYTL2|ZAP70
	GO_FIBROBLAST_GROWTH_FACTOR_RECEPTOR_SIGNALING_PATHWAY	2	84	0.483082	1	1.26425	23767|9965	FLRT3|FGF19
	GO_AUTOPHAGY	8	394	0.486001	1	1.06497	1611|319101|4864|51422|6009|64422|797|9788	DAP|KRT73|NPC1|PRKAG2|RHEB|ATG3|CALCB|MTSS1
	GO_MUSCLE_ORGAN_DEVELOPMENT	4	277	0.48641	1	1.1239	2353|3670|4487|6717	FOS|ISL1|MSX1|SRI
	GO_REGULATION_OF_CHROMOSOME_ORGANIZATION	6	278	0.486492	1	1.08383	10411|201161|3670|4602|4609|5728	RAPGEF3|CENPV|ISL1|MYB|MYC|PTEN
	GO_MACROAUTOPHAGY	6	281	0.49592	1	1.07266	319101|51422|6009|64422|797|9788	KRT73|PRKAG2|RHEB|ATG3|CALCB|MTSS1
	GO_NEGATIVE_REGULATION_OF_ESTABLISHMENT_OF_PROTEIN_LOCALIZATION	4	209	0.498124	1	1.1061	26297|312|655|6717	SERGEF|ANXA13|BMP7|SRI
	GO_NEUROTRANSMITTER_TRANSPORT	2	155	0.500577	1	1.22041	2571|54843	GAD1|SYTL2
	GO_REGULATION_OF_PROTEIN_ACETYLATION	2	64	0.500577	1	1.22041	10411|3670	RAPGEF3|ISL1
	GO_REGULATION_OF_ENDOTHELIAL_CELL_PROLIFERATION	2	98	0.500577	1	1.22041	348|84913	APOE|ATOH8
	GO_REGULATION_OF_SMALL_GTPASE_MEDIATED_SIGNAL_TRANSDUCTION	5	278	0.502122	1	1.07904	1124|23189|348|4254|9912	CHN2|KANK1|APOE|KITLG|ARHGAP44
	GO_CELLULAR_RESPONSE_TO_BIOTIC_STIMULUS	3	163	0.506217	1	1.12948	3394|5144|7466	IRF8|PDE4D|WFS1
	GO_RESPONSE_TO_TOPOLOGICALLY_INCORRECT_PROTEIN	4	163	0.509722	1	1.08885	11015|201595|7466|9709	KDELR3|STT3B|WFS1|HERPUD1
	GO_RESPONSE_TO_ENDOPLASMIC_RETICULUM_STRESS	5	233	0.512384	1	1.06589	11015|201595|5516|7466|9709	KDELR3|STT3B|PPP2CB|WFS1|HERPUD1
	GO_FATTY_ACID_METABOLIC_PROCESS	5	296	0.512384	1	1.06589	1800|51422|5743|8309|84909	DPEP1|PRKAG2|PTGS2|ACOX2|C9orf3
	GO_CELLULAR_AMINO_ACID_BIOSYNTHETIC_PROCESS	2	93	0.517689	1	1.1795	2571|54529	GAD1|ASNSD1
	GO_ORGANELLE_MEMBRANE_FUSION	2	95	0.517689	1	1.1795	54843|8417	SYTL2|STX7
	GO_WATER_SOLUBLE_VITAMIN_METABOLIC_PROCESS	2	88	0.517689	1	1.1795	55|5743	ACPP|PTGS2
	GO_NEGATIVE_REGULATION_OF_TRANSMEMBRANE_RECEPTOR_PROTEIN_SERINE_THREONINE_KINASE_SIGNALING_PATHWAY	2	102	0.517689	1	1.1795	22943|25805	DKK1|BAMBI
	GO_REGULATION_OF_CELL_CYCLE_G1_S_PHASE_TRANSITION	4	147	0.532549	1	1.05597	10217|3398|51339|5728	CTDSPL|ID2|DACT1|PTEN
	GO_POSITIVE_REGULATION_OF_CELL_SUBSTRATE_ADHESION	2	99	0.534408	1	1.14123	2266|64094	FGG|SMOC2
	GO_CELLULAR_RESPONSE_TO_TOPOLOGICALLY_INCORRECT_PROTEIN	3	122	0.54602	1	1.0611	11015|7466|9709	KDELR3|WFS1|HERPUD1
	GO_MICROTUBULE_BASED_MOVEMENT	3	205	0.54602	1	1.0611	1780|22920|374654	DYNC1I1|KIFAP3|KIF7
	GO_RESPONSE_TO_ETHANOL	2	136	0.550727	1	1.10534	5728|6480	PTEN|ST6GAL1
	GO_PHOSPHATIDYLINOSITOL_BIOSYNTHETIC_PROCESS	2	120	0.550727	1	1.10534	5728|9965	PTEN|FGF19
	GO_ESTABLISHMENT_OF_CELL_POLARITY	2	88	0.550727	1	1.10534	29899|388585	GPSM2|HES5
	GO_REGULATION_OF_CYTOSOLIC_CALCIUM_ION_CONCENTRATION	2	203	0.550727	1	1.10534	2852|796	GPER1|CALCA
	GO_CELLULAR_RESPONSE_TO_REACTIVE_OXYGEN_SPECIES	2	104	0.550727	1	1.10534	1800|2353	DPEP1|FOS
	GO_EYE_DEVELOPMENT	5	326	0.552524	1	1.01602	182|1969|23657|388585|655	JAG1|EPHA2|SLC7A11|HES5|BMP7
	GO_PROTEIN_TARGETING_TO_MEMBRANE	3	157	0.558868	1	1.04007	54997|6137|64422	TESC|RPL13|ATG3
	GO_REGULATION_OF_PROTEASOMAL_PROTEIN_CATABOLIC_PROCESS	4	181	0.565776	1	1.01008	10221|154214|5728|9709	TRIB1|RNF217|PTEN|HERPUD1
	GO_MYELOID_CELL_HOMEOSTASIS	2	88	0.56664	1	1.07161	2034|3398	EPAS1|ID2
	GO_REGULATION_OF_GLUCOSE_METABOLIC_PROCESS	2	106	0.56664	1	1.07161	3170|5165	FOXA2|PDK3
	GO_REGULATION_OF_CELLULAR_RESPONSE_TO_TRANSFORMING_GROWTH_FACTOR_BETA_STIMULUS	2	99	0.56664	1	1.07161	25805|9315	BAMBI|NREP
	GO_DEVELOPMENTAL_GROWTH_INVOLVED_IN_MORPHOGENESIS	2	104	0.56664	1	1.07161	23242|23767	COBL|FLRT3
	GO_REGULATION_OF_RHO_PROTEIN_SIGNAL_TRANSDUCTION	2	109	0.56664	1	1.07161	23189|348	KANK1|APOE
	GO_REGULATION_OF_ANION_TRANSPORT	2	138	0.56664	1	1.07161	1080|348	CFTR|APOE
	GO_REGULATION_OF_RAS_PROTEIN_SIGNAL_TRANSDUCTION	3	184	0.571496	1	1.01986	23189|348|4254	KANK1|APOE|KITLG
	GO_VESICLE_LOCALIZATION	4	224	0.576562	1	0.995647	1075|1780|22920|54843	CTSC|DYNC1I1|KIFAP3|SYTL2
	GO_CELL_PROJECTION_ASSEMBLY	4	264	0.576562	1	0.995647	10309|5376|5800|9788	CCNO|PMP22|PTPRO|MTSS1
	GO_GLYCEROPHOSPHOLIPID_METABOLIC_PROCESS	5	297	0.581552	1	0.981552	2064|3613|4254|5728|9965	ERBB2|IMPA2|KITLG|PTEN|FGF19
	GO_NEGATIVE_REGULATION_OF_DNA_METABOLIC_PROCESS	2	111	0.582145	1	1.03993	2852|6282	GPER1|S100A11
	GO_CYTOSKELETON_DEPENDENT_INTRACELLULAR_TRANSPORT	2	116	0.582145	1	1.03993	1780|22920	DYNC1I1|KIFAP3
	GO_PEPTIDYL_SERINE_MODIFICATION	3	148	0.583899	1	1.00043	5165|6789|8569	PDK3|STK4|MKNK1
	GO_PROTEIN_LOCALIZATION_TO_CELL_PERIPHERY	3	151	0.583899	1	1.00043	54843|54997|999	SYTL2|TESC|CDH1
	GO_BONE_DEVELOPMENT	3	156	0.583899	1	1.00043	1749|4487|4488	DLX5|MSX1|MSX2
	GO_DNA_PACKAGING	3	194	0.583899	1	1.00043	201161|2852|80152	CENPV|GPER1|CENPT
	GO_CELLULAR_PROTEIN_COMPLEX_ASSEMBLY	6	346	0.586384	1	0.97228	10083|2266|22837|23242|7429|80152	USH1C|FGG|COBLL1|COBL|VIL1|CENPT
	GO_GLYCEROLIPID_METABOLIC_PROCESS	6	356	0.586384	1	0.97228	2064|348|3613|4254|5728|9965	ERBB2|APOE|IMPA2|KITLG|PTEN|FGF19
	GO_CELLULAR_RESPONSE_TO_EXTRACELLULAR_STIMULUS	4	188	0.587195	1	0.98162	1611|2353|3170|3600	DAP|FOS|FOXA2|IL15
	GO_REGULATION_OF_MUSCLE_CELL_DIFFERENTIATION	3	152	0.596073	1	0.981686	22943|2852|4487	DKK1|GPER1|MSX1
	GO_POSITIVE_REGULATION_OF_CHROMOSOME_ORGANIZATION	3	150	0.596073	1	0.981686	3670|4602|5728	ISL1|MYB|PTEN
	GO_SIGNAL_RELEASE	2	173	0.597239	1	1.01	2571|54843	GAD1|SYTL2
	GO_POSITIVE_REGULATION_OF_CANONICAL_WNT_SIGNALING_PATHWAY	2	119	0.597239	1	1.01	1749|25805	DLX5|BAMBI
	GO_REGULATION_OF_SYMBIOSIS_ENCOMPASSING_MUTUALISM_THROUGH_PARASITISM	4	205	0.597673	1	0.967976	3394|348|51176|7113	IRF8|APOE|LEF1|TMPRSS2
	GO_REGULATION_OF_PROTEIN_CATABOLIC_PROCESS	7	393	0.606817	1	0.950432	10221|1075|154214|348|51339|5728|9709	TRIB1|CTSC|RNF217|APOE|DACT1|PTEN|HERPUD1
	GO_NEGATIVE_REGULATION_OF_APOPTOTIC_SIGNALING_PATHWAY	4	200	0.607991	1	0.954701	2266|7466|960|9709	FGG|WFS1|CD44|HERPUD1
	GO_IMMUNE_RESPONSE_REGULATING_CELL_SURFACE_RECEPTOR_SIGNALING_PATHWAY	4	323	0.607991	1	0.954701	2353|5144|5728|7535	FOS|PDE4D|PTEN|ZAP70
	GO_REGULATION_OF_CHROMATIN_ORGANIZATION	3	152	0.608013	1	0.963643	10411|3670|4602	RAPGEF3|ISL1|MYB
	GO_CELLULAR_RESPONSE_TO_EXTERNAL_STIMULUS	5	264	0.609552	1	0.949306	1611|2353|3170|3600|5743	DAP|FOS|FOXA2|IL15|PTGS2
	GO_POSITIVE_REGULATION_OF_CHROMATIN_MODIFICATION	2	85	0.611921	1	0.981752	3670|4602	ISL1|MYB
	GO_RESPONSE_TO_INTERFERON_GAMMA	2	144	0.611921	1	0.981752	3394|960	IRF8|CD44
	GO_STRESS_ACTIVATED_PROTEIN_KINASE_SIGNALING_CASCADE	2	103	0.611921	1	0.981752	10221|148170	TRIB1|CDC42EP5
	GO_MITOCHONDRIAL_TRANSPORT	3	177	0.619718	1	0.946244	10953|131474|51422	TOMM34|CHCHD4|PRKAG2
	GO_GERM_CELL_DEVELOPMENT	3	209	0.619718	1	0.946244	1080|2119|85315	CFTR|ETV5|PAQR8
	GO_REGULATION_OF_VESICLE_MEDIATED_TRANSPORT	7	462	0.62227	1	0.935644	1080|2266|22943|312|54843|5728|7535	CFTR|FGG|DKK1|ANXA13|SYTL2|PTEN|ZAP70
	GO_POSITIVE_REGULATION_OF_LIPID_METABOLIC_PROCESS	2	128	0.626193	1	0.955028	348|5743	APOE|PTGS2
	GO_ORGANIC_ACID_CATABOLIC_PROCESS	4	205	0.628137	1	0.929198	2571|51181|51302|8309	GAD1|DCXR|CYP39A1|ACOX2
	GO_NEGATIVE_REGULATION_OF_CYTOSKELETON_ORGANIZATION	4	221	0.628137	1	0.929198	23189|29899|4070|7429	KANK1|GPSM2|TACSTD2|VIL1
	GO_HOMEOSTASIS_OF_NUMBER_OF_CELLS	3	175	0.631184	1	0.929455	2034|30061|3398	EPAS1|SLC40A1|ID2
	GO_REGULATION_OF_SIGNAL_TRANSDUCTION_BY_P53_CLASS_MEDIATOR	3	162	0.631184	1	0.929455	4487|51422|960	MSX1|PRKAG2|CD44
	GO_NEGATIVE_REGULATION_OF_CYTOKINE_PRODUCTION	3	211	0.631184	1	0.929455	4157|51176|80381	MC1R|LEF1|CD276
	GO_ESTABLISHMENT_OF_PROTEIN_LOCALIZATION_TO_MEMBRANE	5	264	0.636448	1	0.919074	4864|54997|6137|64422|999	NPC1|TESC|RPL13|ATG3|CDH1
	GO_LIPOPROTEIN_METABOLIC_PROCESS	2	124	0.640055	1	0.92971	147111|348	NOTUM|APOE
	GO_POSITIVE_REGULATION_OF_CELLULAR_AMIDE_METABOLIC_PROCESS	2	111	0.640055	1	0.92971	2064|348	ERBB2|APOE
	GO_NEGATIVE_REGULATION_OF_CELLULAR_RESPONSE_TO_GROWTH_FACTOR_STIMULUS	2	121	0.640055	1	0.92971	22943|25805	DKK1|BAMBI
	GO_POSITIVE_REGULATION_OF_DEVELOPMENTAL_GROWTH	2	156	0.640055	1	0.92971	1382|7429	CRABP2|VIL1
	GO_ESTABLISHMENT_OF_PROTEIN_LOCALIZATION_TO_PLASMA_MEMBRANE	2	90	0.640055	1	0.92971	54997|999	TESC|CDH1
	GO_REGULATION_OF_MULTI_ORGANISM_PROCESS	8	470	0.645818	1	0.915717	10221|3394|348|3600|51176|7113|8654|9788	TRIB1|IRF8|APOE|IL15|LEF1|TMPRSS2|PDE5A|MTSS1
	GO_SINGLE_ORGANISM_MEMBRANE_FUSION	2	128	0.653512	1	0.905689	54843|8417	SYTL2|STX7
	GO_REGULATION_OF_LEUKOCYTE_MEDIATED_IMMUNITY	2	156	0.653512	1	0.905689	7535|8417	ZAP70|STX7
	GO_VITAMIN_METABOLIC_PROCESS	2	120	0.653512	1	0.905689	55|5743	ACPP|PTGS2
	GO_ACTIVATION_OF_PROTEIN_KINASE_ACTIVITY	4	279	0.657099	1	0.893365	10912|3672|51422|796	GADD45G|ITGA1|PRKAG2|CALCA
	GO_NEGATIVE_REGULATION_OF_CELL_CYCLE_PHASE_TRANSITION	3	146	0.664136	1	0.882445	10217|51339|5728	CTDSPL|DACT1|PTEN
	GO_RESPONSE_TO_TEMPERATURE_STIMULUS	2	148	0.666565	1	0.88287	2353|796	FOS|CALCA
	GO_NEGATIVE_REGULATION_OF_MITOTIC_CELL_CYCLE	4	199	0.675549	1	0.87095	10217|51339|5728|655	CTDSPL|DACT1|PTEN|BMP7
	GO_HINDBRAIN_DEVELOPMENT	2	137	0.67922	1	0.861163	51176|54910	LEF1|SEMA4C
	GO_GLUCOSE_METABOLIC_PROCESS	2	119	0.67922	1	0.861163	51181|5165	DCXR|PDK3
	GO_PURINE_CONTAINING_COMPOUND_METABOLIC_PROCESS	6	394	0.682829	1	0.873689	2984|51422|5144|55|5729|8654	GUCY2C|PRKAG2|PDE4D|ACPP|PTGDR|PDE5A
	GO_DNA_CONFORMATION_CHANGE	4	273	0.684513	1	0.860152	10973|201161|2852|80152	ASCC3|CENPV|GPER1|CENPT
	GO_REGULATION_OF_IMMUNE_EFFECTOR_PROCESS	6	424	0.690171	1	0.866348	3600|4602|7535|8417|9788|9865	IL15|MYB|ZAP70|STX7|MTSS1|TRIL
	GO_ORGANELLE_FUSION	2	131	0.691482	1	0.84049	54843|8417	SYTL2|STX7
	GO_RESPONSE_TO_TUMOR_NECROSIS_FACTOR	3	233	0.694905	1	0.839911	2852|5743|796	GPER1|PTGS2|CALCA
	GO_PROTEIN_LOCALIZATION_TO_ENDOPLASMIC_RETICULUM	2	123	0.703357	1	0.820778	11015|6137	KDELR3|RPL13
	GO_REGULATION_OF_CELL_CYCLE_ARREST	2	108	0.714849	1	0.801962	2852|3398	GPER1|ID2
	GO_REGULATION_OF_DEFENSE_RESPONSE_TO_VIRUS_BY_HOST	2	135	0.714849	1	0.801962	3600|9788	IL15|MTSS1
	GO_MACROMITOPHAGY	2	134	0.725968	1	0.783982	319101|797	KRT73|CALCB
	GO_RESPONSE_TO_MECHANICAL_STIMULUS	2	210	0.725968	1	0.783982	2353|5743	FOS|PTGS2
	GO_POSITIVE_REGULATION_OF_MITOTIC_CELL_CYCLE	2	123	0.736718	1	0.766783	3169|5728	FOXA1|PTEN
	GO_ANTIGEN_PROCESSING_AND_PRESENTATION_OF_PEPTIDE_ANTIGEN	2	177	0.736718	1	0.766783	1780|22920	DYNC1I1|KIFAP3
	GO_REGULATION_OF_DNA_REPLICATION	2	161	0.736718	1	0.766783	4254|6282	KITLG|S100A11
	GO_ORGANELLE_DISASSEMBLY	3	185	0.74139	1	0.77736	319101|64422|797	KRT73|ATG3|CALCB
	GO_MEMBRANE_FUSION	2	157	0.747108	1	0.750317	54843|8417	SYTL2|STX7
	GO_NEGATIVE_REGULATION_OF_MULTI_ORGANISM_PROCESS	2	151	0.747108	1	0.750317	10221|3394	TRIB1|IRF8
	GO_PROTEASOMAL_PROTEIN_CATABOLIC_PROCESS	4	271	0.749952	1	0.782408	201595|5516|57542|7466	STT3B|PPP2CB|KLHL42|WFS1
	GO_EXOCYTOSIS	4	310	0.749952	1	0.782408	1080|2266|54843|9912	CFTR|FGG|SYTL2|ARHGAP44
	GO_ORGANELLE_ASSEMBLY	7	495	0.756821	1	0.809157	10309|219988|5728|64422|7429|80152|8417	CCNO|PATL1|PTEN|ATG3|VIL1|CENPT|STX7
	GO_PURINE_CONTAINING_COMPOUND_BIOSYNTHETIC_PROCESS	2	139	0.757145	1	0.734536	2984|51422	GUCY2C|PRKAG2
	GO_CALCIUM_ION_TRANSPORT	2	223	0.757145	1	0.734536	6717|7222	SRI|TRPC3
	GO_POSITIVE_REGULATION_OF_SEQUENCE_SPECIFIC_DNA_BINDING_TRANSCRIPTION_FACTOR_ACTIVITY	3	228	0.758345	1	0.754841	3169|5728|8613	FOXA1|PTEN|PLPP3
	GO_ORGANIC_CYCLIC_COMPOUND_CATABOLIC_PROCESS	6	427	0.763466	1	0.792883	219988|348|51302|5144|6137|8654	PATL1|APOE|CYP39A1|PDE4D|RPL13|PDE5A
	GO_CYTOKINE_MEDIATED_SIGNALING_PATHWAY	5	452	0.766146	1	0.778074	23767|3394|5355|7850|960	FLRT3|IRF8|PLP2|IL1R2|CD44
	GO_CELL_GROWTH	2	135	0.766837	1	0.7194	23242|23767	COBL|FLRT3
	GO_CELL_DIVISION	7	460	0.768162	1	0.798315	10309|201161|2119|51176|57542|6867|80152	CCNO|CENPV|ETV5|LEF1|KLHL42|TACC1|CENPT
	GO_ENDOMEMBRANE_SYSTEM_ORGANIZATION	7	465	0.779116	1	0.787751	27314|2852|54843|54997|5728|9788|999	RAB30|GPER1|SYTL2|TESC|PTEN|MTSS1|CDH1
	GO_PROTEIN_TARGETING	6	406	0.781075	1	0.774909	10953|131474|54997|6137|64422|950	TOMM34|CHCHD4|TESC|RPL13|ATG3|SCARB2
	GO_CELL_CYCLE_G2_M_PHASE_TRANSITION	2	138	0.785219	1	0.690907	10083|7164	USH1C|TPD52L1
	GO_CHROMATIN_ASSEMBLY_OR_DISASSEMBLY	2	177	0.793924	1	0.677482	201161|80152	CENPV|CENPT
	GO_ORGANELLE_LOCALIZATION	6	415	0.797682	1	0.75771	1075|1780|22920|29899|54843|8417	CTSC|DYNC1I1|KIFAP3|GPSM2|SYTL2|STX7
	GO_AMMONIUM_ION_METABOLIC_PROCESS	2	169	0.802318	1	0.664564	6609|9627	SMPD1|SNCAIP
	GO_REGULATION_OF_RESPONSE_TO_BIOTIC_STIMULUS	3	237	0.803881	1	0.694394	10221|3600|9788	TRIB1|IL15|MTSS1
	GO_ESTABLISHMENT_OR_MAINTENANCE_OF_CELL_POLARITY	2	141	0.810408	1	0.652125	29899|388585	GPSM2|HES5
	GO_ENERGY_DERIVATION_BY_OXIDATION_OF_ORGANIC_COMPOUNDS	3	217	0.810728	1	0.685235	4609|51422|5504	MYC|PRKAG2|PPP1R2
	GO_CELLULAR_MODIFIED_AMINO_ACID_METABOLIC_PROCESS	3	220	0.810728	1	0.685235	1734|1800|53405	DIO2|DPEP1|CLIC5
	GO_REGULATION_OF_DNA_METABOLIC_PROCESS	4	340	0.816537	1	0.702718	2852|4254|4609|6282	GPER1|KITLG|MYC|S100A11
	GO_ACTIVATION_OF_IMMUNE_RESPONSE	4	427	0.816537	1	0.702718	5144|5728|7535|9865	PDE4D|PTEN|ZAP70|TRIL
	GO_RESPONSE_TO_KETONE	2	182	0.818202	1	0.640138	1829|2353	DSG2|FOS
	GO_CELL_JUNCTION_ASSEMBLY	2	129	0.818202	1	0.640138	3852|5800	KRT5|PTPRO
	GO_RESPONSE_TO_PEPTIDE	5	404	0.819038	1	0.719331	182|2788|2852|3397|655	JAG1|GNG7|GPER1|ID1|BMP7
	GO_CELLULAR_RESPONSE_TO_ABIOTIC_STIMULUS	3	263	0.823819	1	0.667614	4157|4609|5743	MC1R|MYC|PTGS2
	GO_HEXOSE_METABOLIC_PROCESS	2	157	0.832936	1	0.617425	51181|5165	DCXR|PDK3
	GO_CELLULAR_RESPONSE_TO_PEPTIDE	3	274	0.836133	1	0.650862	2788|2852|3397	GNG7|GPER1|ID1
	GO_POSITIVE_REGULATION_OF_DNA_METABOLIC_PROCESS	2	185	0.839893	1	0.606656	4254|4609	KITLG|MYC
	GO_POSITIVE_REGULATION_OF_MITOCHONDRION_ORGANIZATION	2	167	0.839893	1	0.606656	2852|638	GPER1|BIK
	GO_MITOTIC_NUCLEAR_DIVISION	5	361	0.844021	1	0.690294	10381|201161|5728|57542|80152	TUBB3|CENPV|PTEN|KLHL42|CENPT
	GO_NEGATIVE_REGULATION_OF_CELLULAR_CATABOLIC_PROCESS	2	156	0.846587	1	0.596252	1611|4864	DAP|NPC1
	GO_PROTEIN_IMPORT	2	155	0.846587	1	0.596252	131474|348	CHCHD4|APOE
	GO_REGULATION_OF_ENDOCYTOSIS	2	199	0.853027	1	0.586194	22943|5728	DKK1|PTEN
	GO_NEGATIVE_REGULATION_OF_PROTEIN_COMPLEX_DISASSEMBLY	2	170	0.853027	1	0.586194	29899|7429	GPSM2|VIL1
	GO_SECRETION_BY_CELL	5	486	0.857605	1	0.673943	1080|2266|2571|54843|9912	CFTR|FGG|GAD1|SYTL2|ARHGAP44
	GO_REGULATION_OF_MICROTUBULE_BASED_PROCESS	3	243	0.858554	1	0.619723	2064|29899|57542	ERBB2|GPSM2|KLHL42
	GO_ALPHA_AMINO_ACID_METABOLIC_PROCESS	3	229	0.858554	1	0.619723	1800|2571|54529	DPEP1|GAD1|ASNSD1
	GO_ER_TO_GOLGI_VESICLE_MEDIATED_TRANSPORT	2	167	0.865175	1	0.567053	1075|1780	CTSC|DYNC1I1
	GO_PROTEIN_LOCALIZATION_TO_NUCLEUS	2	156	0.870898	1	0.557938	4487|655	MSX1|BMP7
	GO_POSITIVE_REGULATION_OF_PROTEIN_MODIFICATION_BY_SMALL_PROTEIN_CONJUGATION_OR_REMOVAL	2	196	0.870898	1	0.557938	5728|7466	PTEN|WFS1
	GO_REGULATION_OF_PROTEIN_MODIFICATION_BY_SMALL_PROTEIN_CONJUGATION_OR_REMOVAL	3	280	0.873569	1	0.598226	5728|7466|9709	PTEN|WFS1|HERPUD1
	GO_GOLGI_VESICLE_TRANSPORT	4	319	0.880676	1	0.620203	1075|11015|1780|22920	CTSC|KDELR3|DYNC1I1|KIFAP3
	GO_REGULATION_OF_DEFENSE_RESPONSE_TO_VIRUS	2	190	0.881681	1	0.540549	3600|9788	IL15|MTSS1
	GO_GLYCEROLIPID_BIOSYNTHETIC_PROCESS	2	211	0.881681	1	0.540549	5728|9965	PTEN|FGF19
	GO_MALE_GAMETE_GENERATION	4	486	0.884694	1	0.614635	1080|2119|3482|638	CFTR|ETV5|IGF2R|BIK
	GO_NEGATIVE_REGULATION_OF_ORGANELLE_ORGANIZATION	5	387	0.885507	1	0.638576	23189|29899|4070|655|7429	KANK1|GPSM2|TACSTD2|BMP7|VIL1
	GO_POSITIVE_REGULATION_OF_DEFENSE_RESPONSE	3	364	0.88716	1	0.578147	3600|5743|9865	IL15|PTGS2|TRIL
	GO_ORGANELLE_FISSION	6	496	0.88806	1	0.655377	10381|201161|3955|5728|57542|80152	TUBB3|CENPV|LFNG|PTEN|KLHL42|CENPT
	GO_REGULATED_EXOCYTOSIS	2	224	0.891629	1	0.524199	2266|54843	FGG|SYTL2
	GO_VESICLE_ORGANIZATION	3	280	0.895483	1	0.56548	1075|54843|8417	CTSC|SYTL2|STX7
	GO_REGULATION_OF_CELL_CYCLE_PHASE_TRANSITION	4	321	0.896053	1	0.598503	10217|3398|51339|5728	CTDSPL|ID2|DACT1|PTEN
	GO_NUCLEOSIDE_PHOSPHATE_BIOSYNTHETIC_PROCESS	2	188	0.896308	1	0.516384	2984|51422	GUCY2C|PRKAG2
	GO_PROTEIN_DNA_COMPLEX_SUBUNIT_ORGANIZATION	2	229	0.896308	1	0.516384	201161|80152	CENPV|CENPT
	GO_APOPTOTIC_SIGNALING_PATHWAY	3	289	0.899436	1	0.559349	1611|1969|4254	DAP|EPHA2|KITLG
	GO_PROTEIN_FOLDING	2	224	0.905107	1	0.501425	131474|7466	CHCHD4|WFS1
	GO_CELL_CYCLE_PHASE_TRANSITION	3	255	0.90694	1	0.54747	10083|3398|7164	USH1C|ID2|TPD52L1
	GO_CELLULAR_AMINO_ACID_METABOLIC_PROCESS	4	332	0.915865	1	0.568598	1800|23428|2571|54529	DPEP1|SLC7A8|GAD1|ASNSD1
	GO_RNA_CATABOLIC_PROCESS	2	227	0.91701	1	0.48054	219988|6137	PATL1|RPL13
	GO_GENERATION_OF_PRECURSOR_METABOLITES_AND_ENERGY	3	292	0.917251	1	0.530551	4609|51422|5504	MYC|PRKAG2|PPP1R2
	GO_ESTABLISHMENT_OF_PROTEIN_LOCALIZATION_TO_ORGANELLE	4	361	0.91882	1	0.563896	10953|131474|6137|950	TOMM34|CHCHD4|RPL13|SCARB2
	GO_REGULATION_OF_I_KAPPAB_KINASE_NF_KAPPAB_SIGNALING	2	233	0.920656	1	0.473949	5743|655	PTGS2|BMP7
	GO_MONOSACCHARIDE_METABOLIC_PROCESS	2	202	0.920656	1	0.473949	51181|5165	DCXR|PDK3
	GO_NEGATIVE_REGULATION_OF_CATABOLIC_PROCESS	2	203	0.920656	1	0.473949	1611|4864	DAP|NPC1
	GO_POSITIVE_REGULATION_OF_RESPONSE_TO_EXTERNAL_STIMULUS	2	296	0.924152	1	0.467535	3600|5743	IL15|PTGS2
	GO_REGULATION_OF_PROTEIN_COMPLEX_DISASSEMBLY	2	217	0.924152	1	0.467535	29899|7429	GPSM2|VIL1
	GO_PROTEIN_POLYUBIQUITINATION	2	243	0.927503	1	0.461288	154214|57542	RNF217|KLHL42
	GO_REGULATION_OF_MITOTIC_CELL_CYCLE	6	468	0.929402	1	0.597377	10217|3169|3398|51339|5728|655	CTDSPL|FOXA1|ID2|DACT1|PTEN|BMP7
	GO_PHOSPHOLIPID_BIOSYNTHETIC_PROCESS	2	235	0.930714	1	0.455204	5728|9965	PTEN|FGF19
	GO_REGULATION_OF_MITOCHONDRION_ORGANIZATION	2	218	0.930714	1	0.455204	2852|638	GPER1|BIK
	GO_ORGANOPHOSPHATE_BIOSYNTHETIC_PROCESS	5	450	0.934534	1	0.566068	2984|51181|51422|5728|9965	GUCY2C|DCXR|PRKAG2|PTEN|FGF19
	GO_REGULATION_OF_CELLULAR_AMIDE_METABOLIC_PROCESS	4	354	0.937033	1	0.532987	1734|2064|348|8569	DIO2|ERBB2|APOE|MKNK1
	GO_VACUOLAR_TRANSPORT	2	253	0.944853	1	0.42701	4864|950	NPC1|SCARB2
	GO_PROTEIN_HOMOOLIGOMERIZATION	2	248	0.947331	1	0.421779	4753|51181	NELL2|DCXR
	GO_REGULATION_OF_AUTOPHAGY	2	249	0.956224	1	0.402057	1611|4864	DAP|NPC1
	GO_MICROTUBULE_CYTOSKELETON_ORGANIZATION	3	348	0.95666	1	0.455248	29899|54462|6867	GPSM2|CCSER2|TACC1
	GO_MONOVALENT_INORGANIC_CATION_TRANSPORT	2	435	0.961934	1	0.388415	51422|6560	PRKAG2|SLC12A4
	GO_GLYCOSYL_COMPOUND_METABOLIC_PROCESS	3	368	0.970276	1	0.42142	51422|55|5729	PRKAG2|ACPP|PTGDR
	GO_COENZYME_METABOLIC_PROCESS	2	265	0.972616	1	0.359866	23597|51181	ACOT9|DCXR
	GO_DNA_REPAIR	3	480	0.987508	1	0.361384	10309|10973|4157	CCNO|ASCC3|MC1R
	GO_COFACTOR_METABOLIC_PROCESS	2	334	0.992581	1	0.279941	23597|51181	ACOT9|DCXR
	GO_POSTTRANSCRIPTIONAL_REGULATION_OF_GENE_EXPRESSION	3	448	0.993017	1	0.330563	1734|2064|8569	DIO2|ERBB2|MKNK1
	GO_PROTEIN_OLIGOMERIZATION	2	434	0.996972	1	0.243542	4753|51181	NELL2|DCXR
	GO_RIBONUCLEOPROTEIN_COMPLEX_BIOGENESIS	2	440	0.999193	1	0.204735	219988|6137	PATL1|RPL13

## Sheet: Table S1_GSEA GO-Biol_Process
Table S1: GSEA and TF signature analysis of genes induced by Snail1-HA in LS174T cells
GSEA results (GO Biological Process):
	Term	Count	Size	p-value	adj. p-value	Odds ratio	Entrez-IDs	Gene symbols
	GO_COVALENT_CHROMATIN_MODIFICATION	222	345	2.84415e-10	1.19625e-06	2.06389	10013|10014|1017|10284|10362|10432|10474|10498|10499|10524|10600|10629|10765|10847|10902|10919|10933|10943|1108|11091|11107|11108|11143|11176|112869|114803|138151|138474|1386|1387|143241|1487|151507|158880|1642|165918|171023|1788|1810|1911|200186|200424|2005|2033|2139|2146|221037|22933|22992|23030|23067|23133|23135|23168|23186|23309|23326|23338|23411|23429|23512|23522|23774|25855|26038|27005|2709…	HDAC6|HDAC5|CDK2|SAP18|HMG20B|RBM14|TADA3|CARM1|NCOA2|KAT5|USP16|TAF6L|KDM5B|SRCAP|BRD8|EHMT2|MORF4L1|MSL3|CHD4|WDR5|PRDM5|PRDM4|KAT7|BAZ2A|SGF29|MYSM1|NACC2|TAF1L|ATF2|CREBBP|DYDC1|CTBP1|MSL3P1|USP51|DDB1|RNF168|ASXL1|DNMT3A|DR1|PHC1|CRTC2|TET3|ELK4|EP300|EYA2|EZH2|JMJD1C|SIRT2|KDM2A|KDM4B|SETD1B|PHF8|KDM6B|RTF1|RCOR1|SIN3B|USP22|JADE2|SIRT1|RYBP|SUZ12|KAT6B|BRD1|BRMS1|CHD5|USP21|TAF5L|BRPF3|KAN…
	GO_PEPTIDYL_LYSINE_MODIFICATION	195	312	1.59827e-08	3.36116e-05	1.98105	100101267|10013|10055|10155|10210|10274|1029|10401|10474|10499|10524|10629|1069|10735|10847|10902|10919|10933|10943|11091|11107|11143|112869|138474|1386|1387|143241|143684|1491|151507|165918|1810|1911|1912|1959|196541|199870|200186|200424|2033|205564|2146|221143|22933|22955|23067|23137|23168|23279|23326|23338|23409|23411|23511|23522|23636|23774|26036|26038|26054|2647|27097|27154|284058|29072|3006…	POM121C|HDAC6|SAE1|TRIM28|TOPORS|STAG1|CDKN2A|PIAS3|TADA3|NCOA2|KAT5|TAF6L|CETN2|STAG2|SRCAP|BRD8|EHMT2|MORF4L1|MSL3|WDR5|PRDM5|KAT7|SGF29|TAF1L|ATF2|CREBBP|DYDC1|FAM76B|CTH|MSL3P1|RNF168|DR1|PHC1|PHC2|EGR2|METTL21C|FAM76A|CRTC2|TET3|EP300|SENP5|EZH2|EEF1AKMT1|SIRT2|SCMH1|SETD1B|SMC5|RTF1|NUP160|USP22|JADE2|SIRT4|SIRT1|NUP188|KAT6B|NUP62|BRD1|ZNF451|CHD5|SENP6|BLOC1S1|TAF5L|BRPF3|KANSL1|SETD2|HIS…
	GO_REGULATION_OF_GENE_EXPRESSION_EPIGENETIC	139	229	1.40908e-07	0.000197554	2.15896	10013|10014|10209|103|10514|10658|10664|10933|10943|10978|11176|121504|121536|126374|143241|1499|151507|1788|1789|2033|2146|22823|22933|23019|23112|23133|23318|23405|23409|23411|23451|23512|23558|25763|25842|25885|26523|27161|27327|2876|29102|29883|29947|3012|3013|3014|3015|3021|3066|3181|3428|3720|373861|389421|4086|4087|4088|4204|4343|474382|51082|51132|51593|51742|5252|5253|53615|5394|5441|544…	HDAC6|HDAC5|EIF1|ADAR|MYBBP1A|CELF1|CTCF|MORF4L1|MSL3|CLP1|BAZ2A|HIST4H4|AEBP2|WTIP|DYDC1|CTNNB1|MSL3P1|DNMT3A|DNMT3B|EP300|EZH2|MTF2|SIRT2|CNOT1|TNRC6B|PHF8|TUT4|DICER1|SIRT4|SIRT1|SF3B1|SUZ12|WBP2|HYPM|ASF1A|POLR1A|AGO1|AGO2|TNRC6A|GPX1|DROSHA|CNOT7|DNMT3L|HIST1H2AE|HIST1H2AD|H2AFX|H2AFZ|H3F3B|HDAC2|HNRNPA2B1|IFI16|JARID2|HILS1|LIN28B|SMAD1|SMAD2|SMAD3|MECP2|MOV10|H2AFB1|POLR1D|RLIM|SRRT|ARID4B…
	GO_RESPONSE_TO_TOPOLOGICALLY_INCORRECT_PROTEIN	108	163	6.98573e-07	0.00073455	2.30791	10013|100506742|10106|10113|10488|10525|10952|11015|11080|11231|118|118424|135138|1388|1491|153222|16|1639|1649|168620|1861|201595|2033|2081|2137|22872|22926|23197|23645|25822|26608|267|27348|285533|29927|30827|3300|3301|3305|3306|3308|3309|3312|3316|3337|3338|3458|387923|4000|4189|4287|439|440|467|468|4780|51009|51360|51528|51726|54956|55033|55062|5526|55284|55298|55432|55738|55829|56005|5611|57…	HDAC6|CASP12|CTDSP2|PREB|CREB3|HYOU1|SEC61B|KDELR3|DNAJB4|SEC63|ADD1|UBE2J2|PACRG|ATF6B|CTH|CREBRF|AARS|DCTN1|DDIT3|BHLHA15|TOR1A|STT3B|EP300|ERN1|EXTL3|SEC31A|ATF6|FAF2|PPP1R15A|DNAJB5|TBL2|AMFR|TOR1B|RNF175|SEC61A1|CXXC1|DNAJB2|DNAJA1|HSPA1L|HSPA2|HSPA4|HSPA5|HSPA8|HSPB2|DNAJB1|DNAJC4|IFNG|SERP2|LMNA|DNAJB9|ATXN3|ASNA1|ASNS|ATF3|ATF4|NFE2L2|DERL2|MBTPS2|JKAMP|DNAJB11|PARP16|FKBP14|WIPI1|PPP2R5B…
	GO_CELLULAR_RESPONSE_TO_TOPOLOGICALLY_INCORRECT_PROTEIN	84	122	1.23859e-06	0.000936348	2.60359	10013|100506742|10106|10113|10488|10525|10952|11015|11231|118|135138|1388|1491|16|1639|1649|168620|1861|2033|2081|2137|22872|22926|23645|26608|267|285533|29927|30827|3309|3458|387923|4000|4189|4287|439|440|467|468|4780|51009|51360|51726|54956|55033|55062|5526|55284|55298|55432|55738|55829|56005|5611|5770|578|595|6347|64061|6464|64764|6734|7094|7184|7353|7415|7466|7494|7709|79139|80267|811|84447|8…	HDAC6|CASP12|CTDSP2|PREB|CREB3|HYOU1|SEC61B|KDELR3|SEC63|ADD1|PACRG|ATF6B|CTH|AARS|DCTN1|DDIT3|BHLHA15|TOR1A|EP300|ERN1|EXTL3|SEC31A|ATF6|PPP1R15A|TBL2|AMFR|RNF175|SEC61A1|CXXC1|HSPA5|IFNG|SERP2|LMNA|DNAJB9|ATXN3|ASNA1|ASNS|ATF3|ATF4|NFE2L2|DERL2|MBTPS2|DNAJB11|PARP16|FKBP14|WIPI1|PPP2R5B|UBE2W|RNF121|YOD1|ARFGAP1|SELENOS|MYDGF|DNAJC3|PTPN1|BAK1|CCND1|CCL2|TSPYL2|SHC1|CREB3L2|SRPRA|TLN1|HSP90B1|U…
	GO_NEGATIVE_REGULATION_OF_GENE_EXPRESSION_EPIGENETIC	70	112	1.50829e-06	0.000936348	2.92266	10014|10933|10943|11176|121504|121536|143241|151507|1788|1789|2146|22823|22933|23409|23411|23512|25763|3012|3013|3014|3015|3021|3066|3720|373861|4204|474382|5252|53615|55506|55766|57597|57673|58487|5928|5987|653604|7141|7320|80314|8085|8289|8330|8334|8336|8338|8350|8351|8352|8353|8354|8355|8356|8357|8358|8359|8360|8361|8364|8365|8366|8367|84629|84661|8467|85235|85509|8726|8968|94239	HDAC5|MORF4L1|MSL3|BAZ2A|HIST4H4|AEBP2|DYDC1|MSL3P1|DNMT3A|DNMT3B|EZH2|MTF2|SIRT2|SIRT4|SIRT1|SUZ12|HYPM|HIST1H2AE|HIST1H2AD|H2AFX|H2AFZ|H3F3B|HDAC2|JARID2|HILS1|MECP2|H2AFB1|PHF1|MBD3|H2AFY2|H2AFJ|BAHCC1|BEND3|CREBZF|RBBP4|TRIM27|HIST2H3D|TNP1|UBE2B|EPC1|KMT2D|ARID1A|HIST1H2AK|HIST1H2AC|HIST1H2AM|HIST2H2AC|HIST1H3A|HIST1H3D|HIST1H3C|HIST1H3E|HIST1H3I|HIST1H3G|HIST1H3J|HIST1H3H|HIST1H3B|HIST1H4A|…
	GO_HEART_DEVELOPMENT	275	466	1.74934e-06	0.000936348	1.58054	10052|10203|10277|10370|10395|10413|10454|10512|10529|10611|10637|10818|11149|11174|11214|118856|121643|1280|1281|129446|129880|130497|130916|1363|1386|1396|1499|1525|161882|163|165904|171023|182|1829|1832|1856|1857|186|187|1901|1906|1909|199699|200894|2022|2033|2050|205428|2057|2078|221322|221496|2253|2257|2294|2296|22980|2300|2303|23054|23129|23135|23309|23363|23414|23462|2348|23493|23509|23767…	GJC1|CALCRL|UBE4B|CITED2|DLC1|YAP1|TAB1|SEMA3C|NEBL|PDLIM5|LEFTY1|FRS2|BVES|ADAMTS6|AKAP13|MMP21|FOXN4|COL2A1|COL3A1|XIRP2|BBS5|OSR1|MTERF4|CPE|ATF2|CRIP1|CTNNB1|CXADR|ZFPM1|AP2B1|XIRP1|ASXL1|JAG1|DSG2|DSP|DVL2|DVL3|AGTR2|APLNR|S1PR1|EDN1|EDNRA|DAND5|ARL13B|ENG|EP300|EPHB4|DIPK2A|EPOR|ERG|TBC1D32|LEMD2|FGF8|FGF12|FOXF1|FOXC1|TCF25|FOXL1|FOXC2|NCOA6|PLXND1|KDM6B|SIN3B|OBSL1|ZFPM2|HEY1|FOLR1|HEY2|P…
	GO_GENE_SILENCING	129	212	1.87101e-06	0.000936348	2.03465	100101267|10014|103|10658|10933|10943|10978|11176|113802|121504|122402|126374|136991|143241|143689|151507|1788|22916|22933|22955|23019|23112|23279|23318|23405|23409|23411|23511|23636|25763|26523|27161|27327|29102|29883|3012|3013|3014|3015|3021|3066|3181|373861|389421|4086|4087|4088|4204|4343|440822|4686|474382|4848|4849|4928|5119|51593|53371|53615|5430|5431|5432|5436|5439|5441|54487|54514|55124|5…	POM121C|HDAC5|ADAR|CELF1|MORF4L1|MSL3|CLP1|BAZ2A|HENMT1|HIST4H4|TDRD9|WTIP|ASZ1|DYDC1|PIWIL4|MSL3P1|DNMT3A|NCBP2|SIRT2|SCMH1|CNOT1|TNRC6B|NUP160|TUT4|DICER1|SIRT4|SIRT1|NUP188|NUP62|HYPM|AGO1|AGO2|TNRC6A|DROSHA|CNOT7|HIST1H2AE|HIST1H2AD|H2AFX|H2AFZ|H3F3B|HDAC2|HNRNPA2B1|HILS1|LIN28B|SMAD1|SMAD2|SMAD3|MECP2|MOV10|PIWIL3|NCBP1|H2AFB1|CNOT2|CNOT3|NUP98|CHMP1A|SRRT|NUP54|MBD3|POLR2A|POLR2B|POLR2C|POL…
	GO_REGULATION_OF_CELLULAR_RESPONSE_TO_TRANSFORMING_GROWTH_FACTOR_BETA_STIMULUS	71	99	2.0036e-06	0.000936348	2.84088	1028|1030|10370|11171|1149|114990|135228|1601|163126|199699|201163|2022|22938|23089|23411|2348|23592|23625|255743|25805|26036|27122|2734|283149|28996|3309|390598|4087|4088|4089|4091|4092|4221|5045|50515|51592|5170|54778|5494|5654|56937|57154|607|6386|63976|64081|64750|6497|6498|65997|6794|6868|6935|7041|7043|7046|7057|7311|7314|7316|7471|80139|857|858|859|9110|9315|93649|94031|9480|9719	CDKN1C|CDKN2B|CITED2|STRAP|CIDEA|VASN|CD109|DAB2|EID2|DAND5|FLCN|ENG|SNW1|PEG10|SIRT1|FOLR1|LEMD3|FAM89B|NPNT|BAMBI|ZNF451|DKK3|GLG1|BCL9L|HIPK2|HSPA5|SKOR1|SMAD2|SMAD3|SMAD4|SMAD6|SMAD7|MEN1|FURIN|CHST11|TRIM33|PDPK1|RNF111|PPM1A|HTRA1|PMEPA1|SMURF1|BCL9|SDCBP|PRDM16|PBLD|SMURF2|SKI|SKIL|RASL11B|STK11|ADAM17|ZEB1|TGFB1I1|TGFB3|TGFBR1|THBS1|UBA52|UBB|UBC|WNT1|ZNF703|CAV1|CAV2|CAV3|MTMR4|NREP|MYOC…
	GO_POSITIVE_REGULATION_OF_NEURON_PROJECTION_DEVELOPMENT	148	232	5.59505e-06	0.00235328	1.84972	1002|10458|10494|11075|11344|116|1268|1272|127833|1382|1523|162427|163404|1756|2011|2033|2043|2056|2057|2146|2242|2281|22871|22902|22999|23011|23025|23064|2335|23363|23394|23499|23566|23613|23654|2475|2534|26039|26259|27020|27185|2803|2889|2896|2909|29882|3082|3084|3190|348|3551|3558|3611|3688|3706|375|3897|396|3984|401135|4076|4082|411|4131|440730|466|4747|4758|4803|4914|4916|4976|5048|50618|506…	CDH4|BAIAP2|STK25|STMN2|TWF2|ADCYAP1|CNR1|CNTN1|SYT2|CRABP2|CUX1|RETREG3|PLPPR5|DMD|MARK2|EP300|EPHA4|EPO|EPOR|EZH2|FES|FKBP1B|NLGN1|RUFY3|RIMS1|RAB21|UNC13A|SETX|FN1|OBSL1|ADNP|MACF1|LPAR3|ZMYND8|PLXNB2|MTOR|FYN|SS18L1|FBXW8|NPTN|DISC1|GOLGA4|RAPGEF1|GRN|ARHGAP35|ANAPC2|HGF|NRG1|HNRNPK|APOE|IKBKB|IL2|ILK|ITGB1|ITPKA|ARF1|L1CAM|ARHGDIA|LIMK1|SYT14P1|CAPRIN1|MARCKS|ARSB|MAP1B|TRIM67|ATF1|NEFL|NEU1…
	GO_GOLGI_VESICLE_TRANSPORT	190	319	6.32443e-06	0.00241823	1.69472	10067|10079|10113|10133|10139|10228|10282|10342|10490|10525|10540|10597|10618|10640|10652|10671|10749|10802|10945|10960|11014|11015|11021|11031|11070|11127|11258|11345|122553|123720|1294|1314|1315|140735|1453|150684|1522|1523|1604|1639|164|1778|1780|1781|1783|2060|2153|2157|2158|22820|22872|22878|22920|23041|23256|2348|23499|254263|261729|26286|26511|27072|27095|27252|2800|2801|2802|2803|2804|285…	SCAMP3|ATP9A|PREB|OPTN|ARFRP1|STX6|BET1|TFG|VTI1B|HYOU1|DCTN2|TRAPPC2B|TGOLN2|EXOC5|YKT6|DCTN6|KIF1C|SEC24A|KDELR1|LMAN2|KDELR2|KDELR3|RAB35|RAB31|TMEM115|KIF3A|DCTN3|GABARAPL2|TRAPPC6B|WHAMM|COL7A1|COPA|COPB1|DYNLL2|CSNK1D|COMMD1|CTSZ|CUX1|CD55|DCTN1|AP1G1|DYNC1H1|DYNC1I1|DYNC1I2|DYNC1LI2|EPS15|F5|F8|F9|COPG1|SEC31A|TRAPPC8|KIFAP3|MON2|SCFD1|FOLR1|MACF1|CNIH2|STEAP2|ARFGAP3|CHIC2|VPS41|TRAPPC3|K…
	GO_MRNA_PROCESSING	244	432	8.40633e-06	0.00294642	1.56867	10081|10147|10150|10181|10262|10283|10284|10285|10286|103|104|10421|10492|10569|10657|10658|10772|10898|10921|10930|10949|10978|10992|11017|11052|11066|11129|11171|11218|11338|116461|125950|140890|151987|153527|1653|1655|1660|1665|167153|1993|1994|199746|2068|2071|2081|220988|22794|22803|22826|22827|22828|22913|22916|22938|22985|23013|23064|23070|23144|23283|23398|23435|23451|23524|23543|24144|24…	PDCD7|SUGP2|MBNL2|RBM5|SF3B4|CWC27|SAP18|SMNDC1|BCAS2|ADAR|ADARB1|CD2BP2|SYNCRIP|SLU7|KHDRBS1|CELF1|SRSF10|CPSF4|RNPS1|APOBEC2|HNRNPA0|CLP1|SF3B2|SNRNP27|CPSF6|SNRNP35|CLASRP|STRAP|DDX20|U2AF2|TSEN15|RAVER1|SREK1|PPP4R2|ZMAT2|DDX1|DDX5|DHX9|DHX15|TENT2|ELAVL2|ELAVL1|U2AF1L4|ERCC2|ERCC3|ERN1|HNRNPA3|CASC3|XRN2|DNAJC8|PUF60|SCAF8|RALY|NCBP2|SNW1|ACIN1|SPEN|SETX|CMTR1|ZC3H3|CSTF2T|PPWD1|TARDBP|SF3B1…
	GO_RESPONSE_TO_ENDOPLASMIC_RETICULUM_STRESS	143	233	9.96667e-06	0.0032246	1.83435	10018|100506742|10106|10113|10206|10211|10277|10299|10488|1051|10525|10952|10956|11015|11231|11253|118|118424|121506|1388|1491|153222|16|1639|1649|168620|1861|1938|201595|2033|2081|2137|22872|22926|23197|23376|23435|23645|26232|26608|267|27113|285533|29927|29978|29979|29982|30827|3093|317|3300|3309|3458|3708|387923|4000|4189|4287|439|440|467|468|4780|488|5034|51009|51360|51528|51569|51726|5295|52…	BCL2L11|CASP12|CTDSP2|PREB|TRIM13|FLOT1|UBE4B|MARCH6|CREB3|CEBPB|HYOU1|SEC61B|OS9|KDELR3|SEC63|MAN1B1|ADD1|UBE2J2|ERP27|ATF6B|CTH|CREBRF|AARS|DCTN1|DDIT3|BHLHA15|TOR1A|EEF2|STT3B|EP300|ERN1|EXTL3|SEC31A|ATF6|FAF2|UFL1|TARDBP|PPP1R15A|FBXO2|TBL2|AMFR|BBC3|RNF175|SEC61A1|UBQLN2|UBQLN1|NRBF2|CXXC1|UBE2K|APAF1|DNAJB2|HSPA5|IFNG|ITPR1|SERP2|LMNA|DNAJB9|ATXN3|ASNA1|ASNS|ATF3|ATF4|NFE2L2|ATP2A2|P4HB|DER…
	GO_CHROMATIN_SILENCING	58	95	1.1385e-05	0.00342037	2.92915	10014|10933|10943|11176|121504|143241|151507|1788|22933|23409|23411|25763|3012|3013|3014|3015|3021|3066|373861|4204|474382|53615|55506|55766|57597|57673|653604|7141|7320|8085|8289|8330|8334|8336|8338|8350|8351|8352|8353|8354|8355|8356|8357|8358|8359|8360|8361|8364|8365|8366|8367|84629|84661|8467|85235|85509|8968|94239	HDAC5|MORF4L1|MSL3|BAZ2A|HIST4H4|DYDC1|MSL3P1|DNMT3A|SIRT2|SIRT4|SIRT1|HYPM|HIST1H2AE|HIST1H2AD|H2AFX|H2AFZ|H3F3B|HDAC2|HILS1|MECP2|H2AFB1|MBD3|H2AFY2|H2AFJ|BAHCC1|BEND3|HIST2H3D|TNP1|UBE2B|KMT2D|ARID1A|HIST1H2AK|HIST1H2AC|HIST1H2AM|HIST2H2AC|HIST1H3A|HIST1H3D|HIST1H3C|HIST1H3E|HIST1H3I|HIST1H3G|HIST1H3J|HIST1H3H|HIST1H3B|HIST1H4A|HIST1H4D|HIST1H4F|HIST1H4C|HIST1H4H|HIST1H4B|HIST1H4E|TNRC18|DPY30…
	GO_REGULATION_OF_BINDING	169	283	1.43087e-05	0.00379366	1.71238	10014|1020|10211|1025|10411|10459|10498|1054|10763|10769|11315|114609|115908|117854|118|119|120892|121665|124857|1452|1454|1460|146198|1488|1499|1601|161882|1649|166|1869|2033|2043|2068|22919|22927|22933|22943|23032|23129|23228|23394|23462|23493|24144|25|255626|25805|26206|2625|267|2801|284|285381|28996|3001|302|3066|3084|3148|3162|3190|3309|3397|3398|341405|3428|3433|3434|351|3586|3662|3670|3676…	HDAC5|CDK5|FLOT1|CDK9|RAPGEF3|MAD2L2|CARM1|CEBPG|NES|PLK2|PARK7|TIRAP|CTHRC1|TRIM6|ADD1|ADD2|LRRK2|SPPL3|WFIKKN2|CSNK1A1|CSNK1E|CSNK2B|ZFP90|CTBP2|CTNNB1|DAB2|ZFPM1|DDIT3|AES|E2F1|EP300|EPHA4|ERCC2|MAPRE1|HABP4|SIRT2|DKK1|USP33|PLXND1|PLCL2|ADNP|HEY1|HEY2|TFIP11|ABL1|HIST1H2BA|BAMBI|SPAG8|GATA3|AMFR|GOLGA2|ANGPT1|DPH3|HIPK2|GZMA|ANXA2|HDAC2|NRG1|HMGB2|HMOX1|HNRNPK|HSPA5|ID1|ID2|ANKRD33|IFI16|IFIT…
	GO_PROTEIN_ACYLATION	103	159	1.44314e-05	0.00379366	2.06194	10474|10499|10524|10629|10847|10902|10933|10943|11091|11143|112869|122830|138474|1386|1387|15|151507|158866|1810|200186|2033|2308|23326|23338|23390|23411|23522|23774|253832|254887|25921|25999|26038|2647|26471|27097|27154|283576|284058|29800|3054|3662|375607|4204|4297|4836|51114|51125|51147|51176|51201|51230|51562|53615|54107|54556|54934|5494|5495|55140|55167|55257|55683|55689|55929|56655|57325|57…	TADA3|NCOA2|KAT5|TAF6L|SRCAP|BRD8|MORF4L1|MSL3|WDR5|KAT7|SGF29|NAA30|TAF1L|ATF2|CREBBP|AANAT|MSL3P1|ZDHHC15|DR1|CRTC2|EP300|FOXO1|USP22|JADE2|ZDHHC17|SIRT1|KAT6B|BRD1|ZDHHC20|ZDHHC23|ZDHHC5|CLIP3|CHD5|BLOC1S1|NUPR1|TAF5L|BRPF3|ZDHHC22|KANSL1|ZDHHC1|HCFC1|IRF4|NAT16|MECP2|KMT2A|NMT1|ZDHHC9|GOLGA7|ING4|LEF1|ZDHHC2|PHF20|MBIP|MBD3|POLE3|ING3|KANSL2|PPM1A|PPM1B|ELP3|MSL2|MRGBP|KANSL3|YEATS2|DMAP1|POL…
	GO_POSITIVE_REGULATION_OF_CELL_PROJECTION_ORGANIZATION	186	303	1.57882e-05	0.00386134	1.65837	1002|100287171|10109|10163|10178|10458|10494|10602|10787|10801|11075|11344|116|116985|1268|1272|127833|1382|146206|1523|162427|163404|1756|2011|2033|2043|2056|2057|2146|2242|2281|22871|22902|22999|23011|23025|23064|2335|23363|23394|23433|23499|23566|23603|23613|23654|2475|2534|26039|26052|26259|27020|27185|2803|2823|2889|2896|2909|29882|3064|3082|3084|3190|3265|348|3551|3558|3611|3688|3706|375|37…	CDH4|WASHC1|ARPC2|WASF2|TENM1|BAIAP2|STK25|CDC42EP3|NCKAP1|SEPT9|STMN2|TWF2|ADCYAP1|ARAP1|CNR1|CNTN1|SYT2|CRABP2|CARMIL2|CUX1|RETREG3|PLPPR5|DMD|MARK2|EP300|EPHA4|EPO|EPOR|EZH2|FES|FKBP1B|NLGN1|RUFY3|RIMS1|RAB21|UNC13A|SETX|FN1|OBSL1|ADNP|RHOQ|MACF1|LPAR3|CORO1C|ZMYND8|PLXNB2|MTOR|FYN|SS18L1|DNM3|FBXW8|NPTN|DISC1|GOLGA4|GPM6A|RAPGEF1|GRN|ARHGAP35|ANAPC2|HTT|HGF|NRG1|HNRNPK|HRAS|APOE|IKBKB|IL2|ILK…
	GO_PROTEIN_ACETYLATION	86	129	1.67366e-05	0.00386134	2.23208	10474|10499|10524|10629|10847|10902|10933|10943|11091|11143|112869|122830|138474|1386|1387|15|151507|1810|200186|2033|2308|23326|23338|23411|23522|23774|26038|2647|26471|27097|27154|284058|3054|3662|375607|4204|4297|51147|51176|51230|51562|53615|54107|54556|54934|55140|55167|55257|55683|55689|55929|56655|57325|57634|57673|64769|675|6871|6872|6880|6881|6883|6885|7703|7862|7917|79595|79612|79903|79…	TADA3|NCOA2|KAT5|TAF6L|SRCAP|BRD8|MORF4L1|MSL3|WDR5|KAT7|SGF29|NAA30|TAF1L|ATF2|CREBBP|AANAT|MSL3P1|DR1|CRTC2|EP300|FOXO1|USP22|JADE2|SIRT1|KAT6B|BRD1|CHD5|BLOC1S1|NUPR1|TAF5L|BRPF3|KANSL1|HCFC1|IRF4|NAT16|MECP2|KMT2A|ING4|LEF1|PHF20|MBIP|MBD3|POLE3|ING3|KANSL2|ELP3|MSL2|MRGBP|KANSL3|YEATS2|DMAP1|POLE4|KAT14|EP400|BEND3|MEAF6|BRCA2|TADA2A|TAF1|TAF9|TAF10|TAF12|MAP3K7|PCGF2|BRPF1|BAG6|SAP130|NAA16…
	GO_CARDIAC_SEPTUM_DEVELOPMENT	62	85	1.74431e-05	0.00386134	2.70441	10370|10454|10818|11174|129446|161882|163|182|1857|199699|2253|23129|23414|23462|23493|2535|2625|2702|27031|3340|3398|3491|3670|4036|4089|4091|4092|4193|4488|4628|4853|5125|5308|53834|55742|57167|57216|57493|5754|5914|60485|6299|639|64783|652|6608|6659|6899|6909|6910|6926|7468|7474|7798|78987|8321|8543|90|9321|9421|9784|9794	CITED2|TAB1|FRS2|ADAMTS6|XIRP2|ZFPM1|AP2B1|JAG1|DVL3|DAND5|FGF8|PLXND1|ZFPM2|HEY1|HEY2|FZD2|GATA3|GJA5|NPHP3|NDST1|ID2|CYR61|ISL1|LRP2|SMAD4|SMAD6|SMAD7|MDM2|MSX2|MYH10|NOTCH2|PCSK5|PITX2|FGFRL1|PARVA|SALL4|VANGL2|HEG1|PTK7|RARA|SAV1|SALL1|PRDM1|RBM15|BMP4|SMO|SOX4|TBX1|TBX2|TBX5|TBX3|NSD2|WNT5A|LUZP1|CRELD1|FZD1|LMO4|ACVR1|TRIP11|HAND1|SNX17|MAML1
	GO_WNT_SIGNALING_PATHWAY	212	351	2.23539e-05	0.00470103	1.58316	10009|1001|10023|10082|10927|10979|11197|11211|115908|1173|120892|1213|122011|122706|130612|1363|139285|143471|1452|1453|1454|1455|1456|1457|1459|1460|147111|147495|147906|1499|1501|1601|161|163|1642|1649|1654|166|166336|1856|1857|1990|2011|2239|2253|22943|23002|23112|23168|23236|23240|23291|23401|23499|2487|2535|25928|26108|2625|26523|26959|27031|27121|27122|27123|27130|27161|27185|27327|2735|27…	ZBTB33|CDH3|FRAT1|GPC6|SPIN1|FERMT2|WIF1|FZD10|CTHRC1|AP2M1|LRRK2|CLTC|CSNK1A1L|PSMB11|TMEM198|CPE|AMER1|PSMA8|CSNK1A1|CSNK1D|CSNK1E|CSNK1G2|CSNK1G3|CSNK2A1|CSNK2A2|CSNK2B|NOTUM|APCDD1|DACT3|CTNNB1|CTNND2|DAB2|AP2A2|AP2B1|DDB1|DDIT3|DDX3X|AES|PRICKLE2|DVL2|DVL3|CELA1|MARK2|GPC4|FGF8|DKK1|DAAM1|TNRC6B|RTF1|PLCB1|TMEM131L|FBXW11|FRAT2|MACF1|FRZB|FZD2|SOSTDC1|PYGO1|GATA3|AGO1|HBP1|NPHP3|DKK4|DKK3|DK…
	GO_RESPONSE_TO_TRANSFORMING_GROWTH_FACTOR_BETA	94	144	3.66111e-05	0.00733269	2.05184	1003|10411|10454|10637|10979|124857|1277|1278|1281|1385|1524|163126|1906|2022|2335|23370|2339|2534|25805|2660|269|28996|3066|317|335|3397|3688|3693|383|3987|4053|4086|4087|4088|4089|4090|4091|4092|4208|4221|463|5045|50507|50848|5138|5139|5155|51701|5179|5371|5494|55553|5598|56288|57154|5747|57669|5796|6347|6352|6375|6497|6498|657|6660|6714|6885|7042|7043|7044|7046|7071|7123|7311|7314|7316|7472|74…	CDH5|RAPGEF3|TAB1|LEFTY1|FERMT2|WFIKKN2|COL1A1|COL1A2|COL3A1|CREB1|CX3CR1|EID2|EDN1|ENG|FN1|ARHGEF18|FNTA|FYN|BAMBI|MSTN|AMHR2|HIPK2|HDAC2|APAF1|APOA1|ID1|ITGB1|ITGB5|ARG1|LIMS1|LTBP2|SMAD1|SMAD2|SMAD3|SMAD4|SMAD5|SMAD6|SMAD7|MEF2C|MEN1|ZFHX3|FURIN|NOX4|F11R|PDE2A|PDE3A|PDGFB|NLK|PENK|PML|PPM1A|SOX6|MAPK7|PARD3|SMURF1|PTK2|EPB41L5|PTPRK|CCL2|CCL5|XCL1|SKI|SKIL|BMPR1A|SOX5|SRC|MAP3K7|TGFB2|TGFB3|L…
	GO_POSITIVE_REGULATION_OF_NEURON_DIFFERENTIATION	185	306	4.68001e-05	0.00894732	1.60421	1002|10362|10458|10494|11075|11344|116|124936|1268|1272|127833|1382|1406|147040|151|152|1523|162427|163404|1756|1789|1981|2011|2033|2043|2056|2057|2119|2146|221336|221938|2242|2281|22871|22902|22954|22999|23011|23025|23064|2335|23363|23394|23499|23566|23613|23654|2475|2534|26039|2624|26259|27020|27185|2803|2889|2896|2909|29882|3082|3084|3190|3458|348|3551|3558|3569|3611|3688|3706|375|375567|3897|…	CDH4|HMG20B|BAIAP2|STK25|STMN2|TWF2|ADCYAP1|CYB5D2|CNR1|CNTN1|SYT2|CRABP2|CRX|KCTD11|ADRA2B|ADRA2C|CUX1|RETREG3|PLPPR5|DMD|DNMT3B|EIF4G1|MARK2|EP300|EPHA4|EPO|EPOR|ETV5|EZH2|BEND6|MMD2|FES|FKBP1B|NLGN1|RUFY3|TRIM32|RIMS1|RAB21|UNC13A|SETX|FN1|OBSL1|ADNP|MACF1|LPAR3|ZMYND8|PLXNB2|MTOR|FYN|SS18L1|GATA2|FBXW8|NPTN|DISC1|GOLGA4|RAPGEF1|GRN|ARHGAP35|ANAPC2|HGF|NRG1|HNRNPK|IFNG|APOE|IKBKB|IL2|IL6|ILK|I…
	GO_POSITIVE_REGULATION_OF_CELL_DEVELOPMENT	273	472	5.91366e-05	0.0108143	1.45405	1002|1003|10109|10362|10371|10413|10458|10494|11075|11078|11344|116|124936|1268|1272|1277|127833|1382|1406|1435|147040|1499|151|152|152007|1523|1524|1601|162427|163404|1638|1756|1789|1906|1981|2011|2033|2043|2056|2057|2119|2146|221336|221938|2242|2243|2266|2281|22871|22902|22933|22938|22954|22999|23011|23013|23025|23064|2316|2335|23363|23376|23394|23405|23499|23529|23566|23613|23654|2475|2534|258…	CDH4|CDH5|ARPC2|HMG20B|SEMA3A|YAP1|BAIAP2|STK25|STMN2|TRIOBP|TWF2|ADCYAP1|CYB5D2|CNR1|CNTN1|COL1A1|SYT2|CRABP2|CRX|CSF1|KCTD11|CTNNB1|ADRA2B|ADRA2C|GLIPR2|CUX1|CX3CR1|DAB2|RETREG3|PLPPR5|DCT|DMD|DNMT3B|EDN1|EIF4G1|MARK2|EP300|EPHA4|EPO|EPOR|ETV5|EZH2|BEND6|MMD2|FES|FGA|FGG|FKBP1B|NLGN1|RUFY3|SIRT2|SNW1|TRIM32|RIMS1|RAB21|SPEN|UNC13A|SETX|FLNA|FN1|OBSL1|UFL1|ADNP|DICER1|MACF1|CLCF1|LPAR3|ZMYND8|PL…
	GO_REGULATION_OF_TRANSMEMBRANE_RECEPTOR_PROTEIN_SERINE_THREONINE_KINASE_SIGNALING_PATHWAY	123	207	6.88549e-05	0.0113743	1.79102	10220|1028|1030|10370|10468|10637|11171|1149|114990|135228|1460|1601|163126|164656|168002|1761|199699|201163|2022|22938|22943|2297|23089|23090|23144|23213|23411|2348|23592|23625|23770|25|255743|25805|25928|25937|26036|2658|26585|2660|27122|2734|283149|28996|3309|3491|3516|3611|375567|390598|392255|402117|4087|4088|4089|4091|4092|4221|4488|4756|5045|5046|50515|50964|51339|51592|5170|5460|54778|549…	GDF11|CDKN1C|CDKN2B|CITED2|FST|LEFTY1|STRAP|CIDEA|VASN|CD109|CSNK2B|DAB2|EID2|TMPRSS6|DACT2|DMRT1|DAND5|FLCN|ENG|SNW1|DKK1|FOXD1|PEG10|ZNF423|ZC3H3|SULF1|SIRT1|FOLR1|LEMD3|FAM89B|FKBP8|ABL1|NPNT|BAMBI|SOSTDC1|WWTR1|ZNF451|GDF2|GREM1|MSTN|DKK3|GLG1|BCL9L|HIPK2|HSPA5|CYR61|RBPJ|ILK|VWC2|SKOR1|GDF6|VWC2L|SMAD2|SMAD3|SMAD4|SMAD6|SMAD7|MEN1|MSX2|NEO1|FURIN|PCSK6|CHST11|SOST|DACT1|TRIM33|PDPK1|POU5F1|R…
	GO_RNA_SPLICING	206	367	7.52691e-05	0.0113743	1.53742	10081|10147|10150|10181|10199|10262|10283|10284|10285|10286|10421|10492|10569|10658|10772|10898|10921|10949|10978|10992|11017|11066|11129|11171|11218|11338|116461|125950|140890|151987|153527|1653|1655|1660|1665|1993|1994|199746|2081|220988|22794|22826|22827|22828|22913|22916|22938|22985|23013|23064|23398|23435|23451|23524|23543|24144|24148|2483|2521|25949|25980|26993|27257|27316|27332|284695|2963…	PDCD7|SUGP2|MBNL2|RBM5|MPHOSPH10|SF3B4|CWC27|SAP18|SMNDC1|BCAS2|CD2BP2|SYNCRIP|SLU7|CELF1|SRSF10|CPSF4|RNPS1|HNRNPA0|CLP1|SF3B2|SNRNP27|SNRNP35|CLASRP|STRAP|DDX20|U2AF2|TSEN15|RAVER1|SREK1|PPP4R2|ZMAT2|DDX1|DDX5|DHX9|DHX15|ELAVL2|ELAVL1|U2AF1L4|ERN1|HNRNPA3|CASC3|DNAJC8|PUF60|SCAF8|RALY|NCBP2|SNW1|ACIN1|SPEN|SETX|PPWD1|TARDBP|SF3B1|SRRM2|RBFOX2|TFIP11|PRPF6|FRG1|FUS|SYF2|AAR2|AKAP8L|LSM1|RBMX|ZNF…
	GO_VACUOLAR_TRANSPORT	147	253	7.72096e-05	0.0113743	1.68271	100287171|10043|10123|10139|10228|10254|10490|10618|10652|10938|11021|112574|11267|112936|1130|1213|138050|144717|150684|163486|1639|164|19|2013|2060|22836|22863|22878|23041|23085|23258|23325|23339|257364|26000|2647|27065|27072|27252|29082|29886|30844|30846|30849|3312|374666|387680|388|388552|3916|400|4074|411|4534|4734|4864|51160|51172|5119|51209|51272|51479|51510|51542|51560|5289|54732|55062|55…	WASHC1|TOM1|ARL4C|ARFRP1|STX6|STAM2|VTI1B|TGOLN2|YKT6|EHD1|RAB35|SNX18|SNF8|VPS26B|LYST|CLTC|HGSNAT|PHETA1|COMMD1|DENND1B|DCTN1|AP1G1|ABCA1|EMP2|EPS15|RHOBTB3|ATG14|TRAPPC8|MON2|ERC1|DENND5A|WASHC4|VPS39|SNX33|TBC1D10B|BLOC1S1|NSG1|VPS41|KLHL20|CHMP4A|SNX8|EHD4|EHD2|PIK3R4|HSPA8|WASH3P|WASHC2A|RHOB|BLOC1S3|LAMP1|ARL1|M6PR|ARSB|MTM1|NEDD4|NPC1|VPS28|NAGPA|CHMP1A|RAB9B|BET1L|ANKFY1|CHMP5|VPS54|RAB6…
	GO_CHROMATIN_SILENCING_AT_RDNA	25	37	8.24773e-05	0.0113743	5.986	11176|121504|22933|23411|3021|57673|653604|8350|8351|8352|8353|8354|8355|8356|8357|8358|8359|8360|8361|8364|8365|8366|8367|8467|8968	BAZ2A|HIST4H4|SIRT2|SIRT1|H3F3B|BEND3|HIST2H3D|HIST1H3A|HIST1H3D|HIST1H3C|HIST1H3E|HIST1H3I|HIST1H3G|HIST1H3J|HIST1H3H|HIST1H3B|HIST1H4A|HIST1H4D|HIST1H4F|HIST1H4C|HIST1H4H|HIST1H4B|HIST1H4E|SMARCA5|HIST1H3F
	GO_SKELETAL_SYSTEM_DEVELOPMENT	261	455	8.41583e-05	0.0113743	1.45387	1009|10143|10163|10220|10234|10265|1028|10498|10655|10743|1101|11091|1116|11214|1240|124857|1277|1278|1280|1281|1290|1300|1302|1303|130497|1305|1310|1311|134701|139285|145864|1462|1490|1499|161882|162466|171023|1739|1749|1750|176|1906|196527|1969|197|202018|2033|2099|2131|2247|2249|2253|2261|22856|2296|2303|2313|23213|23314|2487|249|257|25836|25946|26160|265|2658|2688|2702|27086|27173|2734|2737|2…	CDH11|CLEC3A|WASF2|GDF11|LRRC17|IRX5|CDKN1C|CARM1|DMRT2|RAI1|CHAD|WDR5|CHI3L1|AKAP13|CMKLR1|WFIKKN2|COL1A1|COL1A2|COL2A1|COL3A1|COL5A2|COL10A1|COL11A2|COL12A1|OSR1|COL13A1|COL19A1|COMP|RIPPLY2|AMER1|HAPLN3|VCAN|CTGF|CTNNB1|ZFPM1|PHOSPHO1|ASXL1|DLG1|DLX5|DLX6|ACAN|EDN1|ANO6|EPHA2|AHSG|TAPT1|EP300|ESR1|EXT1|FGF2|FGF4|FGF8|FGFR3|CHSY1|FOXC1|FOXC2|FLI1|SULF1|SATB2|FRZB|ALPL|ALX3|NIPBL|ZNF385A|IFT172|…
	GO_POSITIVE_REGULATION_OF_CELL_MORPHOGENESIS_INVOLVED_IN_DIFFERENTIATION	104	162	8.58366e-05	0.0113743	1.88476	1002|10109|10458|10494|11078|11344|1277|1382|1499|152007|1523|1601|2033|2043|2146|2243|2266|22902|23011|2316|2335|23363|23394|23499|23566|23654|25805|25937|26039|26259|27185|2803|283149|28984|29882|3037|3066|3084|335|3611|3706|3897|396|3984|3987|4076|4082|4087|4088|4089|4131|4747|4803|4916|5048|5063|5076|51176|51330|53335|5364|5365|5605|57463|57580|57669|5789|5879|5881|6091|6092|6281|6386|6387|64…	CDH4|ARPC2|BAIAP2|STK25|TRIOBP|TWF2|COL1A1|CRABP2|CTNNB1|GLIPR2|CUX1|DAB2|EP300|EPHA4|EZH2|FGA|FGG|RUFY3|RAB21|FLNA|FN1|OBSL1|ADNP|MACF1|LPAR3|PLXNB2|BAMBI|WWTR1|SS18L1|FBXW8|DISC1|GOLGA4|BCL9L|RGCC|ANAPC2|HAS2|HDAC2|NRG1|APOA1|ILK|ITPKA|L1CAM|ARHGDIA|LIMK1|LIMS1|CAPRIN1|MARCKS|SMAD2|SMAD3|SMAD4|MAP1B|NEFL|NGF|NTRK3|PAFAH1B1|PAK3|PAX2|LEF1|TNFRSF12A|BCL11A|PLXNB1|PLXNB3|MAP2K2|AMIGO1|PREX1|EPB41L…
	GO_CARTILAGE_DEVELOPMENT	94	147	8.59633e-05	0.0113743	1.96222	1116|1277|1280|1300|1302|130497|1311|1490|1906|2247|2249|2261|22856|23213|23314|265|2658|2778|2822|3091|3200|3207|3213|3221|340419|3491|3549|3696|399979|4060|4086|4090|4146|4208|4209|4256|4488|4613|4617|4880|4920|50515|5081|51320|5307|5310|538|5396|54360|54928|55553|55959|5745|57560|583|5914|5916|6468|6474|64764|649|652|653|654|657|658|659|6615|6935|7042|7045|7059|7067|7076|7474|7476|7482|7704|81…	CHI3L1|COL1A1|COL2A1|COL10A1|COL11A2|OSR1|COMP|CTGF|EDN1|FGF2|FGF4|FGFR3|CHSY1|SULF1|SATB2|AMELX|GDF2|GNAS|GPLD1|HIF1A|HOXA3|HOXA11|HOXB3|HOXC4|RSPO2|CYR61|IHH|ITGB8|SNX19|LUM|SMAD1|SMAD5|MATN1|MEF2C|MEF2D|MGP|MSX2|MYCN|MYF5|NPPC|ROR2|CHST11|PAX7|MEX3C|PITX1|PKD1|ATP7A|PRRX1|CYTL1|IMPAD1|SOX6|SULF2|PTH1R|IFT80|BBS2|RARA|RARG|FBXW4|SHOX2|CREB3L2|BMP1|BMP4|BMP5|BMP6|BMPR1A|BMPR1B|BMPR2|SNAI1|ZEB1|T…
	GO_INTERACTION_WITH_SYMBIONT	37	52	8.93258e-05	0.0113743	3.54561	1072|10910|1105|1511|1642|1991|2033|22938|23435|25833|2876|325|348|358|4057|5091|51176|51763|54210|5479|566|5806|5978|6348|6352|64848|6597|6598|6667|7023|820|858|8812|91392|9217|9218|9367	CFL1|SUGT1|CHD1|CTSG|DDB1|ELANE|EP300|SNW1|TARDBP|POU2F3|GPX1|APCS|APOE|AQP1|LTF|PC|LEF1|INPP5K|TREM1|PPIB|AZU1|PTX3|REST|CCL3|CCL5|YTHDC2|SMARCA4|SMARCB1|SP1|TFAP4|CAMP|CAV2|CCNK|ZNF502|VAPB|VAPA|RAB9A
	GO_NEGATIVE_REGULATION_OF_TRANSMEMBRANE_RECEPTOR_PROTEIN_SERINE_THREONINE_KINASE_SIGNALING_PATHWAY	67	102	9.13521e-05	0.0113743	2.29565	10468|11171|1149|114990|135228|163126|164656|168002|199699|2022|22943|23089|23411|23592|23625|25|25805|25928|26036|26585|2734|283149|28996|3309|375567|390598|402117|4087|4088|4091|4092|50515|50964|51592|5170|5494|5654|56937|57045|57154|63976|64081|64750|6497|6498|65997|6868|7041|7043|7046|7311|7314|7316|7471|7474|8321|857|858|90|9110|91851|9241|9350|94031|9480|9719|9863	FST|STRAP|CIDEA|VASN|CD109|EID2|TMPRSS6|DACT2|DAND5|ENG|DKK1|PEG10|SIRT1|LEMD3|FAM89B|ABL1|BAMBI|SOSTDC1|ZNF451|GREM1|GLG1|BCL9L|HIPK2|HSPA5|VWC2|SKOR1|VWC2L|SMAD2|SMAD3|SMAD6|SMAD7|CHST11|SOST|TRIM33|PDPK1|PPM1A|HTRA1|PMEPA1|TWSG1|SMURF1|PRDM16|PBLD|SMURF2|SKI|SKIL|RASL11B|ADAM17|TGFB1I1|TGFB3|TGFBR1|UBA52|UBB|UBC|WNT1|WNT5A|FZD1|CAV1|CAV2|ACVR1|MTMR4|CHRDL1|NOG|CER1|HTRA3|ONECUT2|ADAMTSL2|MAGI2
	GO_BONE_DEVELOPMENT	98	156	9.36529e-05	0.0113743	1.92065	10163|10234|10498|1101|11214|1277|1280|1300|1305|1311|134701|139285|161882|162466|171023|1749|196527|2033|2099|2249|2253|2261|22856|2313|23213|249|25946|26160|2688|27086|2734|2737|2778|285590|29123|302|3037|3207|3214|3292|3636|389058|3952|4041|4057|4086|4090|4146|4208|4209|4211|4323|4325|4488|4664|4665|4880|5048|51715|5305|5308|5364|5469|5479|54928|55959|5636|56603|56987|57560|5781|5914|5916|6067…	WASF2|LRRC17|CARM1|CHAD|AKAP13|COL1A1|COL2A1|COL10A1|COL13A1|COMP|RIPPLY2|AMER1|ZFPM1|PHOSPHO1|ASXL1|DLX5|ANO6|EP300|ESR1|FGF4|FGF8|FGFR3|CHSY1|FLI1|SULF1|ALPL|ZNF385A|IFT172|GH1|FOXP1|GLG1|GLI3|GNAS|SH3PXD2B|ANKRD11|ANXA2|HAS2|HOXA11|HOXB4|HSD17B1|INPPL1|SP5|LEP|LRP5|LTF|SMAD1|SMAD5|MATN1|MEF2C|MEF2D|MEIS1|MMP14|MMP16|MSX2|NAB1|NAB2|NPPC|PAFAH1B1|RAB23|PIP4K2A|PITX2|PLXNB1|MED1|PPIB|IMPAD1|SULF2…
	GO_ENDOCHONDRAL_BONE_MORPHOGENESIS	35	45	9.4125e-05	0.0113743	3.72628	10498|1277|1280|1300|1305|1311|162466|1749|2261|249|2778|3207|3636|4146|4208|4209|4323|4325|4664|4665|4880|54928|5914|5916|6474|652|654|658|659|7059|8313|860|871|8817|9350	CARM1|COL1A1|COL2A1|COL10A1|COL13A1|COMP|PHOSPHO1|DLX5|FGFR3|ALPL|GNAS|HOXA11|INPPL1|MATN1|MEF2C|MEF2D|MMP14|MMP16|NAB1|NAB2|NPPC|IMPAD1|RARA|RARG|SHOX2|BMP4|BMP6|BMPR1B|BMPR2|THBS3|AXIN2|RUNX2|SERPINH1|FGF18|CER1
	GO_POSITIVE_REGULATION_OF_BINDING	82	127	9.4651e-05	0.0113743	2.07132	1020|10211|1025|10411|1054|10769|11315|114609|115908|117854|118|119|120892|121665|1488|2033|2068|22919|22933|23032|23129|23228|25|255626|25805|26206|2625|267|285381|28996|302|3148|3662|3670|3717|408|4208|4221|4760|51185|51339|5308|5310|5329|5334|5444|55690|55693|567|57669|57761|5914|6281|64641|6497|65057|652|65981|6708|6788|6789|6934|7015|7042|7189|7474|79139|79618|801|805|857|8721|8829|8850|8874…	CDK5|FLOT1|CDK9|RAPGEF3|CEBPG|PLK2|PARK7|TIRAP|CTHRC1|TRIM6|ADD1|ADD2|LRRK2|SPPL3|CTBP2|EP300|ERCC2|MAPRE1|SIRT2|USP33|PLXND1|PLCL2|ABL1|HIST1H2BA|BAMBI|SPAG8|GATA3|AMFR|DPH3|HIPK2|ANXA2|HMGB2|IRF4|ISL1|JAK2|ARRB1|MEF2C|MEN1|NEUROD1|CRBN|DACT1|PITX2|PKD1|PLAUR|PLCL1|PON1|PACS1|KDM4D|B2M|EPB41L5|TRIB3|RARA|S100A10|EBF2|SKI|ACD|BMP4|CAPRIN2|SPTA1|STK3|STK4|TCF7L2|TERT|TGFB2|TRAF6|WNT5A|DERL1|HMBOX1…
	GO_RESPONSE_TO_GROWTH_FACTOR	271	475	0.000103273	0.0120657	1.43502	10013|1003|10399|10411|10454|10563|10637|10765|10817|10818|10938|10979|11021|11075|11108|11344|118813|124857|1277|1278|1280|1281|1373|1385|1453|147409|1490|1499|1524|152831|161742|163126|170261|1749|1869|1906|1938|1958|1969|2002|200734|2010|2022|2033|207|2081|2247|2249|2250|2253|2257|2261|22916|22933|2296|23064|2321|2322|2324|2335|23370|2339|23527|23543|23767|23769|2534|25778|25805|25865|2619|262…	HDAC6|CDH5|RACK1|RAPGEF3|TAB1|CXCL13|LEFTY1|KDM5B|FRS3|FRS2|EHD1|FERMT2|RAB35|STMN2|PRDM4|TWF2|ZFYVE27|WFIKKN2|COL1A1|COL1A2|COL2A1|COL3A1|CPS1|CREB1|CSNK1D|DSG4|CTGF|CTNNB1|CX3CR1|KLB|SPRED1|EID2|ZCCHC12|DLX5|E2F1|EDN1|EEF2|EGR1|EPHA2|ELK1|SPRED2|EMD|ENG|EP300|AKT1|ERN1|FGF2|FGF4|FGF5|FGF8|FGF12|FGFR3|NCBP2|SIRT2|FOXC1|SETX|FLT1|FLT3|FLT4|FN1|ARHGEF18|FNTA|ACAP2|RBFOX2|FLRT3|FLRT1|FYN|DSTYK|BAMB…
	GO_NEGATIVE_REGULATION_OF_TRANSFORMING_GROWTH_FACTOR_BETA_RECEPTOR_SIGNALING_PATHWAY	47	66	0.000115799	0.0127684	2.81644	11171|1149|114990|135228|163126|199699|2022|23089|23411|23592|23625|25805|26036|2734|283149|3309|390598|4087|4088|4091|4092|50515|5170|5494|5654|56937|57154|63976|64081|64750|6497|6498|65997|6868|7041|7043|7046|7311|7314|7316|7471|857|858|9110|94031|9480|9719	STRAP|CIDEA|VASN|CD109|EID2|DAND5|ENG|PEG10|SIRT1|LEMD3|FAM89B|BAMBI|ZNF451|GLG1|BCL9L|HSPA5|SKOR1|SMAD2|SMAD3|SMAD6|SMAD7|CHST11|PDPK1|PPM1A|HTRA1|PMEPA1|SMURF1|PRDM16|PBLD|SMURF2|SKI|SKIL|RASL11B|ADAM17|TGFB1I1|TGFB3|TGFBR1|UBA52|UBB|UBC|WNT1|CAV1|CAV2|MTMR4|HTRA3|ONECUT2|ADAMTSL2
	GO_PROTEIN_LOCALIZATION_TO_CILIUM	22	27	0.00011916	0.0127684	7.02223	10938|1453|199223|221322|27241|29887|378|51382|55812|56995|57539|582|583|585|7275|7287|7288|7289|84100|90410|92482|9727	EHD1|CSNK1D|TTC21A|TBC1D32|BBS9|SNX10|ARF4|ATP6V1D|SPATA7|TULP4|WDR35|BBS1|BBS2|BBS4|TUB|TULP1|TULP2|TULP3|ARL6|IFT20|BBIP1|RAB11FIP3
	GO_MORPHOGENESIS_OF_AN_EPITHELIUM	234	400	0.000119361	0.0127684	1.47291	10116|10155|10371|10395|10413|10481|10512|10672|10765|10818|11235|112802|115908|121643|1282|129880|130497|1427|1435|1436|1460|146206|147183|1499|1522|1739|1741|182|1856|1857|1861|1906|1909|1969|200894|2022|2043|2045|2099|2247|2253|2294|2295|2297|2303|2304|23129|2316|2348|23654|23671|23767|2487|253430|2535|255743|25865|25928|25932|26146|26160|26249|2625|2637|2658|26585|2683|2697|27031|27152|2737|2…	FEM1B|TRIM28|SEMA3A|DLC1|YAP1|HOXB13|SEMA3C|GNA13|KDM5B|FRS2|PDCD10|KRT71|CTHRC1|FOXN4|COL4A1|BBS5|OSR1|CRYGS|CSF1|CSF1R|CSNK2B|CARMIL2|KRT25|CTNNB1|CTSZ|DLG1|DLG3|JAG1|DVL2|DVL3|TOR1A|EDN1|EDNRA|EPHA2|ARL13B|ENG|EPHA4|EPHA7|ESR1|FGF2|FGF8|FOXF1|FOXF2|FOXD1|FOXC2|FOXE1|PLXND1|FLNA|FOLR1|PLXNB2|TMEFF2|FLRT3|FRZB|IPMK|FZD2|NPNT|PRKD2|SOSTDC1|CLIC4|TRAF3IP1|IFT172|KLHL3|GATA3|GBX2|GDF2|GREM1|B4GALT1…
	GO_DNA_TEMPLATED_TRANSCRIPTION_INITIATION	118	202	0.00012143	0.0127684	1.77139	10001|10002|10025|10155|1025|10302|10413|10629|11036|117154|121504|138474|1387|1490|1602|171568|1871|190|2068|2071|2099|2100|22938|23054|23168|2516|25885|25937|2649|284119|2957|2958|2959|2960|2963|2965|2966|2968|2969|2972|29959|29982|3516|367|387332|4150|4331|4853|4854|4929|51082|51773|5430|5431|5432|5436|5439|5441|54457|5467|5469|54700|55290|57106|5914|5916|6095|6096|6256|6257|6872|6873|6874|687…	MED6|NR2E3|MED16|TRIM28|CDK9|SNAPC5|YAP1|TAF6L|GTF2A1L|DACH2|HIST4H4|TAF1L|CREBBP|CTGF|DACH1|POLR3H|E2F3|NR0B1|ERCC2|ERCC3|ESR1|ESR2|SNW1|NCOA6|RTF1|NR5A1|POLR1A|WWTR1|NR6A1|CAVIN1|GTF2A1|GTF2A2|GTF2B|GTF2E1|GTF2F2|GTF2H1|GTF2H2|GTF2H4|GTF2I|BRF1|NRBP1|NRBF2|RBPJ|AR|TBPL2|MAZ|MNAT1|NOTCH2|NOTCH3|NR4A2|POLR1D|RSF1|POLR2A|POLR2B|POLR2C|POLR2G|POLR2J|POLR2L|TAF7L|PPARD|MED1|RRN3|BRF2|NAT14|RARA|RARG…
	GO_CARDIAC_CHAMBER_DEVELOPMENT	94	144	0.000128943	0.0132277	1.92028	10277|10370|10454|10512|10818|11174|129446|1363|161882|163|182|1832|1857|199699|2253|2294|2296|2303|23129|23414|23462|23493|2535|2625|2702|27031|3084|3091|3340|3398|3491|3516|3670|3776|4036|4089|4091|4092|4193|4208|4488|4624|4628|4666|4853|4887|4889|5125|5308|53834|5469|55742|57167|57216|57493|5754|5914|5950|60485|6256|6262|6299|6331|639|6474|64783|652|6604|6608|6654|6659|6899|6909|6910|6926|7134…	UBE4B|CITED2|TAB1|SEMA3C|FRS2|ADAMTS6|XIRP2|CPE|ZFPM1|AP2B1|JAG1|DSP|DVL3|DAND5|FGF8|FOXF1|FOXC1|FOXC2|PLXND1|ZFPM2|HEY1|HEY2|FZD2|GATA3|GJA5|NPHP3|NRG1|HIF1A|NDST1|ID2|CYR61|RBPJ|ISL1|KCNK2|LRP2|SMAD4|SMAD6|SMAD7|MDM2|MEF2C|MSX2|MYH6|MYH10|NACA|NOTCH2|NPY2R|NPY5R|PCSK5|PITX2|FGFRL1|MED1|PARVA|SALL4|VANGL2|HEG1|PTK7|RARA|RBP4|SAV1|RXRA|RYR2|SALL1|SCN5A|PRDM1|SHOX2|RBM15|BMP4|SMARCD3|SMO|SOS1|SOX4…
	GO_ENDOMEMBRANE_SYSTEM_ORGANIZATION	264	465	0.000145867	0.0146075	1.42895	100101267|10098|10133|10139|10211|10228|10254|10269|10345|10458|10494|11031|11235|11252|11267|1130|114882|1182|118813|120892|123720|124491|124626|1263|129303|1385|144717|1452|1453|148229|149371|163590|168620|1739|1861|19|196383|196527|2010|2013|2054|207|208|2207|221035|221496|2258|22931|22979|23114|23122|23141|23175|23207|23279|23317|23325|23332|23363|23399|23418|23435|23499|23511|23636|23759|254…	POM121C|TSPAN5|OPTN|ARFRP1|FLOT1|STX6|STAM2|ZMPSTE24|TRDN|BAIAP2|STK25|RAB31|PDCD10|PACSIN2|SNF8|LYST|OSBPL8|CLCN3|ZFYVE27|LRRK2|WHAMM|TMEM170A|ZPBP2|PLK3|TMEM150A|CREB1|PHETA1|CSNK1A1|CSNK1D|ATP8B3|EXOC8|TOR1AIP2|BHLHA15|DLG1|TOR1A|ABCA1|RILPL2|ANO6|EMD|EMP2|STX2|AKT1|AKT2|FCER1G|REEP3|LEMD2|FGF13|RAB18|EFR3B|NFASC|CLASP2|ANKLE2|LPIN1|PLEKHM2|NUP160|DNAJC13|WASHC4|CLASP1|OBSL1|CTDNEP1|CRB1|TARDB…
	GO_GENE_SILENCING_BY_RNA	86	139	0.000163014	0.0159451	1.96544	100101267|103|10658|10978|113802|121504|122402|126374|136991|143689|22916|23019|23112|23279|23318|23405|23511|23636|26523|27161|27327|29102|29883|3021|3181|389421|4086|4087|4088|4343|440822|4686|4848|4849|4928|51593|53371|5430|5431|5432|5436|5439|5441|54487|54514|55124|57472|57510|5903|5936|653604|6774|6895|7015|7247|7257|79753|8021|8086|8350|8351|8352|8353|8354|8355|8356|8357|8358|8359|8360|8361…	POM121C|ADAR|CELF1|CLP1|HENMT1|HIST4H4|TDRD9|WTIP|ASZ1|PIWIL4|NCBP2|CNOT1|TNRC6B|NUP160|TUT4|DICER1|NUP188|NUP62|AGO1|AGO2|TNRC6A|DROSHA|CNOT7|H3F3B|HNRNPA2B1|LIN28B|SMAD1|SMAD2|SMAD3|MOV10|PIWIL3|NCBP1|CNOT2|CNOT3|NUP98|SRRT|NUP54|POLR2A|POLR2B|POLR2C|POLR2G|POLR2J|POLR2L|DGCR8|DDX4|PIWIL2|CNOT6|XPO5|RANBP2|RBM4|HIST2H3D|STAT3|TARBP2|TERT|TSN|TSNAX|SNIP1|NUP214|AAAS|HIST1H3A|HIST1H3D|HIST1H3C|HI…
	GO_AUTOPHAGY	222	394	0.000169758	0.0162273	1.47392	10013|10133|10193|10241|10254|1029|10325|10490|10542|10670|11152|11267|11315|11345|120892|128077|1359|139341|139741|140735|148213|1508|1509|157807|1611|200081|2011|202374|2176|2215|22863|22878|22933|22985|23001|2308|23130|23274|23339|23710|2475|25|2558|25793|25865|26100|26191|2647|2660|27072|27120|283316|28956|29082|29100|29978|29979|29982|308|30849|319101|3312|339834|3428|387849|3916|3920|411|41…	HDAC6|OPTN|RNF41|CALCOCO2|STAM2|CDKN2A|RRAGB|VTI1B|LAMTOR5|RRAGA|WDR45|SNF8|PARK7|GABARAPL2|LRRK2|LIX1L|CPA3|FUNDC1|ACTRT1|DYNLL2|ZNF681|CTSB|CTSD|CLVS1|DAP|TXLNA|MARK2|STK32A|FANCC|FCGR3B|ATG14|TRAPPC8|SIRT2|ACIN1|WDFY3|FOXO1|ATG2A|CLEC16A|VPS39|GABARAPL1|MTOR|ABL1|GABRA5|FBXO7|PRKD2|WIPI2|PTPN22|BLOC1S1|MSTN|VPS41|DKKL1|CD163L1|LAMTOR2|CHMP4A|TMEM208|UBQLN2|UBQLN1|NRBF2|ANXA5|PIK3R4|KRT73|HSPA8…
	GO_CONNECTIVE_TISSUE_DEVELOPMENT	119	194	0.000186377	0.01742	1.73208	1116|114789|1277|1280|1300|1302|130497|1311|1386|139285|1396|1435|1490|1906|1958|2247|2249|2261|22856|2297|2303|23213|23314|265|2658|2778|2822|285590|30812|3091|3200|3207|3213|3221|3398|3400|340419|3491|3549|3696|3952|399979|4041|4060|4086|4090|4146|4208|4209|4256|4488|4613|4617|4880|4920|50515|5081|51320|5155|5290|5307|5310|538|5396|54360|5467|54928|55553|55959|5745|57560|57561|583|585|5914|5916…	CHI3L1|SLC25A25|COL1A1|COL2A1|COL10A1|COL11A2|OSR1|COMP|ATF2|AMER1|CRIP1|CSF1|CTGF|EDN1|EGR1|FGF2|FGF4|FGFR3|CHSY1|FOXD1|FOXC2|SULF1|SATB2|AMELX|GDF2|GNAS|GPLD1|SH3PXD2B|SOX8|HIF1A|HOXA3|HOXA11|HOXB3|HOXC4|ID2|ID4|RSPO2|CYR61|IHH|ITGB8|LEP|SNX19|LRP5|LUM|SMAD1|SMAD5|MATN1|MEF2C|MEF2D|MGP|MSX2|MYCN|MYF5|NPPC|ROR2|CHST11|PAX7|MEX3C|PDGFB|PIK3CA|PITX1|PKD1|ATP7A|PRRX1|CYTL1|PPARD|IMPAD1|SOX6|SULF2|P…
	GO_REGULATION_OF_CELLULAR_RESPONSE_TO_GROWTH_FACTOR_STIMULUS	136	229	0.000208032	0.0190214	1.65436	1028|1030|10370|10479|10563|11171|1149|114990|135228|1499|1601|163126|164656|1756|186|199699|201163|2022|2247|2249|22938|22943|2297|23089|23090|2321|23213|23411|2348|23592|23625|23770|25|255743|25778|25805|25865|25928|25960|26036|2625|2658|26585|27020|27122|2734|2817|283149|2887|28996|3091|3273|3309|3491|3516|3611|3678|3690|375567|390598|402117|405|4087|4088|4089|4091|4092|4221|4488|4734|4756|501…	CDKN1C|CDKN2B|CITED2|SLC9A6|CXCL13|STRAP|CIDEA|VASN|CD109|CTNNB1|DAB2|EID2|TMPRSS6|DMD|AGTR2|DAND5|FLCN|ENG|FGF2|FGF4|SNW1|DKK1|FOXD1|PEG10|ZNF423|FLT1|SULF1|SIRT1|FOLR1|LEMD3|FAM89B|FKBP8|ABL1|NPNT|DSTYK|BAMBI|PRKD2|SOSTDC1|ADGRA2|ZNF451|GATA3|GDF2|GREM1|NPTN|DKK3|GLG1|GPC1|BCL9L|GRB10|HIPK2|HIF1A|HRG|HSPA5|CYR61|RBPJ|ILK|ITGA5|ITGB3|VWC2|SKOR1|VWC2L|ARNT|SMAD2|SMAD3|SMAD4|SMAD6|SMAD7|MEN1|MSX2|…
	GO_HISTONE_H3_ACETYLATION	35	46	0.000215058	0.0192454	3.35326	10474|10629|11091|11143|112869|1810|200186|2033|23338|23522|23774|27097|27154|3662|51147|51176|51562|54107|55140|55689|56655|57325|64769|675|6871|6880|6881|6883|6885|7862|79595|7994|79960|8464|8850	TADA3|TAF6L|WDR5|KAT7|SGF29|DR1|CRTC2|EP300|JADE2|KAT6B|BRD1|TAF5L|BRPF3|IRF4|ING4|LEF1|MBIP|POLE3|ELP3|YEATS2|POLE4|KAT14|MEAF6|BRCA2|TADA2A|TAF9|TAF10|TAF12|MAP3K7|BRPF1|SAP130|KAT6A|JADE1|SUPT3H|KAT2B
	GO_POSTTRANSCRIPTIONAL_GENE_SILENCING	33	42	0.000231264	0.0202645	3.51263	103|10658|10978|126374|23019|23112|23318|23405|26523|27161|27327|29102|29883|3181|389421|4086|4087|4088|4343|51593|54487|57472|57510|5936|6774|6895|7015|79753|84962|8575|8994|9337|9698	ADAR|CELF1|CLP1|WTIP|CNOT1|TNRC6B|TUT4|DICER1|AGO1|AGO2|TNRC6A|DROSHA|CNOT7|HNRNPA2B1|LIN28B|SMAD1|SMAD2|SMAD3|MOV10|SRRT|DGCR8|CNOT6|XPO5|RBM4|STAT3|TARBP2|TERT|SNIP1|AJUBA|PRKRA|LIMD1|CNOT8|PUM1
	GO_OSSIFICATION	147	251	0.000252573	0.0216801	1.60555	1009|10234|103|10399|10492|10514|115908|1213|121340|1277|1280|1290|1291|1300|1305|134701|1435|1462|1490|1591|1594|162466|1660|170506|1749|1836|1893|196527|1969|197|2068|207|2079|2099|2131|2132|2261|22800|2296|2303|23314|23317|23376|249|2550|25842|25937|265|26578|2658|2697|27316|2735|2778|2822|30812|3199|340419|344901|3486|3488|3491|3636|3726|3952|4041|4057|4086|4088|4090|4208|4209|4221|4256|43|43…	CDH11|LRRC17|ADAR|RACK1|SYNCRIP|MYBBP1A|CTHRC1|CLTC|SP7|COL1A1|COL2A1|COL5A2|COL6A1|COL10A1|COL13A1|RIPPLY2|CSF1|VCAN|CTGF|CYP24A1|CYP27B1|PHOSPHO1|DHX9|DHX36|DLX5|SLC26A2|ECM1|ANO6|EPHA2|AHSG|ERCC2|AKT1|ERH|ESR1|EXT1|EXT2|FGFR3|RRAS2|FOXC1|FOXC2|SATB2|DNAJC13|UFL1|ALPL|GABBR1|ASF1A|WWTR1|AMELX|OSTF1|GDF2|GJA1|RBMX|GLI1|GNAS|GPLD1|SOX8|HOXA2|RSPO2|OSTN|IGFBP3|IGFBP5|CYR61|INPPL1|JUNB|LEP|LRP5|LTF…
	GO_REGULATION_OF_CELL_MORPHOGENESIS_INVOLVED_IN_DIFFERENTIATION	197	337	0.000259513	0.0218303	1.49235	1002|10090|10109|10154|1020|10371|10458|10459|10494|10500|10501|10512|10611|10716|1072|11078|11171|1123|11344|114990|120892|1277|1382|147906|1499|150465|152007|1523|1601|1630|1808|1833|2011|2033|2043|2045|2146|2192|223117|2243|2258|2266|22871|22902|23011|23105|23122|23129|2316|23187|23275|23332|2335|23363|23394|23499|23566|23603|23654|25|25805|25937|26012|26037|26039|26052|26259|2633|26585|2664|2…	CDH4|UST|ARPC2|PLXNC1|CDK5|SEMA3A|BAIAP2|MAD2L2|STK25|SEMA6C|SEMA6B|SEMA3C|PDLIM5|TBR1|CFL1|TRIOBP|STRAP|CHN1|TWF2|VASN|LRRK2|COL1A1|CRABP2|DACT3|CTNNB1|TTL|GLIPR2|CUX1|DAB2|DCC|DPYSL2|EPYC|MARK2|EP300|EPHA4|EPHA7|EZH2|FBLN1|SEMA3D|FGA|FGF13|FGG|NLGN1|RUFY3|RAB21|FSTL4|CLASP2|PLXND1|FLNA|PHLDB1|POFUT2|CLASP1|FN1|OBSL1|ADNP|MACF1|LPAR3|CORO1C|PLXNB2|ABL1|BAMBI|WWTR1|NSMF|SIPA1L1|SS18L1|DNM3|FBXW8|…
	GO_VACUOLE_ORGANIZATION	98	168	0.000291976	0.0240795	1.80927	10228|10254|10490|11152|11267|1130|11345|1182|120892|128077|134829|144717|149371|157807|19|219931|22863|22878|23130|23317|23325|23339|23710|2548|257364|259173|26100|27072|29082|29887|356|374666|375|387032|411|4647|4669|51160|51172|5119|51510|51715|527|5289|53|54982|55004|55014|55062|55102|5538|55654|55823|55858|5663|57132|57403|57617|57679|57724|58476|5869|60673|63894|64145|64422|64601|6845|7251|…	STX6|STAM2|VTI1B|WDR45|SNF8|LYST|GABARAPL2|CLCN3|LRRK2|LIX1L|CLVS2|PHETA1|EXOC8|CLVS1|ABCA1|TPCN2|ATG14|TRAPPC8|ATG2A|DNAJC13|WASHC4|VPS39|GABARAPL1|GAA|SNX33|ALS2CL|WIPI2|VPS41|CHMP4A|SNX10|FASLG|WASH3P|ARF1|ZKSCAN4|ARSB|MYO7A|NAGLU|VPS28|NAGPA|CHMP1A|CHMP5|RAB23|ATP6V0C|PIK3C3|ACP2|CLN6|LAMTOR1|STX17|WIPI1|ATG2B|PPT1|TMEM127|VPS11|TMEM165|PSEN1|CHMP1B|RAB22A|VPS18|ALS2|EPG5|TP53INP2|RAB5B|ATG10…
	GO_REGULATION_OF_NEURON_PROJECTION_DEVELOPMENT	232	408	0.00040137	0.0324646	1.42222	1002|10090|10154|1020|10371|10458|10494|10498|10500|10501|10512|10611|10716|1072|10769|11075|11104|112|1123|11344|116|120892|1268|1272|127833|1382|150465|1523|162427|1627|1630|163404|1716|1756|1808|1833|2011|2033|2043|2045|2056|2057|207|2146|221935|223117|2242|2258|2281|22871|22902|22999|23011|23025|23064|23105|23122|23129|2335|23363|23394|23413|23499|23566|23613|23654|2475|25|2534|26012|26037|26…	CDH4|UST|PLXNC1|CDK5|SEMA3A|BAIAP2|STK25|CARM1|SEMA6C|SEMA6B|SEMA3C|PDLIM5|TBR1|CFL1|PLK2|STMN2|KATNA1|ADCY6|CHN1|TWF2|ADCYAP1|LRRK2|CNR1|CNTN1|SYT2|CRABP2|TTL|CUX1|RETREG3|DBN1|DCC|PLPPR5|DGUOK|DMD|DPYSL2|EPYC|MARK2|EP300|EPHA4|EPHA7|EPO|EPOR|AKT1|EZH2|SDK1|SEMA3D|FES|FGF13|FKBP1B|NLGN1|RUFY3|RIMS1|RAB21|UNC13A|SETX|FSTL4|CLASP2|PLXND1|FN1|OBSL1|ADNP|NCS1|MACF1|LPAR3|ZMYND8|PLXNB2|MTOR|ABL1|FYN|…
	GO_INTRACELLULAR_RECEPTOR_SIGNALING_PATHWAY	102	168	0.000427714	0.0339428	1.74859	10002|10025|10392|10432|10454|10474|10498|10499|10524|10902|112770|131566|1407|1408|1499|1591|190|196|2099|2100|22938|23054|2321|23543|23586|2516|256297|257397|2649|2852|3301|3551|367|3717|405|4246|4734|4792|4853|4929|51366|5165|5292|5371|5467|5469|55904|56603|56937|5733|57506|57658|5914|5916|5925|59344|5970|6095|6096|6256|6257|64127|6672|6714|672|6774|6879|6885|6899|7025|7026|7041|7067|7189|7311…	NR2E3|MED16|NOD1|RBM14|TAB1|TADA3|CARM1|NCOA2|KAT5|BRD8|GLMP|DCBLD2|CRY1|CRY2|CTNNB1|CYP24A1|NR0B1|AHR|ESR1|ESR2|SNW1|NCOA6|FLT1|RBFOX2|DDX58|NR5A1|PTF1A|TAB3|NR6A1|GPER1|DNAJA1|IKBKB|AR|JAK2|ARNT|SCGB2A1|NEDD4|NFKBIA|NOTCH2|NR4A2|UBR5|PDK3|PIM1|PML|PPARD|MED1|KMT2E|CYP26B1|PMEPA1|PTGER3|MAVS|CALCOCO1|RARA|RARG|RB1|ALOXE3|RELA|RORA|RORB|RXRA|RXRB|NOD2|SP100|SRC|BRCA1|STAT3|TAF7|MAP3K7|TBX1|NR2F1|…
	GO_POSITIVE_REGULATION_OF_OSSIFICATION	56	84	0.000458488	0.0357112	2.23703	1051|10766|115908|1192|130497|1499|1749|182|196527|255743|25836|2658|2697|2737|2778|3082|3400|3491|3569|3570|3572|3611|4000|4057|4086|4088|4090|4208|4488|4745|4880|51374|51430|5321|537|56998|652|654|6546|657|658|659|6863|7020|7042|7043|7474|7704|796|80381|8519|860|8626|90|92|9260	CEBPB|TOB2|CTHRC1|CLIC1|OSR1|CTNNB1|DLX5|JAG1|ANO6|NPNT|NIPBL|GDF2|GJA1|GLI3|GNAS|HGF|ID4|CYR61|IL6|IL6R|IL6ST|ILK|LMNA|LTF|SMAD1|SMAD3|SMAD5|MEF2C|MSX2|NELL1|NPPC|ATRAID|SUCO|PLA2G4A|ATP6AP1|CTNNBIP1|BMP4|BMP6|SLC8A1|BMPR1A|BMPR1B|BMPR2|TAC1|TFAP2A|TGFB2|TGFB3|WNT5A|ZBTB16|CALCA|CD276|IFITM1|RUNX2|TP63|ACVR1|ACVR2A|PDLIM7
	GO_APPENDAGE_DEVELOPMENT	104	169	0.000510335	0.0390267	1.72138	10018|10512|1280|130497|1311|1382|1387|140467|1499|1749|1750|221322|2249|2253|22943|257|25836|26146|26160|26585|2697|2702|27152|27164|27173|2737|2768|2776|2778|28982|3066|3205|3206|3207|3229|3235|3236|340419|342184|343637|344191|3549|3899|4041|4089|4488|4613|4920|50515|5066|5087|51057|51098|51176|5125|5307|5308|5396|54542|546|5469|54928|55212|56603|5663|57167|5727|57728|578|5914|5916|6299|64327|6…	BCL2L11|SEMA3C|COL2A1|OSR1|COMP|CRABP2|CREBBP|ZNF358|CTNNB1|DLX5|DLX6|TBC1D32|FGF4|FGF8|DKK1|ALX3|NIPBL|TRAF3IP1|IFT172|GREM1|GJA1|GJA5|INTU|SALL3|SLC39A1|GLI3|GNA12|GNAQ|GNAS|FLVCR1|HDAC2|HOXA9|HOXA10|HOXA11|HOXC13|HOXD9|HOXD10|RSPO2|FMN1|RSPO4|EVX2|IHH|AFF3|LRP5|SMAD4|MSX2|MYCN|ROR2|CHST11|PAM|PBX1|WDPCP|IFT52|LEF1|PCSK5|PITX1|PITX2|PRRX1|RC3H2|ATRX|MED1|IMPAD1|BBS7|CYP26B1|PSEN1|SALL4|PTCH1|WD…
	GO_ORGANELLE_LOCALIZATION	234	415	0.000531047	0.0398854	1.40743	10013|100191040|10096|10097|10113|1020|10282|10342|10403|10464|10494|10540|1058|1063|10652|10802|10814|10947|11127|11235|114088|1176|120892|122553|124997|126567|127833|1294|129880|1453|145741|147872|1499|150365|1522|153241|1639|168620|1739|1778|1780|1783|1808|1861|2011|2054|2153|2157|22820|22859|22871|22872|22895|22920|22999|23025|23095|23122|23208|23212|23256|23299|23332|23396|2348|23626|254263|…	HDAC6|C2CD4D|ACTR3|ACTR2|PREB|CDK5|BET1|TFG|NDC80|PIBF1|STK25|DCTN2|CENPA|CENPF|YKT6|SEC24A|CPLX2|AP3M2|KIF3A|PDCD10|TRIM9|AP3S1|LRRK2|TRAPPC6B|WDR81|C2CD4C|SYT2|COL7A1|BBS5|CSNK1D|C2CD4A|CCDC155|CTNNB1|MEI1|CTSZ|CEP120|DCTN1|BHLHA15|DLG1|DYNC1H1|DYNC1I1|DYNC1LI2|DPYSL2|TOR1A|MARK2|STX2|F5|F8|COPG1|ADGRL1|NLGN1|SEC31A|RPH3A|KIFAP3|RIMS1|UNC13A|KIF1B|CLASP2|SYT11|RRS1|SCFD1|BICD2|CLASP1|PIP5K1C|FO…
	GO_REGULATION_OF_DENDRITIC_SPINE_DEVELOPMENT	38	56	0.000542207	0.0400091	2.80097	1020|10458|10611|1072|10769|120892|2043|221935|22871|23105|23613|2475|26037|26052|27185|2896|3066|3084|3190|348|3558|3706|375|4076|4082|4208|5048|5063|5064|50807|50944|54413|5663|5728|65981|80823|85358|8851	CDK5|BAIAP2|PDLIM5|CFL1|PLK2|LRRK2|EPHA4|SDK1|NLGN1|FSTL4|ZMYND8|MTOR|SIPA1L1|DNM3|DISC1|GRN|HDAC2|NRG1|HNRNPK|APOE|IL2|ITPKA|ARF1|CAPRIN1|MARCKS|MEF2C|PAFAH1B1|PAK3|PALM|ASAP1|SHANK1|NLGN3|PSEN1|PTEN|CAPRIN2|BHLHB9|SHANK3|CDK5R1
	GO_VESICLE_ORGANIZATION	160	280	0.000552664	0.0400777	1.52253	100191040|10113|10228|10282|10342|10490|10652|10802|112574|1130|122553|124626|126567|127833|1294|1385|1453|145741|1522|158866|163|164|1742|19|2054|2060|2153|2157|22872|22895|23025|23208|23256|23339|23355|2348|254122|254263|255220|255928|257364|25946|2647|27065|27072|27095|2773|2801|282991|29082|29886|29887|29916|29934|302|3092|3267|357|375|388125|388552|399687|399979|401135|401548|4647|5048|51128…	C2CD4D|PREB|STX6|BET1|TFG|VTI1B|YKT6|SEC24A|SNX18|LYST|TRAPPC6B|ZPBP2|C2CD4C|SYT2|COL7A1|CREB1|CSNK1D|C2CD4A|CTSZ|ZDHHC15|AP2B1|AP1G1|DLG4|ABCA1|STX2|EPS15|F5|F8|SEC31A|RPH3A|UNC13A|SYT11|SCFD1|VPS39|VPS8|FOLR1|SNX32|CNIH2|TXNDC8|SYT14|SNX33|ZNF385A|BLOC1S1|NSG1|VPS41|TRAPPC3|GNAI3|GOLGA2|BLOC1S2|CHMP4A|SNX8|SNX10|SNX11|SNX12|ANXA2|HIP1|AGFG1|SHROOM2|ARF1|C2CD4B|BLOC1S3|MYO18A|SNX19|SYT14P1|SNX30…
	GO_NEGATIVE_REGULATION_OF_FAT_CELL_DIFFERENTIATION	29	41	0.000601875	0.0428424	3.47168	122953|161882|1649|171023|182|1869|22933|2308|23411|23414|25937|2624|2625|2852|28951|338761|3400|3569|4088|4320|4488|57761|59341|6095|7041|7471|7474|83723|862	JDP2|ZFPM1|DDIT3|ASXL1|JAG1|E2F1|SIRT2|FOXO1|SIRT1|ZFPM2|WWTR1|GATA2|GATA3|GPER1|TRIB2|C1QL4|ID4|IL6|SMAD3|MMP11|MSX2|TRIB3|TRPV4|RORA|TGFB1I1|WNT1|WNT5A|FAM57B|RUNX1T1
	GO_ENDOPLASMIC_RETICULUM_TO_CYTOSOL_TRANSPORT	19	23	0.000611161	0.0428424	6.06281	10345|10952|1234|2281|23197|51009|55666|55829|6261|6262|6348|7184|7353|7415|79139|81502|84447|8996|9709	TRDN|SEC61B|CCR5|FKBP1B|FAF2|DERL2|NPLOC4|SELENOS|RYR1|RYR2|CCL3|HSP90B1|UFD1|VCP|DERL1|HM13|SYVN1|NOL3|HERPUD1
	GO_IN_UTERO_EMBRYONIC_DEVELOPMENT	182	311	0.000641641	0.0442417	1.47041	10018|10049|10155|102|1028|103|10454|1046|1051|10672|10761|118|144455|1499|154796|1603|1906|1909|201163|2016|202018|2034|2068|207|2294|2296|23162|23168|23414|23462|23493|23764|2549|2551|25949|25988|2624|2625|26259|26524|2697|27022|2707|27173|2737|2768|284|2885|28982|29072|29123|29924|30812|3091|320|321|3294|3297|3491|3516|3586|3633|3688|3726|3981|405|4087|4088|4089|4097|4188|4245|441161|4436|4624…	BCL2L11|DNAJB6|TRIM28|ADAM10|CDKN1C|ADAR|TAB1|CDX4|CEBPB|GNA13|PLAC1|ADD1|E2F7|CTNNB1|AMOT|DAD1|EDN1|EDNRA|FLCN|EMX1|TAPT1|EPAS1|ERCC2|AKT1|FOXF1|FOXC1|MAPK8IP3|RTF1|ZFPM2|HEY1|HEY2|MAFF|GAB1|GABPA|SYF2|HINFP|GATA2|GATA3|FBXW8|LATS2|GJA1|FOXD3|GJB3|SLC39A1|GLI3|GNA12|ANGPT1|GRB2|FLVCR1|SETD2|ANKRD11|EPN1|SOX8|HIF1A|APBA1|APBA2|HSD17B2|HSF1|CYR61|RBPJ|IL10|INPP5B|ITGB1|JUNB|LIG4|ARNT|SMAD2|SMAD3|S…
	GO_REPLACEMENT_OSSIFICATION	21	26	0.00066557	0.0451514	5.02619	1277|1280|1300|1305|162466|1749|2261|249|2778|3636|4208|4209|4323|4325|4664|4665|54928|652|654|860|8817	COL1A1|COL2A1|COL10A1|COL13A1|PHOSPHO1|DLX5|FGFR3|ALPL|GNAS|INPPL1|MEF2C|MEF2D|MMP14|MMP16|NAB1|NAB2|IMPAD1|BMP4|BMP6|RUNX2|FGF18
	GO_VASCULATURE_DEVELOPMENT	264	469	0.000694216	0.0463472	1.36633	1003|10052|10163|10203|10411|10413|10454|1046|10481|10512|10541|10672|11082|11174|11235|118856|1277|1278|1281|1282|1295|1296|130497|1306|14|144455|1490|1499|1545|154796|163|164656|1649|1747|182|1893|1901|1906|1909|1958|196|1969|2004|2022|2028|2034|2050|207|219699|221981|2247|2253|22846|2294|2296|2303|2308|23129|2321|2324|2335|23411|23414|23462|2348|23493|23509|23554|25865|25932|25960|26057|26259|…	CDH5|GJC1|WASF2|CALCRL|RAPGEF3|YAP1|TAB1|CDX4|HOXB13|SEMA3C|ANP32B|GNA13|ESM1|ADAMTS6|PDCD10|MMP21|COL1A1|COL1A2|COL3A1|COL4A1|COL8A1|COL8A2|OSR1|COL15A1|AAMP|E2F7|CTGF|CTNNB1|CYP1B1|AMOT|AP2B1|TMPRSS6|DDIT3|DLX3|JAG1|ECM1|S1PR1|EDN1|EDNRA|EGR1|AHR|EPHA2|ELK3|ENG|ENPEP|EPAS1|EPHB4|AKT1|UNC5B|THSD7A|FGF2|FGF8|VASH1|FOXF1|FOXC1|FOXC2|FOXO1|PLXND1|FLT1|FLT4|FN1|SIRT1|ZFPM2|HEY1|FOLR1|HEY2|POFUT1|TSP…
	GO_NEGATIVE_REGULATION_OF_CELLULAR_RESPONSE_TO_GROWTH_FACTOR_STIMULUS	76	121	0.00081187	0.0533551	1.86922	10563|11171|1149|114990|135228|163126|164656|186|199699|2022|22943|23089|23213|23411|23592|23625|25|25805|25928|25960|26036|2625|26585|2734|2817|283149|28996|3273|3309|375567|390598|402117|4087|4088|4091|4092|4734|50515|50964|51592|5170|5494|55959|5654|56937|57045|57154|5770|63976|64081|64750|6497|6498|65997|6868|7041|7043|7046|7057|7311|7314|7316|7471|7474|7498|8321|857|8573|858|9110|91851|9241|…	CXCL13|STRAP|CIDEA|VASN|CD109|EID2|TMPRSS6|AGTR2|DAND5|ENG|DKK1|PEG10|SULF1|SIRT1|LEMD3|FAM89B|ABL1|BAMBI|SOSTDC1|ADGRA2|ZNF451|GATA3|GREM1|GLG1|GPC1|BCL9L|HIPK2|HRG|HSPA5|VWC2|SKOR1|VWC2L|SMAD2|SMAD3|SMAD6|SMAD7|NEDD4|CHST11|SOST|TRIM33|PDPK1|PPM1A|SULF2|HTRA1|PMEPA1|TWSG1|SMURF1|PTPN1|PRDM16|PBLD|SMURF2|SKI|SKIL|RASL11B|ADAM17|TGFB1I1|TGFB3|TGFBR1|THBS1|UBA52|UBB|UBC|WNT1|WNT5A|XDH|FZD1|CAV1|CA…
	GO_RNA_SPLICING_VIA_TRANSESTERIFICATION_REACTIONS	149	267	0.000827075	0.0535181	1.52287	10081|10181|10199|10262|10283|10285|10286|10421|10492|10569|10658|10772|10921|10949|10978|10992|11017|11066|11171|11218|11338|125950|153527|1653|1655|1660|1665|1993|1994|199746|220988|22794|22826|22913|22916|22938|23013|23064|23398|23451|23524|24144|24148|2483|2521|25949|25980|27257|27316|2963|3178|3181|3184|3187|3189|3190|3191|3312|340390|4116|4670|4686|4841|4857|4858|5093|5094|51163|51340|51585…	PDCD7|RBM5|MPHOSPH10|SF3B4|CWC27|SMNDC1|BCAS2|CD2BP2|SYNCRIP|SLU7|CELF1|SRSF10|RNPS1|HNRNPA0|CLP1|SF3B2|SNRNP27|SNRNP35|STRAP|DDX20|U2AF2|RAVER1|ZMAT2|DDX1|DDX5|DHX9|DHX15|ELAVL2|ELAVL1|U2AF1L4|HNRNPA3|CASC3|DNAJC8|RALY|NCBP2|SNW1|SPEN|SETX|PPWD1|SF3B1|SRRM2|TFIP11|PRPF6|FRG1|FUS|SYF2|AAR2|LSM1|RBMX|GTF2F2|HNRNPA1|HNRNPA2B1|HNRNPD|HNRNPH1|HNRNPH3|HNRNPK|HNRNPL|HSPA8|WDR97|MAGOH|HNRNPM|NCBP1|NONO|…
	GO_BETA_CATENIN_TCF_COMPLEX_ASSEMBLY	30	43	0.000852474	0.053577	3.1923	10524|121504|1387|1499|2033|26108|283149|4221|51176|5929|607|6597|6932|6934|7015|7089|7090|7091|8085|8295|8313|8359|8360|8361|8364|8365|8366|8367|9070|90780	KAT5|HIST4H4|CREBBP|CTNNB1|EP300|PYGO1|BCL9L|MEN1|LEF1|RBBP5|BCL9|SMARCA4|TCF7|TCF7L2|TERT|TLE2|TLE3|TLE4|KMT2D|TRRAP|AXIN2|HIST1H4A|HIST1H4D|HIST1H4F|HIST1H4C|HIST1H4H|HIST1H4B|HIST1H4E|ASH2L|PYGO2
	GO_REGULATION_OF_APOPTOTIC_SIGNALING_PATHWAY	204	363	0.000857429	0.053577	1.42156	10017|10018|10116|1032|10399|10413|10488|10525|10771|10955|10962|10971|11315|120892|1280|138151|140735|1491|1495|1499|1524|1613|1649|1654|186|1869|2056|207|219699|2243|2266|22954|23368|23411|2534|2537|25946|26287|27113|2730|2810|284114|2852|2876|2907|2934|29949|29979|3064|3082|3084|3091|3148|3162|317|3190|3303|3304|3383|3476|356|3574|367|3685|3717|388324|389400|3932|3958|4000|4055|4088|4170|4335|…	BCL2L10|BCL2L11|FEM1B|CDKN2D|RACK1|YAP1|CREB3|HYOU1|ZMYND11|SERINC3|MLLT11|YWHAQ|PARK7|LRRK2|COL2A1|NACC2|DYNLL2|CTH|CTNNA1|CTNNB1|CX3CR1|DAPK3|DDIT3|DDX3X|AGTR2|E2F1|EPO|AKT1|UNC5B|FGA|FGG|TRIM32|PPP1R13B|SIRT1|FYN|IFI6|ZNF385A|ANKRD2|BBC3|GCLM|SFN|TMEM102|GPER1|GPX1|GRINA|GSN|IL19|UBQLN1|HTT|HGF|NRG1|HIF1A|HMGB2|HMOX1|APAF1|HNRNPK|HSPA1A|HSPA1B|ICAM1|IGBP1|FASLG|IL7|AR|ITGAV|JAK2|INCA1|GFRAL|LC…
	GO_MICROTUBULE_BASED_MOVEMENT	119	205	0.000870317	0.053577	1.60926	10096|10097|10126|10749|10947|11127|112752|1173|1176|1211|124997|150737|161|163|1639|1768|1769|1770|1778|1780|1781|1783|199223|200162|200373|221458|22820|22858|22920|23011|23046|23095|23299|23639|25809|26146|26256|2647|27019|27031|27148|282991|285643|28981|3064|3091|320|339829|345895|351|374654|3796|3797|3798|3799|3831|3833|3834|3837|388389|388552|3895|403|4131|4134|4747|4803|4914|4976|5048|5108|…	ACTR3|ACTR2|DNAL4|KIF1C|AP3M2|KIF3A|IFT43|AP2M1|AP3S1|CLTA|WDR81|TTC30B|AP2A2|AP2B1|DCTN1|DNAH6|DNAH8|DNAH9|DYNC1H1|DYNC1I1|DYNC1I2|DYNC1LI2|TTC21A|SPAG17|CFAP221|KIF6|COPG1|ICK|KIFAP3|RAB21|KIF21B|KIF1B|BICD2|LRRC6|TTLL1|TRAF3IP1|CABYR|BLOC1S1|DNAI1|NPHP3|STK36|BLOC1S2|KIF4B|IFT81|HTT|HIF1A|APBA1|CCDC39|RSPH4A|APP|KIF7|KIF2A|KIF3C|KIF5A|KIF5B|KLC1|KIFC1|KIF25|KPNB1|CCDC103|BLOC1S3|KTN1|ARL3|MAP1…
	GO_HISTONE_METHYLATION	54	84	0.000878938	0.053577	2.15672	10498|10919|11091|11107|11108|143241|200424|2146|23067|23168|23512|26038|29072|3006|30827|3275|345630|387893|4204|4221|4297|51742|54904|55170|55352|55904|56341|56950|56979|57673|58508|5926|5929|59336|6304|63976|64324|7403|7468|7799|79813|80335|8085|80854|83852|84661|8473|8726|9070|93166|9646|9739|9757|9869	CARM1|EHMT2|WDR5|PRDM5|PRDM4|DYDC1|TET3|EZH2|SETD1B|RTF1|SUZ12|CHD5|SETD2|HIST1H1C|CXXC1|PRMT2|FBLL1|KMT5A|MECP2|MEN1|KMT2A|ARID4B|NSD3|PRMT6|COPRS|KMT2E|PRMT8|SMYD2|PRDM9|BEND3|KMT2C|ARID4A|RBBP5|PRDM13|SATB1|PRDM16|NSD1|KDM6A|NSD2|PRDM2|EHMT1|WDR82|KMT2D|SETD7|SETDB2|DPY30|OGT|EED|ASH2L|PRDM6|CTR9|SETD1A|KMT2B|SETDB1
	GO_POSITIVE_REGULATION_OF_DENDRITE_DEVELOPMENT	43	64	0.000953355	0.0570152	2.42359	10458|1523|2043|2146|22871|23011|23363|23613|2475|26039|26259|2896|29882|3084|3190|348|3558|3611|3706|375|4076|4082|4976|5048|5063|5064|50944|54413|5663|5789|5803|6446|653|65981|6845|7436|79791|80823|84079|85358|9253|9495|9820	BAIAP2|CUX1|EPHA4|EZH2|NLGN1|RAB21|OBSL1|ZMYND8|MTOR|SS18L1|FBXW8|GRN|ANAPC2|NRG1|HNRNPK|APOE|IL2|ILK|ITPKA|ARF1|CAPRIN1|MARCKS|OPA1|PAFAH1B1|PAK3|PALM|SHANK1|NLGN3|PSEN1|PTPRD|PTPRZ1|SGK1|BMP5|CAPRIN2|VAMP7|VLDLR|FBXO31|BHLHB9|ANKRD27|SHANK3|NUMBL|AKAP5|CUL7
	GO_REGULATION_OF_RNA_SPLICING	64	97	0.000962454	0.0570152	1.97956	10150|10181|10262|10284|10658|10772|10921|11338|1195|1196|127933|1655|1859|208|2081|22938|22985|23064|23543|27316|29890|3181|3187|3190|3191|3303|3312|4116|51755|5295|5430|54715|55696|56853|5725|57396|58155|58517|5936|5940|60677|6207|6427|6428|6429|6431|6432|6433|6434|6651|6733|676|7072|79026|79171|80004|8227|8241|84530|8882|91746|92906|9939|9967	MBNL2|RBM5|SF3B4|SAP18|CELF1|SRSF10|RNPS1|U2AF2|CLK1|CLK2|UHMK1|DDX5|DYRK1A|AKT2|ERN1|SNW1|ACIN1|SETX|RBFOX2|RBMX|RBM15B|HNRNPA2B1|HNRNPH1|HNRNPK|HNRNPL|HSPA1A|HSPA8|MAGOH|CDK12|PIK3R1|POLR2A|RBFOX1|RBM22|CELF4|PTBP1|CLK4|PTBP2|RBM25|RBM4|RBMY1A1|CELF6|RPS13|SRSF2|SRSF3|SRSF4|SRSF6|SRSF7|SFSWAP|TRA2B|SON|SRPK2|BRDT|TIA1|AHNAK|RBM42|ESRP2|AKAP17A|RBM10|SRRM4|ZPR1|YTHDC1|HNRNPLL|RBM8A|THRAP3
	GO_TRANSFORMING_GROWTH_FACTOR_BETA_RECEPTOR_SIGNALING_PATHWAY	61	95	0.00099125	0.0579055	2.0167	1003|10454|10637|10979|124857|1278|1281|1385|163126|2022|23370|2339|25805|2660|269|28996|335|3397|3688|3693|4053|4086|4087|4088|4089|4090|4091|4092|5045|50848|5155|51701|5371|56288|57154|5747|5796|6347|6497|6498|657|6714|6885|7042|7043|7044|7046|7071|7311|7314|7316|7791|8200|8239|8287|867|8928|90|9110|9372|9958	CDH5|TAB1|LEFTY1|FERMT2|WFIKKN2|COL1A2|COL3A1|CREB1|EID2|ENG|ARHGEF18|FNTA|BAMBI|MSTN|AMHR2|HIPK2|APOA1|ID1|ITGB1|ITGB5|LTBP2|SMAD1|SMAD2|SMAD3|SMAD4|SMAD5|SMAD6|SMAD7|FURIN|F11R|PDGFB|NLK|PML|PARD3|SMURF1|PTK2|PTPRK|CCL2|SKI|SKIL|BMPR1A|SRC|MAP3K7|TGFB2|TGFB3|LEFTY2|TGFBR1|KLF10|UBA52|UBB|UBC|ZYX|GDF5|USP9X|USP9Y|CBL|FOXH1|ACVR1|MTMR4|ZFYVE9|USP15
	GO_REGULATION_OF_ALTERNATIVE_MRNA_SPLICING_VIA_SPLICEOSOME	26	35	0.0010099	0.0581866	3.5565	10150|10181|10284|10921|127933|1655|1859|23543|27316|29890|3191|4116|54715|56853|5725|58517|5936|5940|60677|6427|6431|6434|8241|84530|9939|9967	MBNL2|RBM5|SAP18|RNPS1|UHMK1|DDX5|DYRK1A|RBFOX2|RBMX|RBM15B|HNRNPL|MAGOH|RBFOX1|CELF4|PTBP1|RBM25|RBM4|RBMY1A1|CELF6|SRSF2|SRSF6|TRA2B|RBM10|SRRM4|RBM8A|THRAP3
	GO_BONE_MORPHOGENESIS	52	79	0.00103133	0.0584307	2.16692	10498|1277|1280|1300|1305|1311|134701|162466|1749|2249|2261|22856|249|2734|2737|2778|3037|3207|3636|389058|4041|4057|4146|4208|4209|4323|4325|4488|4664|4665|4880|51715|54928|56603|57560|5914|5916|60676|6474|6497|652|654|658|659|7020|7043|7059|8313|860|871|8817|9350	CARM1|COL1A1|COL2A1|COL10A1|COL13A1|COMP|RIPPLY2|PHOSPHO1|DLX5|FGF4|FGFR3|CHSY1|ALPL|GLG1|GLI3|GNAS|HAS2|HOXA11|INPPL1|SP5|LRP5|LTF|MATN1|MEF2C|MEF2D|MMP14|MMP16|MSX2|NAB1|NAB2|NPPC|RAB23|IMPAD1|CYP26B1|IFT80|RARA|RARG|PAPPA2|SHOX2|SKI|BMP4|BMP6|BMPR1B|BMPR2|TFAP2A|TGFB3|THBS3|AXIN2|RUNX2|SERPINH1|FGF18|CER1
	GO_NEGATIVE_REGULATION_OF_ORGANELLE_ASSEMBLY	18	22	0.00104192	0.0584307	5.74313	10432|115704|120892|23256|29082|4134|4534|4591|51256|55755|56890|65018|672|79142|84260|859|9637|9638	RBM14|EVI5L|LRRK2|SCFD1|CHMP4A|MAP4|MTM1|TRIM37|TBC1D7|CDK5RAP2|MDM1|PINK1|BRCA1|PHF23|TCHP|CAV3|FEZ2|FEZ1
	GO_POSITIVE_REGULATION_OF_DENDRITE_MORPHOGENESIS	24	32	0.00107158	0.0593037	3.82974	10458|1523|2043|23011|23363|26039|26259|29882|3611|3706|4076|4082|5048|5063|5789|6446|65981|6845|79791|80823|84079|9253|9495|9820	BAIAP2|CUX1|EPHA4|RAB21|OBSL1|SS18L1|FBXW8|ANAPC2|ILK|ITPKA|CAPRIN1|MARCKS|PAFAH1B1|PAK3|PTPRD|SGK1|CAPRIN2|VAMP7|FBXO31|BHLHB9|ANKRD27|NUMBL|AKAP5|CUL7
	GO_HEART_MORPHOGENESIS	127	212	0.00110427	0.0603189	1.56343	10277|10370|10395|10413|10454|10512|10637|121643|1280|129446|129880|1363|1386|161882|171023|182|1832|1856|1857|1901|200894|2022|2050|2078|221496|2253|2294|2296|2303|23129|23414|23462|2348|23493|2475|2535|2548|25836|26160|2625|2697|2702|27031|3037|3084|3091|3398|339829|3491|3516|3549|3611|3670|388389|4088|4089|4092|4193|4208|4488|4624|4734|4853|4887|4889|51098|51384|5308|5311|53834|5469|54806|5521…	UBE4B|CITED2|DLC1|YAP1|TAB1|SEMA3C|LEFTY1|FOXN4|COL2A1|XIRP2|BBS5|CPE|ATF2|ZFPM1|ASXL1|JAG1|DSP|DVL2|DVL3|S1PR1|ARL13B|ENG|EPHB4|ERG|LEMD2|FGF8|FOXF1|FOXC1|FOXC2|PLXND1|ZFPM2|HEY1|FOLR1|HEY2|MTOR|FZD2|GAA|NIPBL|IFT172|GATA3|GJA1|GJA5|NPHP3|HAS2|NRG1|HIF1A|ID2|CCDC39|CYR61|RBPJ|IHH|ILK|ISL1|CCDC103|SMAD3|SMAD4|SMAD7|MDM2|MEF2C|MSX2|MYH6|NEDD4|NOTCH2|NPY2R|NPY5R|IFT52|WNT16|PITX2|PKD2|FGFRL1|MED1|A…
	GO_REGULATION_OF_GENE_SILENCING	36	52	0.00117548	0.0628759	2.65301	10155|1017|103|115426|126374|144233|2099|23133|23369|23411|25842|373863|5253|54454|5460|57510|6774|7015|80312|8087|8350|8351|8352|8353|8354|8355|8356|8357|8358|84962|8968|8994|9611|9612|9698|9869	TRIM28|CDK2|ADAR|UHRF2|WTIP|BCDIN3D|ESR1|PHF8|PUM2|SIRT1|ASF1A|DND1|PHF2|ATAD2B|POU5F1|XPO5|STAT3|TERT|TET1|FXR1|HIST1H3A|HIST1H3D|HIST1H3C|HIST1H3E|HIST1H3I|HIST1H3G|HIST1H3J|HIST1H3H|HIST1H3B|AJUBA|HIST1H3F|LIMD1|NCOR1|NCOR2|PUM1|SETDB1
	GO_TRANSMEMBRANE_RECEPTOR_PROTEIN_SERINE_THREONINE_KINASE_SIGNALING_PATHWAY	111	190	0.00119215	0.0628759	1.61434	1003|10220|10370|10432|10454|10637|10923|10979|121551|124857|1278|1281|130399|1385|147409|151742|163126|170261|1749|1958|2022|2253|23370|2339|25805|2658|2660|269|285704|28996|335|3397|3688|3693|392255|4012|4053|4086|4087|4088|4089|4090|4091|4092|4488|4624|4920|5045|50848|51176|5155|51701|5371|5460|54778|55997|56288|57045|57154|5747|5796|60436|6262|6347|644353|64750|649|6497|6498|652|653|654|657|6…	CDH5|GDF11|CITED2|RBM14|TAB1|LEFTY1|SUB1|FERMT2|BTBD11|WFIKKN2|COL1A2|COL3A1|ACVR1C|CREB1|DSG4|PPM1L|EID2|ZCCHC12|DLX5|EGR1|ENG|FGF8|ARHGEF18|FNTA|BAMBI|GDF2|MSTN|AMHR2|RGMB|HIPK2|APOA1|ID1|ITGB1|ITGB5|GDF6|LNPEP|LTBP2|SMAD1|SMAD2|SMAD3|SMAD4|SMAD5|SMAD6|SMAD7|MSX2|MYH6|ROR2|FURIN|F11R|LEF1|PDGFB|NLK|PML|POU5F1|RNF111|CFC1|PARD3|TWSG1|SMURF1|PTK2|PTPRK|TGIF2|RYR2|CCL2|ZCCHC18|SMURF2|BMP1|SKI|SKIL…
	GO_HISTONE_MRNA_CATABOLIC_PROCESS	13	14	0.00119593	0.0628759	12.4429	167153|167227|23318|27257|472|5394|54464|54512|55149|5976|64282|64852|90459	TENT2|DCP2|TUT4|LSM1|ATM|EXOSC10|XRN1|EXOSC4|MTPAP|UPF1|TENT4B|TUT1|ERI1
	GO_CELLULAR_RESPONSE_TO_GLUCAGON_STIMULUS	29	38	0.00129997	0.0673612	3.08557	107|109|111|112|113|114|115|1373|2778|2782|2783|2784|2785|2786|2787|2788|2790|2791|383|445|51764|54331|5566|5567|5568|5573|5576|5577|55970	ADCY1|ADCY3|ADCY5|ADCY6|ADCY7|ADCY8|ADCY9|CPS1|GNAS|GNB1|GNB2|GNB3|GNG3|GNG4|GNG5|GNG7|GNG10|GNG11|ARG1|ASS1|GNG13|GNG2|PRKACA|PRKACB|PRKACG|PRKAR1A|PRKAR2A|PRKAR2B|GNG12
	GO_ER_TO_GOLGI_VESICLE_MEDIATED_TRANSPORT	100	167	0.00131327	0.0673612	1.65451	10113|10282|10342|10490|10525|10540|10597|10652|10671|10802|10945|11021|11070|11258|122553|123720|1294|1314|1315|140735|1453|1522|1604|1639|1778|1780|1781|1783|2153|2157|2158|22820|22872|22878|23256|2348|254263|26286|27095|2801|2804|29097|29098|29959|372|375056|378|51014|51128|51164|51272|51693|54732|55014|55291|5537|55738|55850|55973|5624|57120|57731|58485|5862|6399|64689|64764|64788|65258|6683|…	PREB|BET1|TFG|VTI1B|HYOU1|DCTN2|TRAPPC2B|YKT6|DCTN6|SEC24A|KDELR1|RAB35|TMEM115|DCTN3|TRAPPC6B|WHAMM|COL7A1|COPA|COPB1|DYNLL2|CSNK1D|CTSZ|CD55|DCTN1|DYNC1H1|DYNC1I1|DYNC1I2|DYNC1LI2|F5|F8|F9|COPG1|SEC31A|TRAPPC8|SCFD1|FOLR1|CNIH2|ARFGAP3|TRAPPC3|GOLGA2|GOLGB1|CNIH4|RANGRF|NRBP1|ARCN1|MIA3|ARF4|TMED7|SAR1B|DCTN4|BET1L|TRAPPC2L|TMED9|STX17|PPP6R3|PPP6C|ARFGAP1|USE1|BCAP29|PROC|GOPC|SPTBN4|TRAPPC1|R…
	GO_NEGATIVE_REGULATION_OF_CELLULAR_AMIDE_METABOLIC_PROCESS	81	131	0.00135363	0.0679048	1.76578	103|10399|10492|10642|10643|10644|10658|1153|126374|132864|149041|1613|1654|1978|1979|23019|23034|23318|23405|26058|26523|27161|27327|29102|29883|3181|3184|339345|340152|340719|348|3488|3609|3646|389421|399664|4076|4086|4087|4088|4343|468|4848|4849|51247|51593|5371|54487|56478|56853|57472|57510|57721|5813|5914|5936|5976|64506|65981|6726|6774|6895|7072|7248|79753|8087|811|84962|8507|85451|8575|889…	ADAR|RACK1|SYNCRIP|IGF2BP1|IGF2BP3|IGF2BP2|CELF1|CIRBP|WTIP|CPEB2|RC3H1|DAPK3|DDX3X|EIF4EBP1|EIF4EBP2|CNOT1|SAMD4A|TUT4|DICER1|GIGYF2|AGO1|AGO2|TNRC6A|DROSHA|CNOT7|HNRNPA2B1|HNRNPD|NANOS2|ZC3H12D|NANOS1|APOE|IGFBP5|ILF3|EIF3E|LIN28B|MEX3D|CAPRIN1|SMAD1|SMAD2|SMAD3|MOV10|ATF4|CNOT2|CNOT3|PAIP2|SRRT|PML|DGCR8|EIF4ENIF1|CELF4|CNOT6|XPO5|METTL14|PURA|RARA|RBM4|UPF1|CPEB1|CAPRIN2|SRP9|STAT3|TARBP2|TIA…
	GO_POSITIVE_REGULATION_OF_OSTEOBLAST_DIFFERENTIATION	42	60	0.00135616	0.0679048	2.367	1051|115908|1192|1499|1749|182|255743|2658|2697|2737|2778|3082|3400|3491|3569|3570|3572|3611|4000|4057|4086|4090|4208|4488|4745|4880|51374|51430|537|56998|652|654|657|658|659|80381|8519|860|8626|90|92|9260	CEBPB|CTHRC1|CLIC1|CTNNB1|DLX5|JAG1|NPNT|GDF2|GJA1|GLI3|GNAS|HGF|ID4|CYR61|IL6|IL6R|IL6ST|ILK|LMNA|LTF|SMAD1|SMAD5|MEF2C|MSX2|NELL1|NPPC|ATRAID|SUCO|ATP6AP1|CTNNBIP1|BMP4|BMP6|BMPR1A|BMPR1B|BMPR2|CD276|IFITM1|RUNX2|TP63|ACVR1|ACVR2A|PDLIM7
	GO_REGULATION_OF_ERBB_SIGNALING_PATHWAY	54	83	0.00140286	0.069417	2.07033	10254|116985|1173|1211|122809|150|151|152|161|163|1796|2060|207|2099|2100|23636|27246|2852|2885|29924|30011|351|3516|356|3672|5148|5329|54206|55294|5663|57732|58513|64285|6456|6464|6654|6868|7311|7314|7316|7879|79628|79651|8440|84619|84632|867|8874|89853|9146|92799|93343|9655|998	STAM2|ARAP1|AP2M1|CLTA|SOCS4|ADRA2A|ADRA2B|ADRA2C|AP2A2|AP2B1|DOK1|EPS15|AKT1|ESR1|ESR2|NUP62|RNF115|GPER1|GRB2|EPN1|SH3KBP1|APP|RBPJ|FASLG|ITGA1|PDE6G|PLAUR|ERRFI1|FBXW7|PSEN1|ZFYVE28|EPS15L1|RHBDF1|SH3GL2|SHC1|SOS1|ADAM17|UBA52|UBB|UBC|RAB7A|SH3TC2|RHBDF2|NCK2|ZGPAT|AFAP1L2|CBL|ARHGEF7|MVB12B|HGS|SHKBP1|MVB12A|SOCS5|CDC42
	GO_IRE1_MEDIATED_UNFOLDED_PROTEIN_RESPONSE	37	56	0.00148426	0.0725905	2.53154	10106|10113|10525|10952|11015|11231|118|1639|2081|2137|22872|29927|30827|3309|4000|4189|439|51726|55033|55062|5526|55738|56005|5611|5770|64061|6464|6734|7094|7466|7494|7709|84447|9114|9695|9797|9820	CTDSP2|PREB|HYOU1|SEC61B|KDELR3|SEC63|ADD1|DCTN1|ERN1|EXTL3|SEC31A|SEC61A1|CXXC1|HSPA5|LMNA|DNAJB9|ASNA1|DNAJB11|FKBP14|WIPI1|PPP2R5B|ARFGAP1|MYDGF|DNAJC3|PTPN1|TSPYL2|SHC1|SRPRA|TLN1|WFS1|XBP1|ZBTB17|SYVN1|ATP6V0D1|EDEM1|TATDN2|CUL7
	GO_TRANSCRIPTION_INITIATION_FROM_RNA_POLYMERASE_II_PROMOTER	90	153	0.0015285	0.0738952	1.69298	10001|10002|10025|10155|1025|10413|11036|117154|138474|1387|1490|1602|1871|190|2068|2071|2099|2100|22938|23054|2516|25937|2649|2957|2958|2959|2960|2963|2965|2966|2968|2969|29959|29982|3516|367|4150|4331|4853|4854|4929|5430|5431|5432|5436|5439|5441|54457|5467|5469|5914|5916|6095|6096|6256|6257|6872|6873|6874|6879|6880|6881|6883|6908|6910|6925|7003|7005|7025|7067|7101|7181|7182|7376|8013|84246|8431…	MED6|NR2E3|MED16|TRIM28|CDK9|YAP1|GTF2A1L|DACH2|TAF1L|CREBBP|CTGF|DACH1|E2F3|NR0B1|ERCC2|ERCC3|ESR1|ESR2|SNW1|NCOA6|NR5A1|WWTR1|NR6A1|GTF2A1|GTF2A2|GTF2B|GTF2E1|GTF2F2|GTF2H1|GTF2H2|GTF2H4|GTF2I|NRBP1|NRBF2|RBPJ|AR|MAZ|MNAT1|NOTCH2|NOTCH3|NR4A2|POLR2A|POLR2B|POLR2C|POLR2G|POLR2J|POLR2L|TAF7L|PPARD|MED1|RARA|RARG|RORA|RORB|RXRA|RXRB|TAF1|TAF2|TAF4|TAF7|TAF9|TAF10|TAF12|TBP|TBX5|TCF4|TEAD1|TEAD3|NR…
	GO_REGULATION_OF_PROTEIN_DEACETYLATION	25	34	0.00157685	0.0753665	3.41935	10129|10270|10474|122953|1487|161742|1859|200734|2033|221477|2339|25836|25855|25865|26993|377630|4752|5371|5599|57805|5927|604|6497|7227|817	FRY|AKAP8|TADA3|JDP2|CTBP1|SPRED1|DYRK1A|SPRED2|EP300|C6orf89|FNTA|NIPBL|BRMS1|PRKD2|AKAP8L|USP17L2|NEK3|PML|MAPK8|CCAR2|KDM5A|BCL6|SKI|TRPS1|CAMK2D
	GO_CELLULAR_RESPONSE_TO_ACID_CHEMICAL	107	175	0.00161213	0.0753857	1.60448	10325|10411|10413|1051|10542|10670|1109|112|11211|11344|1277|1278|1281|1282|1290|1291|130497|1373|1385|153129|1646|1788|1869|19|1906|1958|197131|2033|207|22850|22938|23064|2335|2348|2350|23677|26012|2778|2782|2867|28956|3066|3091|3184|3190|3199|346673|358|3860|3952|4313|445|4656|4916|5030|5076|50801|51079|5155|5165|5166|5244|5311|54331|55004|55022|5563|5581|55904|56603|5732|5737|57521|5754|57795|…	RRAGB|RAPGEF3|YAP1|CEBPB|LAMTOR5|RRAGA|AKR1C4|ADCY6|FZD10|TWF2|COL1A1|COL1A2|COL3A1|COL4A1|COL5A2|COL6A1|OSR1|CPS1|CREB1|SLC38A9|AKR1C2|DNMT3A|E2F1|ABCA1|EDN1|EGR1|UBR1|EP300|AKT1|ADNP2|SNW1|SETX|FN1|FOLR1|FOLR2|SH3BP4|NSMF|GNAS|GNB1|FFAR2|LAMTOR2|HDAC2|HIF1A|HNRNPD|HNRNPK|HOXA2|STRA8|AQP1|KRT13|LEP|MMP2|ASS1|MYOG|NTRK3|P2RY4|PAX2|KCNK4|NDUFA13|PDGFB|PDK3|PDK4|ABCB4|PKD2|GNG2|LAMTOR1|PID1|PRKAA2|…
	GO_REGULATION_OF_DENDRITE_DEVELOPMENT	72	120	0.00163491	0.0753857	1.8169	1020|10458|10498|10611|1072|10769|120892|1523|1627|1630|2043|2146|221935|22871|23011|23105|23363|23613|2475|26012|26037|26039|26052|26259|27185|2896|29882|3066|3084|3190|3397|348|3558|3611|3706|375|4076|4082|4208|4734|4976|5048|5063|5064|50807|50944|53335|54413|5530|5663|5728|57580|5789|5803|5911|6446|64689|653|65981|6794|6845|7101|7436|79791|80823|84079|85358|8851|9253|9495|9693|9820	CDK5|BAIAP2|CARM1|PDLIM5|CFL1|PLK2|LRRK2|CUX1|DBN1|DCC|EPHA4|EZH2|SDK1|NLGN1|RAB21|FSTL4|OBSL1|ZMYND8|MTOR|NSMF|SIPA1L1|SS18L1|DNM3|FBXW8|DISC1|GRN|ANAPC2|HDAC2|NRG1|HNRNPK|ID1|APOE|IL2|ILK|ITPKA|ARF1|CAPRIN1|MARCKS|MEF2C|NEDD4|OPA1|PAFAH1B1|PAK3|PALM|ASAP1|SHANK1|BCL11A|NLGN3|PPP3CA|PSEN1|PTEN|PREX1|PTPRD|PTPRZ1|RAP2A|SGK1|GORASP1|BMP5|CAPRIN2|STK11|VAMP7|NR2E1|VLDLR|FBXO31|BHLHB9|ANKRD27|SHANK3…
	GO_INTRINSIC_APOPTOTIC_SIGNALING_PATHWAY	91	152	0.00165721	0.0753857	1.67886	10017|10018|100506742|10210|1026|10494|1051|10514|10962|11235|1396|151126|1545|1649|1654|1655|1869|1969|201181|2033|2081|22938|23368|23411|23612|23645|25|26471|27113|2810|2876|28996|29965|3090|3093|3162|317|3265|3428|3708|3717|4170|4292|4436|468|472|5163|5295|5366|5371|54205|5423|56616|57761|578|598|599|60401|64112|64393|672|675|6794|7132|7133|7159|7161|7494|79073|79094|7917|79698|79750|8065|8153…	BCL2L10|BCL2L11|CASP12|TOPORS|CDKN1A|STK25|CEBPB|MYBBP1A|MLLT11|PDCD10|CRIP1|ZNF385B|CYP1B1|DDIT3|DDX3X|DDX5|E2F1|EPHA2|ZNF385C|EP300|ERN1|SNW1|PPP1R13B|SIRT1|PHLDA3|PPP1R15A|ABL1|NUPR1|BBC3|SFN|GPX1|HIPK2|CDIP1|HIC1|UBE2K|HMOX1|APAF1|HRAS|IFI16|ITPR1|JAK2|MCL1|MLH1|MSH2|ATF4|ATM|PDK1|PIK3R1|PMAIP1|PML|CYCS|POLB|DIABLO|TRIB3|BAK1|BCL2L1|BCL2L2|EDA2R|MOAP1|ZMAT3|BRCA1|BRCA2|STK11|TNFRSF1A|TNFRSF1B…
	GO_REGULATION_OF_DEPHOSPHORYLATION	95	158	0.00165786	0.0753857	1.6572	10160|10199|10395|10421|10776|10842|11314|121665|124997|1408|145376|153743|153769|161742|1740|1741|186|2281|23075|23076|23141|23307|23381|23645|255743|255919|26012|26051|261726|2629|26472|27328|2822|284352|29855|3064|3071|3458|3476|3551|3672|3717|392617|4088|4208|4659|51763|53349|5341|54843|5504|55105|5518|5522|5523|5524|5526|5528|5529|55291|55844|57082|57718|60385|6093|63935|64062|6418|65018|651…	FARP1|MPHOSPH10|DLC1|CD2BP2|ARPP19|PPP1R17|CD300A|SPPL3|WDR81|CRY2|PPP1R36|PPP1R2B|SH3RF2|SPRED1|DLG2|DLG3|AGTR2|FKBP1B|SWAP70|RRP1B|ANKLE2|FKBP15|SMG5|PPP1R15A|NPNT|CNEP1R1|NSMF|PPP1R16B|TIPRL|GBA|PPP1R14B|PCDH11X|GPLD1|PPP1R37|UBN1|HTT|NCKAP1L|IFNG|IGBP1|IKBKB|ITGA1|JAK2|ELFN1|SMAD3|MEF2C|PPP1R12A|INPP5K|ZFYVE1|PLEK|SYTL2|PPP1R2|GPATCH2|PPP2R1A|PPP2R2C|PPP2R3A|PTPA|PPP2R5B|PPP2R5D|PPP2R5E|PPP6R…
	GO_MACROMOLECULE_DEACYLATION	46	67	0.00166687	0.0753857	2.20379	10013|10014|10284|10362|10432|10933|10943|1108|11107|11176|127018|138151|147111|151507|2005|22933|23186|23309|23409|23411|25855|3066|4287|51317|51564|51742|53615|5538|55869|56916|5926|5928|5978|6299|6421|64426|6907|79685|79885|84312|8819|8864|90665|9219|9374|9759	HDAC6|HDAC5|SAP18|HMG20B|RBM14|MORF4L1|MSL3|CHD4|PRDM5|BAZ2A|LYPLAL1|NACC2|NOTUM|MSL3P1|ELK4|SIRT2|RCOR1|SIN3B|SIRT4|SIRT1|BRMS1|HDAC2|ATXN3|PHF21A|HDAC7|ARID4B|MBD3|PPT1|HDAC8|SMARCAD1|ARID4A|RBBP4|REST|SALL1|SFPQ|SUDS3|TBL1X|SAP30L|HDAC11|BRMS1L|SAP30|PER2|TBL1Y|MTA2|PPT2|HDAC4
	GO_MUSCLE_TISSUE_DEVELOPMENT	159	275	0.00171727	0.0768386	1.45462	10052|1020|10277|10362|10512|10529|10611|11149|11214|115509|1281|129446|130497|1310|1395|140465|1436|1508|1525|161882|1739|1829|1832|186|1901|1938|1958|1959|2010|2022|2033|205428|2139|221496|2296|2303|23135|23309|23363|23414|23493|23764|245806|246329|2475|26011|26287|26471|2702|283149|283571|2876|29895|30812|3084|3131|3235|3236|3398|341405|3475|3488|3516|3670|3688|399949|4000|4082|4086|4092|4205|…	GJC1|CDK5|UBE4B|HMG20B|SEMA3C|NEBL|PDLIM5|BVES|AKAP13|ZNF689|COL3A1|XIRP2|OSR1|COL19A1|CRHR2|MYL6B|CSF1R|CTSB|CXADR|ZFPM1|DLG1|DSG2|DSP|AGTR2|S1PR1|EEF2|EGR1|EGR2|EMD|ENG|EP300|DIPK2A|EYA2|LEMD2|FOXC1|FOXC2|KDM6B|SIN3B|OBSL1|ZFPM2|HEY2|MAFF|VGLL2|STAC3|MTOR|TENM4|ANKRD2|NUPR1|GJA5|BCL9L|PROX2|GPX1|MYLPF|SOX8|NRG1|HLF|HOXD9|HOXD10|ID2|ANKRD33|IFRD1|IGFBP5|RBPJ|ISL1|ITGB1|C11orf88|LMNA|MARCKS|SMAD1…
	GO_REGULATION_OF_AUTOPHAGY	145	249	0.00177925	0.0775332	1.48139	10013|1020|10206|10241|10325|10392|10456|10670|10769|11011|11128|11180|112936|11315|11338|120892|140710|1459|149371|1611|1613|171389|1917|201163|2033|207|2081|219931|220441|22863|22930|22933|23001|23032|2308|23232|23255|23256|23265|23367|23411|23545|23677|245973|2475|25|254122|257397|25782|25827|26191|2629|2801|29082|29978|29979|29982|3082|3091|3428|3458|3708|3834|387032|387104|3952|3953|4534|472…	HDAC6|CDK5|TRIM13|CALCOCO2|RRAGB|NOD1|HAX1|RRAGA|PLK2|TLK2|POLR3A|WDR6|VPS26B|PARK7|U2AF2|LRRK2|SOGA1|CSNK2A2|EXOC8|DAP|DAPK3|NLRP6|EEF1A2|FLCN|EP300|AKT1|ERN1|TPCN2|RNF152|ATG14|RAB3GAP1|SIRT2|WDFY3|USP33|FOXO1|TBC1D12|MTCL1|SCFD1|EXOC7|LARP1|SIRT1|ATP6V0A2|SH3BP4|ATP6V1C2|MTOR|ABL1|SNX32|TAB3|RAB3GAP2|FBXL2|PTPN22|GBA|GOLGA2|CHMP4A|UBQLN2|UBQLN1|NRBF2|HGF|HIF1A|IFI16|IFNG|ITPR1|KIF25|ZKSCAN4|SO…
	GO_MODIFICATION_OF_MORPHOLOGY_OR_PHYSIOLOGY_OF_OTHER_ORGANISM	59	100	0.00178608	0.0775332	1.95019	10018|10332|10670|1072|10898|10910|1105|117159|1511|1991|2033|22938|23435|25833|28996|293|325|3346|3347|348|358|3685|3836|3837|3838|3839|3840|402569|4057|4088|4916|5091|51176|51763|54210|5479|566|57817|5806|5978|598|6256|6348|6352|64848|6597|6598|6667|7023|735|820|84659|858|8692|8812|91392|9217|9218|9367	BCL2L11|CLEC4M|RRAGA|CFL1|CPSF4|SUGT1|CHD1|DCD|CTSG|ELANE|EP300|SNW1|TARDBP|POU2F3|HIPK2|SLC25A6|APCS|HTN1|HTN3|APOE|AQP1|ITGAV|KPNA1|KPNB1|KPNA2|KPNA3|KPNA4|KPNA7|LTF|SMAD3|NTRK3|PC|LEF1|INPP5K|TREM1|PPIB|AZU1|HAMP|PTX3|REST|BCL2L1|RXRA|CCL3|CCL5|YTHDC2|SMARCA4|SMARCB1|SP1|TFAP4|C9|CAMP|RNASE7|CAV2|HYAL2|CCNK|ZNF502|VAPB|VAPA|RAB9A
	GO_HIPPO_SIGNALING	21	27	0.00178809	0.0775332	4.02046	10413|154796|1856|25937|26524|51421|55233|60485|6788|6789|7003|7005|7082|7529|7531|79633|836|8463|9113|92597|9867	YAP1|AMOT|DVL2|WWTR1|LATS2|AMOTL2|MOB1A|SAV1|STK3|STK4|TEAD1|TEAD3|TJP1|YWHAB|YWHAE|FAT4|CASP3|TEAD2|LATS1|MOB1B|PJA2
	GO_NEGATIVE_REGULATION_OF_GROWTH	135	236	0.00221398	0.0943424	1.48979	1020|10201|1026|1029|1031|1032|10371|10399|10500|10501|10512|10634|10743|11108|114609|123879|131566|1410|147906|1511|1594|1630|1654|186|1991|201163|2045|2100|221937|223117|2258|2261|23105|23411|23677|2487|2658|26585|2660|2697|27000|27113|27296|2778|2786|29946|3091|3273|340152|3458|3475|3488|3586|3621|3776|4088|4089|4489|4493|4494|4495|4496|4499|4501|4502|51079|51147|51379|51447|5270|53335|5371|54…	CDK5|NME6|CDKN1A|CDKN2A|CDKN2C|CDKN2D|SEMA3A|RACK1|SEMA6C|SEMA6B|SEMA3C|GAS2L1|RAI1|PRDM4|TIRAP|DCUN1D3|DCBLD2|CRYAB|DACT3|CTSG|CYP27B1|DCC|DDX3X|AGTR2|ELANE|FLCN|EPHA7|ESR2|FOXK1|SEMA3D|FGF13|FGFR3|FSTL4|SIRT1|SH3BP4|FRZB|GDF2|GREM1|MSTN|GJA1|DNAJC2|BBC3|TP53TG5|GNAS|GNG4|SERTAD3|HIF1A|HRG|ZC3H12D|IFNG|IFRD1|IGFBP5|IL10|ING1|KCNK2|SMAD3|SMAD4|MT1A|MT1E|MT1F|MT1G|MT1H|MT1M|MT1X|MT2A|NDUFA13|ING4|…
	GO_GROWTH	226	410	0.00222061	0.0943424	1.34962	10155|1020|10220|1028|10298|10371|10404|10413|10479|10611|10637|10761|10765|1103|114789|114798|118|127343|1311|1395|1435|1655|1833|186|1901|1906|1990|2014|2016|205428|2068|2099|214|2146|2261|22803|22809|2296|2303|2309|23168|23371|23767|23769|23770|2475|25|25836|259266|25932|25937|2596|26011|26058|2619|2625|26471|2658|2660|268|2697|2737|2778|2820|2876|28956|28982|29123|2934|29927|301|320|3207|321|…	TRIM28|CDK5|GDF11|CDKN1C|PAK4|SEMA3A|CPQ|YAP1|SLC9A6|PDLIM5|LEFTY1|PLAC1|KDM5B|CHAT|SLC25A25|SLITRK1|ADD1|DMBX1|COMP|CRHR2|CSF1|DDX5|EPYC|AGTR2|S1PR1|EDN1|CELA1|EMP3|EMX1|DIPK2A|ERCC2|ESR1|ALCAM|EZH2|FGFR3|XRN2|ATF5|FOXC1|FOXC2|FOXO3|RTF1|TNS2|FLRT3|FLRT1|FKBP8|MTOR|ABL1|NIPBL|ASPM|CLIC4|WWTR1|GAP43|TENM4|GIGYF2|GAS1|GATA3|NUPR1|GDF2|MSTN|AMH|GJA1|GLI3|GNAS|GPD2|GPX1|LAMTOR2|FLVCR1|ANKRD11|GSN|SE…
	GO_NEGATIVE_REGULATION_OF_DEPHOSPHORYLATION	51	77	0.00224506	0.0943491	2.03639	10160|10199|10421|124997|1408|145376|153769|161742|1740|1741|2281|23075|23076|23307|23645|26051|261726|27328|284352|29855|3071|3476|3551|392617|51763|53349|54843|55105|5524|57082|57718|60385|6093|63935|64062|65125|6992|7042|7529|7531|80034|81566|84240|84365|8725|8826|90853|9475|9530|9665|9814	FARP1|MPHOSPH10|CD2BP2|WDR81|CRY2|PPP1R36|SH3RF2|SPRED1|DLG2|DLG3|FKBP1B|SWAP70|RRP1B|FKBP15|PPP1R15A|PPP1R16B|TIPRL|PCDH11X|PPP1R37|UBN1|NCKAP1L|IGBP1|IKBKB|ELFN1|INPP5K|ZFYVE1|SYTL2|GPATCH2|PTPA|KNL1|PPP4R4|TSKS|ROCK1|PCIF1|RBM26|WNK1|PPP1R11|TGFB2|YWHAB|YWHAE|CSRNP3|CSRNP2|ZCCHC9|NIFK|URI1|IQGAP1|SPOCD1|ROCK2|BAG4|MARF1|SFI1
	GO_REGULATION_OF_NUCLEOCYTOPLASMIC_TRANSPORT	126	220	0.00226564	0.0943491	1.51187	10155|1020|1026|1029|10411|10488|10523|10541|10657|10913|11142|11163|11315|121665|127933|147906|152138|1601|186|2010|2033|22916|23144|2316|23291|23411|23586|23625|23636|2475|25805|25937|26585|26993|2737|2776|2810|284|29072|3059|3429|3569|3586|3717|375346|3836|3952|4088|4089|4188|4193|4600|4659|4734|4763|4792|4793|4795|51277|51284|51339|51366|5138|51715|5295|5296|5310|5311|53371|5460|5469|5494|549…	TRIM28|CDK5|CDKN1A|CDKN2A|RAPGEF3|CREB3|CHERP|ANP32B|KHDRBS1|EDAR|PKIG|NUDT4|PARK7|SPPL3|UHMK1|DACT3|PYDC2|DAB2|AGTR2|EMD|EP300|NCBP2|ZC3H3|FLNA|FBXW11|SIRT1|DDX58|FAM89B|NUP62|MTOR|BAMBI|WWTR1|GREM1|AKAP8L|GLI3|GNAQ|SFN|ANGPT1|SETD2|HCLS1|IFI27|IL6|IL10|JAK2|STIMATE|KPNA1|LEP|SMAD3|SMAD4|MDFI|MDM2|MX2|PPP1R12A|NEDD4|NF1|NFKBIA|NFKBIB|NFKBIL1|DNAJC27|TLR7|DACT1|UBR5|PDE2A|RAB23|PIK3R1|PIK3R2|PKD1…
	GO_REGULATION_OF_MRNA_SPLICING_VIA_SPLICEOSOME	42	62	0.00229603	0.0946775	2.23529	10150|10181|10262|10284|10772|10921|11338|127933|1655|1859|22938|22985|23543|27316|29890|3181|3190|3191|3312|4116|54715|56853|5725|58517|5936|5940|60677|6427|6428|6429|6431|6432|6433|6434|6733|7072|79171|8241|84530|91746|9939|9967	MBNL2|RBM5|SF3B4|SAP18|SRSF10|RNPS1|U2AF2|UHMK1|DDX5|DYRK1A|SNW1|ACIN1|RBFOX2|RBMX|RBM15B|HNRNPA2B1|HNRNPK|HNRNPL|HSPA8|MAGOH|RBFOX1|CELF4|PTBP1|RBM25|RBM4|RBMY1A1|CELF6|SRSF2|SRSF3|SRSF4|SRSF6|SRSF7|SFSWAP|TRA2B|SRPK2|TIA1|RBM42|RBM10|SRRM4|YTHDC1|RBM8A|THRAP3
	GO_KERATINOCYTE_DIFFERENTIATION	65	101	0.00240047	0.098023	1.83271	1001|100129271|1041|10413|125981|147409|1475|149018|1775|182|1832|1969|199834|23022|23086|2312|23254|2355|23581|25932|26154|26239|26524|27152|2810|301|3516|353132|353134|353135|353140|353141|353145|3713|3849|3858|3868|3872|388697|5080|51384|51535|5453|5469|56603|60485|6698|6699|6700|6703|6704|6705|6789|7251|7474|80173|81858|836|8394|84518|8456|84648|8626|9113|998	CDH3|C1orf68|CDSN|YAP1|ACER1|DSG4|CSTA|LELP1|DNASE1L2|JAG1|DSP|EPHA2|LCE4A|PALLD|EXPH5|FLG|KAZN|FOSL2|CASP14|CLIC4|ABCA12|LCE2B|LATS2|INTU|SFN|ANXA1|RBPJ|LCE1B|LCE1D|LCE1E|LCE2C|LCE2D|LCE3E|IVL|KRT2|KRT10|KRT16|KRT17|HRNR|PAX6|WNT16|PPHLN1|POU3F1|MED1|CYP26B1|SAV1|SPRR1A|SPRR1B|SPRR2A|SPRR2D|SPRR2E|SPRR2F|STK4|TSG101|WNT5A|IFT74|SHARPIN|CASP3|PIP5K1A|CNFN|FOXN1|LCE3D|TP63|LATS1|CDC42
	GO_REGULATION_OF_WNT_SIGNALING_PATHWAY	178	310	0.00243899	0.0986384	1.40172	10146|10159|10399|10413|10459|10927|11197|112401|115908|120892|122706|1277|130612|139285|143471|1452|1453|1454|1457|147111|147495|147906|1501|1601|1613|1649|166|168002|1749|1856|1857|1958|2010|22943|2300|2308|2309|23213|23240|23399|2348|23499|245973|2487|25|25805|259266|25928|25937|25987|26524|26585|27031|27121|27122|27123|27130|27185|2735|2737|2887|2889|3090|340419|343637|348|3485|3487|3489|3516…	G3BP1|ATP6AP2|RACK1|YAP1|MAD2L2|SPIN1|WIF1|BIRC8|CTHRC1|LRRK2|PSMB11|COL1A1|TMEM198|AMER1|PSMA8|CSNK1A1|CSNK1D|CSNK1E|CSNK2A1|NOTUM|APCDD1|DACT3|CTNND2|DAB2|DAPK3|DDIT3|AES|DACT2|DLX5|DVL2|DVL3|EGR1|EMD|DKK1|FOXL1|FOXO1|FOXO3|SULF1|TMEM131L|CTDNEP1|FOLR1|MACF1|ATP6V1C2|FRZB|ABL1|BAMBI|ASPM|SOSTDC1|WWTR1|TSKU|LATS2|GREM1|NPHP3|DKK4|DKK3|DKK2|INVS|DISC1|GLI1|GLI3|GRB10|RAPGEF1|HIC1|RSPO2|RSPO4|APOE…
	GO_ANATOMICAL_STRUCTURE_MATURATION	29	39	0.00259772	0.104057	2.77722	1003|11005|162466|1649|1901|196527|2068|2261|26057|2625|2688|3516|372|3952|4066|4313|473|5076|5364|5979|6261|7042|7059|7471|773|79633|8434|8851|8941	CDH5|SPINK5|PHOSPHO1|DDIT3|S1PR1|ANO6|ERCC2|FGFR3|ANKRD17|GATA3|GH1|RBPJ|ARCN1|LEP|LYL1|MMP2|RERE|PAX2|PLXNB1|RET|RYR1|TGFB2|THBS3|WNT1|CACNA1A|FAT4|RECK|CDK5R1|CDK5R2
	GO_POSITIVE_REGULATION_OF_CARTILAGE_DEVELOPMENT	22	29	0.00267119	0.105043	3.50986	2658|2737|3207|3491|3549|392255|4017|4086|4088|55553|5970|649|652|654|658|659|6660|7474|7704|8200|860|8817	GDF2|GLI3|HOXA11|CYR61|IHH|GDF6|LOXL2|SMAD1|SMAD3|SOX6|RELA|BMP1|BMP4|BMP6|BMPR1B|BMPR2|SOX5|WNT5A|ZBTB16|GDF5|RUNX2|FGF18
	GO_REGULATION_OF_INTRACELLULAR_STEROID_HORMONE_RECEPTOR_SIGNALING_PATHWAY	40	59	0.00269462	0.105043	2.25385	10013|10498|10499|10521|11315|1407|1408|1601|1655|167465|190|2033|23019|23376|23411|25959|27086|285464|29966|3275|3670|4848|5058|51569|5469|55128|55885|6049|6597|65992|6714|672|6943|8085|811|8896|8928|9125|9575|9604	HDAC6|CARM1|NCOA2|DDX17|PARK7|CRY1|CRY2|DAB2|DDX5|ZNF366|NR0B1|EP300|CNOT1|UFL1|SIRT1|KANK2|FOXP1|CRIPAK|STRN3|PRMT2|ISL1|CNOT2|PAK1|UFM1|MED1|TRIM68|LMO3|RNF6|SMARCA4|DDRGK1|SRC|BRCA1|TCF21|KMT2D|CALR|BUD31|FOXH1|CNOT9|CLOCK|RNF14
	GO_PEPTIDYL_LYSINE_METHYLATION	46	74	0.00269725	0.105043	2.09874	10919|11091|11107|143241|196541|200424|2146|221143|23067|23168|26038|29072|3006|30827|3662|387893|4221|4297|51742|54904|55904|56950|56979|57673|58508|5926|5929|63976|64324|7403|7468|7799|79609|79813|80335|8085|80854|83852|84661|8473|9070|93166|9646|9739|9757|9869	EHMT2|WDR5|PRDM5|DYDC1|METTL21C|TET3|EZH2|EEF1AKMT1|SETD1B|RTF1|CHD5|SETD2|HIST1H1C|CXXC1|IRF4|KMT5A|MEN1|KMT2A|ARID4B|NSD3|KMT2E|SMYD2|PRDM9|BEND3|KMT2C|ARID4A|RBBP5|PRDM16|NSD1|KDM6A|NSD2|PRDM2|VCPKMT|EHMT1|WDR82|KMT2D|SETD7|SETDB2|DPY30|OGT|ASH2L|PRDM6|CTR9|SETD1A|KMT2B|SETDB1
	GO_NEGATIVE_REGULATION_OF_STRESS_FIBER_ASSEMBLY	14	16	0.00273746	0.105379	6.69837	10163|10395|116985|1901|23122|23332|23671|395|4070|51763|5216|8500|90102|90167	WASF2|DLC1|ARAP1|S1PR1|CLASP2|CLASP1|TMEFF2|ARHGAP6|TACSTD2|INPP5K|PFN1|PPFIA1|PHLDB2|FRMD7
	GO_REGULATION_OF_PROTEIN_BINDING	98	168	0.00275599	0.105379	1.59345	10014|1020|10211|10498|10763|10769|11315|114609|115908|118|119|120892|121665|124857|1454|1601|161882|166|2033|22919|22943|23032|23129|23228|23394|24144|25|25805|26206|267|2801|284|28996|302|3084|3190|3309|3397|3433|3434|351|3586|3670|3676|4043|408|4208|4221|5081|51176|51185|51339|5155|5195|5310|53339|5334|5499|5566|55690|5599|56155|56341|5663|567|56998|57669|57761|578|59343|6093|6368|64853|652|65…	HDAC5|CDK5|FLOT1|CARM1|NES|PLK2|PARK7|TIRAP|CTHRC1|ADD1|ADD2|LRRK2|SPPL3|WFIKKN2|CSNK1E|DAB2|ZFPM1|AES|EP300|MAPRE1|DKK1|USP33|PLXND1|PLCL2|ADNP|TFIP11|ABL1|BAMBI|SPAG8|AMFR|GOLGA2|ANGPT1|HIPK2|ANXA2|NRG1|HNRNPK|HSPA5|ID1|IFIT2|IFIT1|APP|IL10|ISL1|ITGA4|LRPAP1|ARRB1|MEF2C|MEN1|PAX7|LEF1|CRBN|DACT1|PDGFB|PEX14|PKD1|BTBD1|PLCL1|PPP1CA|PRKACA|PACS1|MAPK8|TEX14|PRMT8|PSEN1|B2M|CTNNBIP1|EPB41L5|TRIB3|…
	GO_REGULATION_OF_INTRINSIC_APOPTOTIC_SIGNALING_PATHWAY	86	145	0.00285761	0.107561	1.6496	10017|10018|1032|10399|10488|10525|10955|11315|120892|138151|1649|1654|2056|207|22954|23411|25946|26287|27113|2876|2907|29949|29979|3091|3190|3303|3932|4170|4780|4841|4976|5034|50484|51024|51079|51314|51499|51588|5326|5329|5366|53832|5414|54700|55031|55294|55829|5598|5770|57805|5883|598|599|624|6280|6387|63979|6421|64714|6477|6498|65018|6615|6714|6880|7178|7314|7466|7494|754|8440|84447|84893|8531…	BCL2L10|BCL2L11|CDKN2D|RACK1|CREB3|HYOU1|SERINC3|PARK7|LRRK2|NACC2|DDIT3|DDX3X|EPO|AKT1|TRIM32|SIRT1|ZNF385A|ANKRD2|BBC3|GPX1|GRINA|IL19|UBQLN1|HIF1A|HNRNPK|HSPA1A|LCK|MCL1|NFE2L2|NONO|OPA1|P4HB|RRM2B|FIS1|NDUFA13|NME8|TRIAP1|PIAS4|PLAGL2|PLAUR|PMAIP1|IL20RA|SEPT4|RRN3|USP47|FBXW7|SELENOS|MAPK7|PTPN1|CCAR2|RAD9A|BCL2L1|BCL2L2|BDKRB2|S100A9|CXCL12|FIGNL1|SFPQ|PDIA2|SIAH1|SKIL|PINK1|SNAI1|SRC|TAF9|…
	GO_NEGATIVE_REGULATION_OF_CELL_CYCLE	241	433	0.00286764	0.107561	1.32413	10106|1017|1019|1020|10201|1021|1025|1026|1028|1029|1030|1031|1032|10325|10393|10432|10459|10488|10498|10542|1063|10634|10657|10668|10670|10735|10769|10950|11065|1112|11180|11186|116|124790|1263|127933|133746|138151|1386|144455|1457|1459|1499|1647|1649|166793|168451|1739|1761|1820|1843|1869|1982|2033|2081|2146|220042|22809|22846|2296|23019|23368|23476|23499|23645|2475|25|25793|25946|25949|25959|2…	CTDSP2|CDK2|CDK4|CDK5|NME6|CDK6|CDK9|CDKN1A|CDKN1C|CDKN2A|CDKN2B|CDKN2C|CDKN2D|RRAGB|ANAPC10|RBM14|MAD2L2|CREB3|CARM1|LAMTOR5|CENPF|GAS2L1|KHDRBS1|CGRRF1|RRAGA|STAG2|PLK2|BTG3|UBE2C|FOXN3|WDR6|RASSF1|ADCYAP1|HEXIM2|PLK3|UHMK1|JMY|NACC2|ATF2|E2F7|CSNK2A1|CSNK2A2|CTNNB1|GADD45A|DDIT3|ZBTB49|THAP5|DLG1|DMRT1|ARID3A|DUSP1|E2F1|EIF4G2|EP300|ERN1|EZH2|DDIAS|ATF5|VASH1|FOXC1|CNOT1|PPP1R13B|BRD4|MACF1|PP…
	GO_HISTONE_DEUBIQUITINATION	16	21	0.00296649	0.107561	5.10396	10600|114803|158880|171023|23326|27005|51720|56943|56970|6314|6881|8295|8314|8464|9736|9958	USP16|MYSM1|USP51|ASXL1|USP22|USP21|UIMC1|ENY2|ATXN7L3|ATXN7|TAF10|TRRAP|BAP1|SUPT3H|USP34|USP15
	GO_NEGATIVE_REGULATION_OF_ACTIN_FILAMENT_BUNDLE_ASSEMBLY	16	19	0.00296649	0.107561	5.10396	10163|10395|116985|1901|23122|23332|23671|395|4070|50944|51763|5216|8500|85358|90102|90167	WASF2|DLC1|ARAP1|S1PR1|CLASP2|CLASP1|TMEFF2|ARHGAP6|TACSTD2|SHANK1|INPP5K|PFN1|PPFIA1|SHANK3|PHLDB2|FRMD7
	GO_REGULATION_OF_POSTTRANSCRIPTIONAL_GENE_SILENCING	16	21	0.00296649	0.107561	5.10396	103|126374|144233|2099|23369|373863|5460|57510|6774|7015|8087|84962|8994|9611|9612|9698	ADAR|WTIP|BCDIN3D|ESR1|PUM2|DND1|POU5F1|XPO5|STAT3|TERT|FXR1|AJUBA|LIMD1|NCOR1|NCOR2|PUM1
	GO_NEGATIVE_REGULATION_OF_MRNA_SPLICING_VIA_SPLICEOSOME	16	19	0.00296649	0.107561	5.10396	10284|10772|10921|11338|1859|22985|27316|3181|3190|56853|5725|6429|6431|6432|6433|79171	SAP18|SRSF10|RNPS1|U2AF2|DYRK1A|ACIN1|RBMX|HNRNPA2B1|HNRNPK|CELF4|PTBP1|SRSF4|SRSF6|SRSF7|SFSWAP|RBM42
	GO_POSITIVE_REGULATION_OF_NERVOUS_SYSTEM_DEVELOPMENT	243	437	0.00302496	0.108743	1.32002	1002|10362|10371|10458|10494|11075|11344|114798|116|124936|1268|1272|127833|1382|1406|1435|147040|1499|151|152|1523|1524|162427|163404|1638|1756|1789|1981|2011|2033|2043|2056|2057|2119|2146|221336|221938|2242|2281|22859|22871|22883|22902|22938|22954|22999|23011|23013|23025|23064|23284|2335|23363|23376|23394|23405|23499|23529|23566|23613|23654|23767|23769|2475|2534|259266|26011|26012|26039|2624|26…	CDH4|HMG20B|SEMA3A|BAIAP2|STK25|STMN2|TWF2|SLITRK1|ADCYAP1|CYB5D2|CNR1|CNTN1|SYT2|CRABP2|CRX|CSF1|KCTD11|CTNNB1|ADRA2B|ADRA2C|CUX1|CX3CR1|RETREG3|PLPPR5|DCT|DMD|DNMT3B|EIF4G1|MARK2|EP300|EPHA4|EPO|EPOR|ETV5|EZH2|BEND6|MMD2|FES|FKBP1B|ADGRL1|NLGN1|CLSTN1|RUFY3|SNW1|TRIM32|RIMS1|RAB21|SPEN|UNC13A|SETX|ADGRL3|FN1|OBSL1|UFL1|ADNP|DICER1|MACF1|CLCF1|LPAR3|ZMYND8|PLXNB2|FLRT3|FLRT1|MTOR|FYN|ASPM|TENM4|…
	GO_CARDIAC_SEPTUM_MORPHOGENESIS	35	49	0.00306173	0.109132	2.39424	10370|161882|182|1857|2253|23414|23462|23493|2535|2702|3398|3491|3670|4092|4193|4488|4853|5308|53834|55742|57216|5914|60485|64783|6608|6659|6899|6909|6910|6926|7468|7474|8321|90|9421	CITED2|ZFPM1|JAG1|DVL3|FGF8|ZFPM2|HEY1|HEY2|FZD2|GJA5|ID2|CYR61|ISL1|SMAD7|MDM2|MSX2|NOTCH2|PITX2|FGFRL1|PARVA|VANGL2|RARA|SAV1|RBM15|SMO|SOX4|TBX1|TBX2|TBX5|TBX3|NSD2|WNT5A|FZD1|ACVR1|HAND1
	GO_POSITIVE_REGULATION_OF_PROTEIN_BINDING	47	73	0.00312212	0.11035	2.04688	1020|10211|10769|11315|114609|115908|118|119|120892|121665|2033|22919|23032|23129|23228|25|25805|26206|267|28996|408|4208|4221|51185|51339|5310|5334|55690|567|57669|57761|652|65981|6708|6788|6789|6934|7015|7474|79139|857|8829|8874|889|9618|9693|9709	CDK5|FLOT1|PLK2|PARK7|TIRAP|CTHRC1|ADD1|ADD2|LRRK2|SPPL3|EP300|MAPRE1|USP33|PLXND1|PLCL2|ABL1|BAMBI|SPAG8|AMFR|HIPK2|ARRB1|MEF2C|MEN1|CRBN|DACT1|PKD1|PLCL1|PACS1|B2M|EPB41L5|TRIB3|BMP4|CAPRIN2|SPTA1|STK3|STK4|TCF7L2|TERT|WNT5A|DERL1|CAV1|NRP1|ARHGEF7|KRIT1|TRAF4|RAPGEF2|HERPUD1
	GO_CELLULAR_RESPONSE_TO_ORGANIC_CYCLIC_COMPOUND	251	465	0.00316384	0.110892	1.3117	10002|10021|10025|10211|10298|103|10411|10432|10474|10498|1051|10518|10524|107|109|11057|111|112|114907|115004|116|120892|1277|1316|1373|1392|1395|1495|1499|15|1545|1591|164091|167127|1789|1811|186|19|190|1906|1958|196|199|2002|2033|207|208|2099|2100|2243|22933|2294|23054|2308|23209|2322|23318|23405|23462|2348|2350|23543|23558|23645|249|25|2516|2554|2560|2562|2649|26523|2660|27043|27161|2770|2778…	NR2E3|HCN4|MED16|FLOT1|PAK4|ADAR|RAPGEF3|RBM14|TADA3|CARM1|CEBPB|CIB2|KAT5|ADCY1|ADCY3|ABHD2|ADCY5|ADCY6|FBXO32|CGAS|ADCYAP1|LRRK2|COL1A1|KLF6|CPS1|CRH|CRHR2|CTNNA1|CTNNB1|AANAT|CYP1B1|CYP24A1|PAQR7|UGT3A2|DNMT3B|SLC26A3|AGTR2|ABCA1|NR0B1|EDN1|EGR1|AHR|AIF1|ELK1|EP300|AKT1|AKT2|ESR1|ESR2|FGA|SIRT2|FOXF1|NCOA6|FOXO1|MLC1|FLT3|TUT4|DICER1|HEY1|FOLR1|FOLR2|RBFOX2|WBP2|PPP1R15A|ALPL|ABL1|NR5A1|GABRA1…
	GO_REGULATION_OF_VACUOLE_ORGANIZATION	30	41	0.00332991	0.1148	2.61138	10241|120892|22930|23232|23256|25782|29082|29978|29979|4534|4943|51100|5305|55626|5868|64601|65018|7879|79142|79837|81876|83452|8396|8867|8897|90410|9363|9637|9638|9711	CALCOCO2|LRRK2|RAB3GAP1|TBC1D12|SCFD1|RAB3GAP2|CHMP4A|UBQLN2|UBQLN1|MTM1|TBC1D25|SH3GLB1|PIP4K2A|AMBRA1|RAB5A|VPS16|PINK1|RAB7A|PHF23|PIP4K2C|RAB1B|RAB33B|PIP4K2B|SYNJ1|MTMR3|IFT20|RAB33A|FEZ2|FEZ1|RUBCN
	GO_PROTEIN_LOCALIZATION_TO_VACUOLE	30	46	0.00332991	0.1148	2.61138	10490|10542|11021|11252|11267|22878|23527|23677|27072|30849|3312|374666|4734|51100|51160|51172|54472|55754|57154|64089|7879|84572|85377|8546|8829|9146|950|9648|975|9765	VTI1B|LAMTOR5|RAB35|PACSIN2|SNF8|TRAPPC8|ACAP2|SH3BP4|VPS41|PIK3R4|HSPA8|WASH3P|NEDD4|SH3GLB1|VPS28|NAGPA|TOLLIP|TMEM30A|SMURF1|SNX16|RAB7A|GNPTG|MICALL1|AP3B1|NRP1|HGS|SCARB2|GCC2|CD81|ZFYVE16
	GO_VESICLE_LOCALIZATION	129	224	0.00335737	0.114806	1.47399	100191040|10113|1020|10282|10342|10540|10652|10802|10814|10947|11127|114088|1176|122553|124997|126567|127833|1294|129880|1453|145741|1499|1522|1639|1780|1808|1861|2054|2153|2157|22859|22871|22872|22895|22920|22999|23025|23122|23208|23256|23332|23396|2348|254263|255928|2647|27095|27445|2801|282991|2896|3064|357|3676|375|3799|388125|388552|401135|4644|4647|4983|5048|51128|51693|54732|54820|54843|54…	C2CD4D|PREB|CDK5|BET1|TFG|DCTN2|YKT6|SEC24A|CPLX2|AP3M2|KIF3A|TRIM9|AP3S1|TRAPPC6B|WDR81|C2CD4C|SYT2|COL7A1|BBS5|CSNK1D|C2CD4A|CTNNB1|CTSZ|DCTN1|DYNC1I1|DPYSL2|TOR1A|STX2|F5|F8|ADGRL1|NLGN1|SEC31A|RPH3A|KIFAP3|RIMS1|UNC13A|CLASP2|SYT11|SCFD1|CLASP1|PIP5K1C|FOLR1|CNIH2|SYT14|BLOC1S1|TRAPPC3|PCLO|GOLGA2|BLOC1S2|GRN|HTT|SHROOM2|ITGA4|ARF1|KIF5B|C2CD4B|BLOC1S3|SYT14P1|MYO5A|MYO7A|OPHN1|PAFAH1B1|SAR1B…
	GO_REGULATION_OF_PHOSPHATASE_ACTIVITY	77	128	0.003622	0.122856	1.6779	10160|10199|10421|10776|10842|11314|124997|1408|145376|153743|153769|161742|1740|1741|186|2281|23076|23141|23307|23645|255743|261726|27328|2822|284352|29855|3064|3071|3458|3476|3551|3672|3717|392617|4088|4208|4659|53349|5341|54843|5504|55105|5518|5522|5523|5524|5526|5528|5529|55291|55844|57082|57718|60385|6093|63935|64062|6418|65125|6992|7042|7184|7248|80034|801|80316|805|81566|84240|84365|8725|9…	FARP1|MPHOSPH10|CD2BP2|ARPP19|PPP1R17|CD300A|WDR81|CRY2|PPP1R36|PPP1R2B|SH3RF2|SPRED1|DLG2|DLG3|AGTR2|FKBP1B|RRP1B|ANKLE2|FKBP15|PPP1R15A|NPNT|TIPRL|PCDH11X|GPLD1|PPP1R37|UBN1|HTT|NCKAP1L|IFNG|IGBP1|IKBKB|ITGA1|JAK2|ELFN1|SMAD3|MEF2C|PPP1R12A|ZFYVE1|PLEK|SYTL2|PPP1R2|GPATCH2|PPP2R1A|PPP2R2C|PPP2R3A|PTPA|PPP2R5B|PPP2R5D|PPP2R5E|PPP6R3|PPP2R2D|KNL1|PPP4R4|TSKS|ROCK1|PCIF1|RBM26|SET|WNK1|PPP1R11|TGF…
	GO_POSITIVE_REGULATION_OF_GENE_EXPRESSION_EPIGENETIC	45	78	0.00368442	0.123973	2.05291	10514|121504|1499|2033|23133|23451|23558|25842|25885|3021|51082|5253|5441|54454|57492|60|653604|6602|6908|7913|80312|8289|8350|8351|8352|8353|8354|8355|8356|8357|8358|8359|8360|8361|8364|8365|8366|8367|8467|8850|8968|9013|9014|9031|9757	MYBBP1A|HIST4H4|CTNNB1|EP300|PHF8|SF3B1|WBP2|ASF1A|POLR1A|H3F3B|POLR1D|PHF2|POLR2L|ATAD2B|ARID1B|ACTB|HIST2H3D|SMARCD1|TBP|DEK|TET1|ARID1A|HIST1H3A|HIST1H3D|HIST1H3C|HIST1H3E|HIST1H3I|HIST1H3G|HIST1H3J|HIST1H3H|HIST1H3B|HIST1H4A|HIST1H4D|HIST1H4F|HIST1H4C|HIST1H4H|HIST1H4B|HIST1H4E|SMARCA5|KAT2B|HIST1H3F|TAF1C|TAF1B|BAZ1B|KMT2B
	GO_CHONDROCYTE_DIFFERENTIATION	39	60	0.00376218	0.125528	2.1973	1280|130497|2261|22856|23213|265|2822|399979|4146|4208|4209|4488|4880|50515|51320|54360|54928|55959|5745|57560|5916|6474|64764|652|657|658|659|7045|7476|7482|81029|8200|8313|860|861|864|871|8817|9451	COL2A1|OSR1|FGFR3|CHSY1|SULF1|AMELX|GPLD1|SNX19|MATN1|MEF2C|MEF2D|MSX2|NPPC|CHST11|MEX3C|CYTL1|IMPAD1|SULF2|PTH1R|IFT80|RARG|SHOX2|CREB3L2|BMP4|BMPR1A|BMPR1B|BMPR2|TGFBI|WNT7A|WNT2B|WNT5B|GDF5|AXIN2|RUNX2|RUNX1|RUNX3|SERPINH1|FGF18|EIF2AK3
	GO_SKELETAL_SYSTEM_MORPHOGENESIS	117	201	0.00379032	0.125528	1.4969	10265|10498|1277|1280|1300|130497|1305|1311|134701|1490|1499|162466|1739|1749|2249|2261|22856|2303|23314|249|257|25836|27173|2734|2737|2778|28982|29072|29123|3037|3199|3200|3204|3207|3211|3212|3213|3214|3217|3224|3225|3233|3234|3235|3236|3340|342184|3636|389058|4041|4057|4087|4088|4146|4188|4208|4209|4256|4313|4323|4325|4488|4613|4617|4664|4665|4880|4920|50515|51715|51804|5310|5396|54928|56603|56…	IRX5|CARM1|COL1A1|COL2A1|COL10A1|OSR1|COL13A1|COMP|RIPPLY2|CTGF|CTNNB1|PHOSPHO1|DLG1|DLX5|FGF4|FGFR3|CHSY1|FOXC2|SATB2|ALPL|ALX3|NIPBL|SLC39A1|GLG1|GLI3|GNAS|FLVCR1|SETD2|ANKRD11|HAS2|HOXA2|HOXA3|HOXA7|HOXA11|HOXB1|HOXB2|HOXB3|HOXB4|HOXB7|HOXC8|HOXC9|HOXD4|HOXD8|HOXD9|HOXD10|NDST1|FMN1|INPPL1|SP5|LRP5|LTF|SMAD2|SMAD3|MATN1|MDFI|MEF2C|MEF2D|MGP|MMP2|MMP14|MMP16|MSX2|MYCN|MYF5|NAB1|NAB2|NPPC|ROR2|C…
	GO_SPECIFICATION_OF_SYMMETRY	70	117	0.0038768	0.126402	1.72062	10370|10637|118856|121643|129880|134701|168507|199699|200894|2022|221322|2253|2294|2348|23500|23639|26160|26585|2697|27019|27031|29880|3091|339829|3549|388389|4088|4208|5046|51098|5125|5308|5311|54806|55130|55212|55997|5663|5681|57216|57534|57545|579|585|5991|6491|65009|652|6608|6899|6909|6926|7474|7479|79659|80173|8195|83852|84100|8481|84976|8701|8928|90|92|92749|9350|9371|9421|9464	CITED2|LEFTY1|MMP21|FOXN4|BBS5|RIPPLY2|PKD1L1|DAND5|ARL13B|ENG|TBC1D32|FGF8|FOXF1|FOLR1|DAAM2|LRRC6|IFT172|GREM1|GJA1|DNAI1|NPHP3|ALG5|HIF1A|CCDC39|IHH|CCDC103|SMAD3|MEF2C|PCSK6|IFT52|PCSK5|PITX2|PKD2|AHI1|ARMC4|BBS7|CFC1|PSEN1|PSKH1|VANGL2|MIB1|CC2D2A|NKX3-2|BBS4|RFX3|STIL|NDRG4|BMP4|SMO|TBX1|TBX2|TBX3|WNT5A|WNT8B|DYNC2H1|IFT74|MKKS|SETDB2|ARL6|OFD1|DISP1|DNAH11|FOXH1|ACVR1|ACVR2A|DRC1|CER1|KIF3…
	GO_RESPONSE_TO_FIBROBLAST_GROWTH_FACTOR	70	116	0.0038768	0.126402	1.72062	10563|10765|10817|10818|1277|1373|1490|1499|152831|161742|2002|200734|2247|2249|2250|2253|2257|2261|22916|23064|23543|23767|23769|25778|26281|27006|2885|2963|3178|3187|3340|3730|3746|4670|4686|53834|5430|5431|5432|5436|5439|5441|5725|5781|6347|6352|6622|6899|6997|7072|7311|7314|7316|79801|80004|8036|860|867|8692|8817|8822|8826|9158|9241|9270|9592|960|9702|988|9965	CXCL13|KDM5B|FRS3|FRS2|COL1A1|CPS1|CTGF|CTNNB1|KLB|SPRED1|ELK1|SPRED2|FGF2|FGF4|FGF5|FGF8|FGF12|FGFR3|NCBP2|SETX|RBFOX2|FLRT3|FLRT1|DSTYK|FGF20|FGF22|GRB2|GTF2F2|HNRNPA1|HNRNPH1|NDST1|ANOS1|KCNC1|HNRNPM|NCBP1|FGFRL1|POLR2A|POLR2B|POLR2C|POLR2G|POLR2J|POLR2L|PTBP1|PTPN11|CCL2|CCL5|SNCA|TBX1|TDGF1|TIA1|UBA52|UBB|UBC|SHCBP1|ESRP2|SHOC2|RUNX2|CBL|HYAL2|FGF18|FGF17|IQGAP1|FIBP|NOG|ITGB1BP1|IER2|CD44|C…
	GO_REGULATION_OF_SMAD_PROTEIN_IMPORT_INTO_NUCLEUS	11	16	0.00397081	0.127761	10.5211	1601|23625|25937|4089|5460|64081|652|654|657|7043|7046	DAB2|FAM89B|WWTR1|SMAD4|POU5F1|PBLD|BMP4|BMP6|BMPR1A|TGFB3|TGFBR1
	GO_REGULATION_OF_OSSIFICATION	104	178	0.00398884	0.127761	1.53488	1021|1051|10766|115908|1192|130497|1435|1499|1594|162466|1655|1749|182|1893|1901|1959|196527|197|221044|22856|255743|25836|2658|26585|2697|27152|2735|2737|2778|3082|3091|3199|3397|3398|3400|344901|3488|3491|3516|3569|3570|3572|3611|4000|4041|4057|4086|4088|4090|4146|4208|4221|4256|4488|4745|4880|5087|50964|51374|51430|51564|5321|537|54880|55363|5552|5566|56998|57045|57154|5727|5747|6096|6348|6497…	CDK6|CEBPB|TOB2|CTHRC1|CLIC1|OSR1|CSF1|CTNNB1|CYP27B1|PHOSPHO1|DDX5|DLX5|JAG1|ECM1|S1PR1|EGR2|ANO6|AHSG|UCMA|CHSY1|NPNT|NIPBL|GDF2|GREM1|GJA1|INTU|GLI1|GLI3|GNAS|HGF|HIF1A|HOXA2|ID1|ID2|ID4|OSTN|IGFBP5|CYR61|RBPJ|IL6|IL6R|IL6ST|ILK|LMNA|LRP5|LTF|SMAD1|SMAD3|SMAD5|MATN1|MEF2C|MEN1|MGP|MSX2|NELL1|NPPC|PBX1|SOST|ATRAID|SUCO|HDAC7|PLA2G4A|ATP6AP1|BCOR|HEMGN|SRGN|PRKACA|CTNNBIP1|TWSG1|SMURF1|PTCH1|PTK…
	GO_REGULATION_OF_FAT_CELL_DIFFERENTIATION	63	106	0.00407165	0.127761	1.77596	10013|10498|1051|11197|11221|115825|122953|1240|1385|149685|161882|1649|171023|182|1869|207|22933|2308|23411|23414|2475|2487|252995|25937|25946|2624|2625|27120|2852|285590|28951|28971|338761|3398|3400|3569|3952|4041|4088|4320|4488|51320|5467|55885|5743|57761|59341|60485|6095|63976|6788|6789|688|7041|7166|7471|7474|7494|7704|79969|81029|83723|862	HDAC6|CARM1|CEBPB|WIF1|DUSP10|WDFY2|JDP2|CMKLR1|CREB1|ADIG|ZFPM1|DDIT3|ASXL1|JAG1|E2F1|AKT1|SIRT2|FOXO1|SIRT1|ZFPM2|MTOR|FRZB|FNDC5|WWTR1|ZNF385A|GATA2|GATA3|DKKL1|GPER1|SH3PXD2B|TRIB2|AAMDC|C1QL4|ID2|ID4|IL6|LEP|LRP5|SMAD3|MMP11|MSX2|MEX3C|PPARD|LMO3|PTGS2|TRIB3|TRPV4|SAV1|RORA|PRDM16|STK3|STK4|KLF5|TGFB1I1|TPH1|WNT1|WNT5A|XBP1|ZBTB16|ATAT1|WNT5B|FAM57B|RUNX1T1
	GO_REGULATION_OF_PROTEIN_SERINE_THREONINE_KINASE_ACTIVITY	255	470	0.00408655	0.127761	1.29719	10114|10178|1026|1028|1029|1030|1031|1032|10392|10393|10454|10818|10886|10912|10920|11065|11072|11142|1116|11183|11211|11213|11221|11235|11267|11314|11329|1163|120892|124790|128239|1326|1398|1436|150|151|152|161742|1647|1815|1843|1844|1845|1850|1856|1857|1906|1991|200734|2043|207|2081|2146|2247|23162|2321|2322|23328|23411|23533|23566|2357|23636|25|2549|257397|25793|26191|2629|26524|2688|26973|272…	HIPK3|TENM1|CDKN1A|CDKN1C|CDKN2A|CDKN2B|CDKN2C|CDKN2D|NOD1|ANAPC10|TAB1|FRS2|NPFFR2|GADD45G|COPS8|UBE2C|DUSP14|PKIG|CHI3L1|MAP4K5|FZD10|IRAK3|DUSP10|PDCD10|SNF8|CD300A|STK38|CKS1B|LRRK2|HEXIM2|IQGAP3|MAP3K8|CRK|CSF1R|ADRA2A|ADRA2B|ADRA2C|SPRED1|GADD45A|DRD4|DUSP1|DUSP2|DUSP3|DUSP8|DVL2|DVL3|EDN1|ELANE|SPRED2|EPHA4|AKT1|ERN1|EZH2|FGF2|MAPK8IP3|FLT1|FLT3|SASH1|SIRT1|PIK3R5|LPAR3|FPR1|NUP62|ABL1|GAB…
	GO_NEGATIVE_REGULATION_OF_NERVOUS_SYSTEM_DEVELOPMENT	149	262	0.00413155	0.127761	1.41629	1020|10220|10363|10371|10498|10500|10501|10512|10718|10769|11075|11104|112|11221|116|1281|147040|1495|1499|1630|1656|1716|1814|182|1840|2043|2045|223117|2258|22809|22871|22882|22902|22933|22943|23105|23380|23405|23432|259266|26052|26146|26228|2664|27242|27257|2737|2796|29956|30012|3066|30812|3084|3190|3199|3397|3398|3400|3458|3475|348|351|3670|3688|3956|396|4099|4204|4211|4613|4763|4821|4854|4916…	CDK5|GDF11|HMG20A|SEMA3A|CARM1|SEMA6C|SEMA6B|SEMA3C|NRG3|PLK2|STMN2|KATNA1|ADCY6|DUSP10|ADCYAP1|COL3A1|KCTD11|CTNNA1|CTNNB1|DCC|DDX6|DGUOK|DRD3|JAG1|DTX1|EPHA4|EPHA7|SEMA3D|FGF13|ATF5|NLGN1|ZHX2|RUFY3|SIRT2|DKK1|FSTL4|SRGAP2|DICER1|GPR161|ASPM|DNM3|TRAF3IP1|STAP1|GDI1|TNFRSF21|LSM1|GLI3|GNRH1|CERS2|TLX3|HDAC2|SOX8|NRG1|HNRNPK|HOXA2|ID1|ID2|ID4|IFNG|IFRD1|APOE|APP|ISL1|ITGB1|LGALS1|ARHGDIA|MAG|MEC…
	GO_REGULATION_OF_ORGANELLE_ASSEMBLY	87	148	0.0041341	0.127761	1.60442	10432|10769|10801|11138|11214|11273|115704|120892|125058|161514|1906|2033|22930|23019|23102|23216|23232|23256|23637|255967|25782|26000|26054|29082|2934|29978|29979|3064|4134|4208|4478|4534|4591|4848|4869|4957|51100|5119|51256|51510|5305|54662|55296|55626|55755|55823|56890|57132|57465|57472|585|5868|5962|6311|6386|640|64422|64786|65018|6624|6714|672|7251|7879|79142|79734|79837|7984|81876|822|83452…	RBM14|PLK2|SEPT9|TBC1D8|AKAP13|ATXN2L|EVI5L|LRRK2|TBC1D16|TBC1D21|EDN1|EP300|RAB3GAP1|CNOT1|TBC1D2B|TBC1D1|TBC1D12|SCFD1|RABGAP1|PAN3|RAB3GAP2|TBC1D10B|SENP6|CHMP4A|GSN|UBQLN2|UBQLN1|HTT|MAP4|MEF2C|MSN|MTM1|TRIM37|CNOT2|NPM1|ODF2|SH3GLB1|CHMP1A|TBC1D7|CHMP5|PIP4K2A|TBC1D13|TBC1D19|AMBRA1|CDK5RAP2|VPS11|MDM1|CHMP1B|TBC1D24|CNOT6|BBS4|RAB5A|RDX|ATXN2|SDCBP|BLK|ATG3|TBC1D15|PINK1|FSCN1|SRC|BRCA1|TSG…
	GO_PATTERN_SPECIFICATION_PROCESS	230	418	0.00414172	0.127761	1.31584	10159|10194|10220|10370|10371|1046|10512|10637|10672|10716|10718|10818|118856|120237|121643|1282|129880|130497|134701|1499|163589|1649|168507|1856|1906|1909|1947|1959|199699|200894|2016|2022|2033|2128|221322|2253|22823|22856|2294|22943|22955|2296|2297|2303|23129|23314|2348|23493|23500|23509|23639|23648|23770|257|25928|26146|26160|2637|2658|26585|2697|27019|27031|27152|2735|2737|28996|29880|3091|3…	ATP6AP2|TSHZ1|GDF11|CITED2|SEMA3A|CDX4|SEMA3C|LEFTY1|GNA13|TBR1|NRG3|FRS2|MMP21|DBX1|FOXN4|COL4A1|BBS5|OSR1|RIPPLY2|CTNNB1|TDRD5|DDIT3|PKD1L1|DVL2|EDN1|EDNRA|EFNB1|EGR2|DAND5|ARL13B|EMX1|ENG|EP300|EVX1|TBC1D32|FGF8|MTF2|CHSY1|FOXF1|DKK1|SCMH1|FOXC1|FOXD1|FOXC2|PLXND1|SATB2|FOLR1|HEY2|DAAM2|POFUT1|LRRC6|SSBP3|FKBP8|ALX3|SOSTDC1|TRAF3IP1|IFT172|GBX2|GDF2|GREM1|GJA1|DNAI1|NPHP3|INTU|GLI1|GLI3|HIPK2|…
	GO_EPHRIN_RECEPTOR_SIGNALING_PATHWAY	56	85	0.00416149	0.127761	1.85048	10092|10093|10094|10096|10097|10109|102|10552|10627|1123|1173|1398|161|163|1945|1947|1949|1969|2043|2044|2045|2050|2051|23294|23385|2534|26037|285220|28964|3265|4313|4914|4916|5058|5063|55851|5664|5747|5781|5879|5921|60|6093|6386|6453|6714|6760|71|7525|83464|8440|8851|8874|8976|9475|998	ARPC5|ARPC4|ARPC3|ACTR3|ACTR2|ARPC2|ADAM10|ARPC1A|MYL12A|CHN1|AP2M1|CRK|AP2A2|AP2B1|EFNA4|EFNB1|EFNB3|EPHA2|EPHA4|EPHA5|EPHA7|EPHB4|EPHB6|ANKS1A|NCSTN|FYN|SIPA1L1|EPHA6|GIT1|HRAS|MMP2|NTRK1|NTRK3|PAK1|PAK3|PSENEN|PSEN2|PTK2|PTPN11|RAC1|RASA1|ACTB|ROCK1|SDCBP|ITSN1|SRC|SS18|ACTG1|YES1|APH1B|NCK2|CDK5R1|ARHGEF7|WASL|ROCK2|CDC42
	GO_NEGATIVE_REGULATION_OF_CELL_SUBSTRATE_ADHESION	37	53	0.00442898	0.134017	2.21469	1029|10395|1277|2192|23122|23603|2633|285|3204|349633|394263|395|3956|4070|4221|4241|4323|4763|5054|5295|5340|54828|55920|5728|5800|5803|5921|604|6695|6714|7057|7471|81|8324|8573|90102|9270	CDKN2A|DLC1|COL1A1|FBLN1|CLASP2|CORO1C|GBP1|ANGPT2|HOXA7|PLET1|MUC21|ARHGAP6|LGALS1|TACSTD2|MEN1|MELTF|MMP14|NF1|SERPINE1|PIK3R1|PLG|BCAS3|RCC2|PTEN|PTPRO|PTPRZ1|RASA1|BCL6|SPOCK1|SRC|THBS1|WNT1|ACTN4|FZD7|CASK|PHLDB2|ITGB1BP1
	GO_VENTRICULAR_SEPTUM_DEVELOPMENT	37	54	0.00442898	0.134017	2.21469	10370|10818|129446|161882|163|199699|23414|23462|23493|2535|2625|2702|3398|3491|4036|4091|4092|4193|5308|53834|57167|57216|57493|5754|60485|6299|639|64783|6659|6910|6926|7468|7474|7798|8321|8543|9321	CITED2|FRS2|XIRP2|ZFPM1|AP2B1|DAND5|ZFPM2|HEY1|HEY2|FZD2|GATA3|GJA5|ID2|CYR61|LRP2|SMAD6|SMAD7|MDM2|PITX2|FGFRL1|SALL4|VANGL2|HEG1|PTK7|SAV1|SALL1|PRDM1|RBM15|SOX4|TBX5|TBX3|NSD2|WNT5A|LUZP1|FZD1|LMO4|TRIP11
	GO_OSTEOBLAST_DIFFERENTIATION	76	126	0.00458516	0.137751	1.65595	10234|103|10399|10492|10514|1213|121340|1277|1291|1462|1591|1660|1749|1969|207|2079|2099|22800|23314|23317|23376|249|2550|25842|25937|265|2658|2697|27316|2735|30812|3199|340419|3486|3488|3491|3726|4041|4086|4088|4090|4208|4209|4221|43|4488|4763|51176|5121|5179|55973|57003|5701|5744|5745|57560|58476|6205|6209|6238|6348|63979|6474|652|654|6608|6615|7290|7473|8321|860|865|8994|9241|9759|9970	LRRC17|ADAR|RACK1|SYNCRIP|MYBBP1A|CLTC|SP7|COL1A1|COL6A1|VCAN|CYP24A1|DHX9|DLX5|EPHA2|AKT1|ERH|ESR1|RRAS2|SATB2|DNAJC13|UFL1|ALPL|GABBR1|ASF1A|WWTR1|AMELX|GDF2|GJA1|RBMX|GLI1|SOX8|HOXA2|RSPO2|IGFBP3|IGFBP5|CYR61|JUNB|LRP5|SMAD1|SMAD3|SMAD5|MEF2C|MEF2D|MEN1|ACHE|MSX2|NF1|LEF1|PCP4|PENK|BCAP29|CCDC47|PSMC2|PTHLH|PTH1R|IFT80|TP53INP2|RPS11|RPS15|RRBP1|CCL3|FIGNL1|SHOX2|BMP4|BMP6|SMO|SNAI1|HIRA|WNT3|…
	GO_DNA_INTEGRATION	8	14	0.00466355	0.139113	Inf	114821|124751|54826|57523|6018|6598|79725|8815	ZBED9|KRBA2|GIN1|NYNRIN|RLF|SMARCB1|THAP9|BANF1
	GO_CARDIAC_MUSCLE_TISSUE_DEVELOPMENT	85	140	0.00481624	0.142225	1.59812	10052|10277|10529|10611|11149|11214|129446|1525|161882|1829|1832|186|1901|205428|2296|2303|23135|23309|23363|23414|23493|2475|26011|2702|283571|3084|3398|3516|3670|3688|4000|4082|4086|4092|4205|4208|4624|4628|4629|50507|5308|5469|55553|5573|5728|57493|5914|5950|6256|6262|6443|6444|6445|65009|6546|6548|6909|6910|6926|70|7042|7134|7135|7248|7273|7472|7474|8048|811|817|8289|85366|8557|859|88|891|892…	GJC1|UBE4B|NEBL|PDLIM5|BVES|AKAP13|XIRP2|CXADR|ZFPM1|DSG2|DSP|AGTR2|S1PR1|DIPK2A|FOXC1|FOXC2|KDM6B|SIN3B|OBSL1|ZFPM2|HEY2|MTOR|TENM4|GJA5|PROX2|NRG1|ID2|RBPJ|ISL1|ITGB1|LMNA|MARCKS|SMAD1|SMAD7|MEF2A|MEF2C|MYH6|MYH10|MYH11|NOX4|PITX2|MED1|SOX6|PRKAR1A|PTEN|HEG1|RARA|RBP4|RXRA|RYR2|SGCB|SGCD|SGCG|NDRG4|SLC8A1|SLC9A1|TBX2|TBX5|TBX3|ACTC1|TGFB2|TNNC1|TNNI1|TSC1|TTN|WNT2|WNT5A|CSRP3|CALR|CAMK2D|ARID1A…
	GO_HISTONE_MONOUBIQUITINATION	17	23	0.00483552	0.142225	4.06713	1642|165918|23429|4591|51322|54623|54880|56254|5896|6015|6500|7324|8450|84678|84759|9646|9810	DDB1|RNF168|RYBP|TRIM37|WAC|PAF1|BCOR|RNF20|RAG1|RING1|SKP1|UBE2E1|CUL4B|KDM2B|PCGF1|CTR9|RNF40
	GO_REGULATION_OF_SIGNAL_TRANSDUCTION_BY_P53_CLASS_MEDIATOR	94	162	0.00490251	0.142521	1.5543	10111|1017|1020|1029|10524|10919|11073|1108|11198|112858|1263|133383|133746|138474|1457|1459|1460|161742|1655|1859|200734|2033|207|22925|23368|23411|25946|26038|26287|28996|29117|3066|3090|3190|3364|387893|4193|4361|472|50484|51230|51422|51499|53615|5366|5371|54700|54971|5563|5564|5565|5571|5600|56950|5716|5883|5884|5928|5932|59343|5985|6118|624|64769|6615|672|6794|6872|6873|6874|6880|6881|6883|6…	RAD50|CDK2|CDK5|CDKN2A|KAT5|EHMT2|TOPBP1|CHD4|SUPT16H|TP53RK|PLK3|SETD9|JMY|TAF1L|CSNK2A1|CSNK2A2|CSNK2B|SPRED1|DDX5|DYRK1A|SPRED2|EP300|AKT1|PLA2R1|PPP1R13B|SIRT1|ZNF385A|CHD5|ANKRD2|HIPK2|BRD7|HDAC2|HIC1|HNRNPK|HUS1|KMT5A|MDM2|MRE11|ATM|RRM2B|PHF20|PRKAG2|TRIAP1|MBD3|PMAIP1|PML|RRN3|BANP|PRKAA2|PRKAB1|PRKAB2|PRKAG1|MAPK11|SMYD2|PSMD10|RAD9A|RAD17|RBBP4|RBBP8|SENP2|RFC5|RPA2|BDKRB2|MEAF6|SNAI1|B…
	GO_MRNA_TRANSCRIPTION	15	21	0.00494725	0.142521	4.78446	10114|1649|1655|1936|22890|2316|3091|3297|4005|405|4656|468|5460|5467|5469	HIPK3|DDIT3|DDX5|EEF1D|ZBTB1|FLNA|HIF1A|HSF1|LMO2|ARNT|MYOG|ATF4|POU5F1|PPARD|MED1
	GO_UTERUS_DEVELOPMENT	15	18	0.00494725	0.142521	4.78446	1028|10765|2099|25836|2625|3205|3206|3207|4089|5950|668|6714|7474|7476|93649	CDKN1C|KDM5B|ESR1|NIPBL|GATA3|HOXA9|HOXA10|HOXA11|SMAD4|RBP4|FOXL2|SRC|WNT5A|WNT7A|MYOCD
	GO_PROTEIN_DNA_COMPLEX_SUBUNIT_ORGANIZATION	123	229	0.00507127	0.143608	1.45706	10001|10036|10541|1058|1063|10664|1069|11198|117154|121504|158983|1602|1642|196528|201254|2033|2068|2071|23126|23270|23493|23522|23523|255626|25842|26038|29072|2958|2965|2966|2968|29855|3006|3009|3014|3017|3021|3148|373861|375757|388951|4331|440689|4676|474382|4869|50809|51773|54457|546|54623|55506|57082|5887|5890|5892|5928|6046|6118|64061|6418|64591|645996|653604|6597|6598|6599|6601|6602|6604|66…	MED6|CHAF1A|ANP32B|CENPA|CENPF|CTCF|CETN2|SUPT16H|DACH2|HIST4H4|H2BFWT|DACH1|DDB1|ARID2|CENPX|EP300|ERCC2|ERCC3|POGZ|TSPYL4|HEY2|KAT6B|CABIN1|HIST1H2BA|ASF1A|CHD5|SETD2|GTF2A2|GTF2H1|GTF2H2|GTF2H4|UBN1|HIST1H1C|HIST1H1B|H2AFX|HIST1H2BD|H3F3B|HMGB2|HILS1|SWI5|TSPYL6|MNAT1|HIST2H2BF|NAP1L4|H2AFB1|NPM1|HP1BP3|RSF1|TAF7L|ATRX|PAF1|H2AFY2|KNL1|RAD23B|RAD51B|RAD51D|RBBP4|BRD2|RPA2|TSPYL2|SET|TSPY2|NAP1…
	GO_NEGATIVE_REGULATION_OF_DNA_BINDING	32	46	0.00510312	0.143608	2.35696	10459|124857|146198|1649|1869|22927|23462|23493|3001|3066|3162|3397|3398|341405|3428|3717|4188|4488|4792|51176|51773|56998|58499|6608|6672|7023|8658|8864|8904|9355|9421|9464	MAD2L2|WFIKKN2|ZFP90|DDIT3|E2F1|HABP4|HEY1|HEY2|GZMA|HDAC2|HMOX1|ID1|ID2|ANKRD33|IFI16|JAK2|MDFI|MSX2|NFKBIA|LEF1|RSF1|CTNNBIP1|ZNF462|SMO|SP100|TFAP4|TNKS|PER2|CPNE1|LHX2|HAND1|HAND2
	GO_LYTIC_VACUOLE_ORGANIZATION	32	51	0.00510312	0.143608	2.35696	1130|120892|134829|157807|19|219931|2548|375|387032|411|4647|4669|51172|51510|527|53|54982|55004|5538|55823|55858|57617|7879|7942|80317|83871|8406|84286|84376|8720|89781|9066	LYST|LRRK2|CLVS2|CLVS1|ABCA1|TPCN2|GAA|ARF1|ZKSCAN4|ARSB|MYO7A|NAGLU|NAGPA|CHMP5|ATP6V0C|ACP2|CLN6|LAMTOR1|PPT1|VPS11|TMEM165|VPS18|RAB7A|TFEB|ZKSCAN3|RAB34|SRPX|TMEM175|HOOK3|MBTPS1|HPS4|SYT7
	GO_MACROAUTOPHAGY	155	281	0.00518712	0.143608	1.39067	10013|10133|10241|10325|10490|10542|10670|11152|11345|128077|1359|139741|140735|148213|157807|200081|202374|2176|2215|22863|22878|22985|23001|23130|23710|2475|2558|25865|26100|2647|2660|27120|283316|28956|29979|308|30849|319101|339834|387849|4190|4629|4741|51000|51291|51306|51308|51320|51340|51422|5163|5166|51676|51715|5194|5232|5273|5289|5290|53349|54210|54432|55004|55014|55062|55102|55116|55172…	HDAC6|OPTN|CALCOCO2|RRAGB|VTI1B|LAMTOR5|RRAGA|WDR45|GABARAPL2|LIX1L|CPA3|ACTRT1|DYNLL2|ZNF681|CLVS1|TXLNA|STK32A|FANCC|FCGR3B|ATG14|TRAPPC8|ACIN1|WDFY3|ATG2A|GABARAPL1|MTOR|GABRA5|PRKD2|WIPI2|BLOC1S1|MSTN|DKKL1|CD163L1|LAMTOR2|UBQLN1|ANXA5|PIK3R4|KRT73|CCDC36|REP15|MDH1|MYH11|NEFM|SLC35B3|GMIP|FAM13B|REEP2|MEX3C|CRNKL1|PRKAG2|PDK1|PDK4|ASB2|RAB23|PEX13|PGK2|SERPINB10|PIK3C3|PIK3CA|ZFYVE1|TREM1|YI…
	GO_RETROGRADE_VESICLE_MEDIATED_TRANSPORT_GOLGI_TO_ER	51	77	0.00518984	0.143608	1.87935	10079|10749|10945|10960|11014|11015|11070|11127|1314|1315|22820|22920|23256|26286|285643|3064|372|374868|377|378|3796|3797|3798|381|3831|51014|51290|51560|51594|54732|54943|55738|55850|56992|5870|64837|6836|6892|7405|81876|81930|83548|84084|84364|8729|8775|91949|9276|9371|9493|9554	ATP9A|KIF1C|KDELR1|LMAN2|KDELR2|KDELR3|TMEM115|KIF3A|COPA|COPB1|COPG1|KIFAP3|SCFD1|ARFGAP3|KIF4B|HTT|ARCN1|ATP9B|ARF3|ARF4|KIF2A|KIF3C|KIF5A|ARF5|KLC1|TMED7|ERGIC2|RAB6B|NBAS|TMED9|DNAJC28|ARFGAP1|USE1|KIF15|RAB6A|KLC2|SURF4|TAPBP|UVRAG|RAB1B|KIF18A|COG3|RAB6C|ARFGAP2|GBF1|NAPA|COG7|COPB2|KIF3B|KIF23|SEC22B
	GO_FIBROBLAST_GROWTH_FACTOR_RECEPTOR_SIGNALING_PATHWAY	51	84	0.00518984	0.143608	1.87935	10817|10818|1490|152831|161742|200734|2247|2249|2250|2253|2257|2261|22916|23064|23543|23767|23769|26281|27006|2885|2963|3178|3187|3340|3730|4670|4686|53834|5430|5431|5432|5436|5439|5441|5725|5781|7072|7311|7314|7316|79801|80004|8036|867|8817|8822|8826|9158|9241|9702|9965	FRS3|FRS2|CTGF|KLB|SPRED1|SPRED2|FGF2|FGF4|FGF5|FGF8|FGF12|FGFR3|NCBP2|SETX|RBFOX2|FLRT3|FLRT1|FGF20|FGF22|GRB2|GTF2F2|HNRNPA1|HNRNPH1|NDST1|ANOS1|HNRNPM|NCBP1|FGFRL1|POLR2A|POLR2B|POLR2C|POLR2G|POLR2J|POLR2L|PTBP1|PTPN11|TIA1|UBA52|UBB|UBC|SHCBP1|ESRP2|SHOC2|CBL|FGF18|FGF17|IQGAP1|FIBP|NOG|CEP57|FGF19
	GO_PROTEIN_FOLDING	120	224	0.00555504	0.152709	1.45738	10026|10049|10283|1047|10576|10681|10693|11080|11328|121506|134266|1409|1410|1457|1459|1460|150274|16|169714|1861|2281|2287|22926|22948|23065|23193|23307|23398|23508|23746|23759|23770|255220|25822|25828|26278|26973|27000|27348|2770|2771|2773|2775|2781|2782|2783|2784|325|3300|3301|3303|3304|3305|3306|3309|3312|3337|3338|346562|3690|374407|391634|4043|4802|4820|5034|5082|51022|51661|51726|5201|5202…	PIGK|DNAJB6|CWC27|CLGN|CCT2|GNB5|CCT6B|DNAJB4|FKBP9|ERP27|GRPEL2|CRYAA|CRYAB|CSNK2A1|CSNK2A2|CSNK2B|HSCB|AARS|QSOX2|TOR1A|FKBP1B|FKBP3|ATF6|CCT5|EMC1|GANAB|FKBP15|PPWD1|TTC9|AIPL1|PPIL2|FKBP8|TXNDC8|DNAJB5|TXN2|SACS|CHORDC1|DNAJC2|TOR1B|GNAI1|GNAI2|GNAI3|GNAO1|GNAZ|GNB1|GNB2|GNB3|APCS|DNAJB2|DNAJA1|HSPA1A|HSPA1B|HSPA1L|HSPA2|HSPA5|HSPA8|DNAJB1|DNAJC4|GNAT3|ITGB3|DNAJB13|HSP90AB2P|LRPAP1|NFYC|NKTR…
	GO_MAINTENANCE_OF_CELL_NUMBER	79	132	0.00570859	0.154899	1.61142	10413|10642|129563|140467|1499|1656|182|2001|2034|2146|2247|2249|22823|22882|2308|2309|23168|23318|25836|259266|2624|27022|27257|283149|339345|3516|3981|4041|4087|4089|4853|5087|5108|51593|5396|5430|5431|5432|5436|5439|5441|5460|54623|55124|55183|56478|57167|57216|57721|607|6299|63976|6497|657|6659|6760|6774|6926|6944|6997|7071|7101|7476|80306|80312|81603|8324|84246|84376|8451|84891|9241|9412|944…	YAP1|IGF2BP1|DIS3L2|ZNF358|CTNNB1|DDX6|JAG1|ELF5|EPAS1|EZH2|FGF2|FGF4|MTF2|ZHX2|FOXO1|FOXO3|RTF1|TUT4|NIPBL|ASPM|GATA2|FOXD3|LSM1|BCL9L|NANOS2|RBPJ|LIG4|LRP5|SMAD2|SMAD4|NOTCH2|PBX1|PCM1|SRRT|PRRX1|POLR2A|POLR2B|POLR2C|POLR2G|POLR2J|POLR2L|POU5F1|PAF1|PIWIL2|RIF1|EIF4ENIF1|SALL4|VANGL2|METTL14|BCL9|SALL1|PRDM16|SKI|BMPR1A|SOX4|SS18|STAT3|TBX3|VPS72|TDGF1|KLF10|NR2E1|WNT7A|MED28|TET1|TRIM8|FZD7|ME…
	GO_NEUTRAL_AMINO_ACID_TRANSPORT	22	34	0.0057288	0.154899	3.00864	10955|10991|11136|120103|206358|23428|256987|285641|388662|54407|55117|55238|57515|6509|6510|6520|6534|6536|8140|81539|8501|92745	SERINC3|SLC38A3|SLC7A9|SLC36A4|SLC36A1|SLC7A8|SERINC5|SLC36A3|SLC6A17|SLC38A2|SLC6A15|SLC38A7|SERINC1|SLC1A4|SLC1A5|SLC3A2|SLC6A7|SLC6A9|SLC7A5|SLC38A1|SLC43A1|SLC38A5
	GO_NEGATIVE_REGULATION_OF_BINDING	75	131	0.00577987	0.154899	1.634	10459|10498|10763|11315|120892|124857|1454|146198|1601|161882|1649|166|1869|22919|22927|22943|23032|23394|23462|23493|24144|2801|3001|302|3066|3162|3190|3309|3397|3398|341405|3428|3433|3434|3586|3670|3676|3717|4043|4188|4488|4792|51176|51339|5155|51773|5195|5499|5530|5599|56155|56257|567|56998|57669|58499|59343|6093|6368|6608|6672|7023|84893|857|8658|8864|8904|90167|9043|9044|9241|9270|9355|9421|…	MAD2L2|CARM1|NES|PARK7|LRRK2|WFIKKN2|CSNK1E|ZFP90|DAB2|ZFPM1|DDIT3|AES|E2F1|MAPRE1|HABP4|DKK1|USP33|ADNP|HEY1|HEY2|TFIP11|GOLGA2|GZMA|ANXA2|HDAC2|HMOX1|HNRNPK|HSPA5|ID1|ID2|ANKRD33|IFI16|IFIT2|IFIT1|IL10|ISL1|ITGA4|JAK2|LRPAP1|MDFI|MSX2|NFKBIA|LEF1|DACT1|PDGFB|RSF1|PEX14|PPP1CA|PPP3CA|MAPK8|TEX14|MEPCE|B2M|CTNNBIP1|EPB41L5|ZNF462|SENP2|ROCK1|CCL23|SMO|SP100|TFAP4|FBH1|CAV1|TNKS|PER2|CPNE1|FRMD7|S…
	GO_REGULATION_OF_NEURON_APOPTOTIC_PROCESS	111	192	0.00578202	0.154899	1.47888	10018|1020|1051|10525|10617|10763|11315|116986|1386|1499|16|1649|2045|2057|2099|2100|219699|2253|2309|23394|23529|2534|2558|2562|26012|2625|27113|2730|284|2876|28996|2914|3091|3162|3265|348|356|3611|3670|3672|3717|3845|389400|3981|4170|4192|4204|4208|4296|4436|468|472|4747|4763|4803|4841|4914|4929|5063|5121|51804|5290|5366|55074|55294|5538|55626|5584|5663|56751|5913|5921|598|6093|6347|6348|6416|6…	BCL2L11|CDK5|CEBPB|HYOU1|STAMBP|NES|PARK7|AGAP2|ATF2|CTNNB1|AARS|DDIT3|EPHA7|EPOR|ESR1|ESR2|UNC5B|FGF8|FOXO3|ADNP|CLCF1|FYN|GABRA5|GABRB3|NSMF|GATA3|BBC3|GCLM|ANGPT1|GPX1|HIPK2|GRM4|HIF1A|HMOX1|HRAS|APOE|FASLG|ILK|ISL1|ITGA1|JAK2|KRAS|GFRAL|LIG4|MCL1|MDK|MECP2|MEF2C|MAP3K11|MSH2|ATF4|ATM|NEFL|NF1|NGF|NONO|NTRK1|NR4A2|PAK3|PCP4|SIX4|PIK3CA|PMAIP1|OXR1|FBXW7|PPT1|AMBRA1|PRKCI|PSEN1|BARHL1|RAPSN|RAS…
	GO_REGULATION_OF_CELL_GROWTH	212	391	0.00586639	0.156165	1.31399	1002|10154|102|1020|10201|1026|1029|1031|1032|10371|10399|10459|10488|10500|10501|10512|10634|10718|11054|11082|11108|11116|11344|1154|123879|127833|131566|1382|1410|1457|147906|1490|150465|151242|1594|1630|1654|1808|186|201163|2033|2045|207|2100|2137|221937|223117|2258|22850|22883|22902|22954|22999|23011|23025|2305|23105|23122|23129|2335|23394|23411|23499|23566|23677|23678|2475|2487|25|2658|2658…	CDH4|PLXNC1|ADAM10|CDK5|NME6|CDKN1A|CDKN2A|CDKN2C|CDKN2D|SEMA3A|RACK1|MAD2L2|CREB3|SEMA6C|SEMA6B|SEMA3C|GAS2L1|NRG3|OGFR|ESM1|PRDM4|FGFR1OP|TWF2|CISH|DCUN1D3|SYT2|DCBLD2|CRABP2|CRYAB|CSNK2A1|DACT3|CTGF|TTL|PPP1R1C|CYP27B1|DCC|DDX3X|DPYSL2|AGTR2|FLCN|EP300|EPHA7|AKT1|ESR2|EXTL3|FOXK1|SEMA3D|FGF13|ADNP2|CLSTN1|RUFY3|TRIM32|RIMS1|RAB21|UNC13A|FOXM1|FSTL4|CLASP2|PLXND1|FN1|ADNP|SIRT1|MACF1|LPAR3|SH3B…
	GO_CELL_MORPHOGENESIS_INVOLVED_IN_NEURON_DIFFERENTIATION	206	368	0.00590438	0.156188	1.31925	1002|10048|1009|10154|10160|1020|10211|10371|10381|10417|10458|10479|10500|10512|107|11081|1123|114798|1267|137970|1385|1436|1496|1501|1630|1742|1749|1808|1833|1842|1945|1947|1949|1959|200933|2043|2044|2045|2131|214|219527|219699|2253|2297|23032|23114|23129|23162|23334|23543|23654|23767|25|2534|2596|25987|2625|2637|2676|2737|2817|2885|3199|3265|3398|342184|351|3670|3688|3730|3798|3799|3845|3897|3…	CDH4|RANBP9|CDH11|PLXNC1|FARP1|CDK5|FLOT1|SEMA3A|TUBB3|SPON2|BAIAP2|SLC9A6|SEMA6C|SEMA3C|ADCY1|KERA|CHN1|SLITRK1|CNP|UNC5D|CREB1|CSF1R|CTNNA2|CTNND2|DCC|DLG4|DLX5|DPYSL2|EPYC|ECM2|EFNA4|EFNB1|EFNB3|EGR2|FBXO45|EPHA4|EPHA5|EPHA7|EXT1|ALCAM|LRRC55|UNC5B|FGF8|FOXD1|USP33|NFASC|PLXND1|MAPK8IP3|SZT2|RBFOX2|PLXNB2|FLRT3|ABL1|FYN|GAP43|TSKU|GATA3|GBX2|GFRA3|GLI3|GPC1|GRB2|HOXA2|HRAS|ID2|FMN1|APP|ISL1|IT…
	GO_REGULATION_OF_EPITHELIAL_CELL_PROLIFERATION	159	285	0.00597126	0.156237	1.37513	1001|1021|1028|1030|10413|10765|10818|11171|11235|120425|1232|128239|130120|130497|135228|1386|1499|1739|1749|1750|1893|1909|2022|207|2099|2100|2152|2247|22846|23213|2324|23411|2475|253260|25865|26051|26160|2625|26277|2658|2683|2697|27152|2735|2752|2810|284|2876|28984|3037|3091|3148|3265|3397|3458|348|3549|3569|3690|383|3851|3912|3952|3987|405|4070|4088|4163|4208|4221|4321|4763|5068|5076|5080|510…	CDH3|CDK6|CDKN1C|CDKN2B|YAP1|KDM5B|FRS2|STRAP|PDCD10|JAML|CCR3|IQGAP3|REG3G|OSR1|CD109|ATF2|CTNNB1|DLG1|DLX5|DLX6|ECM1|EDNRA|ENG|AKT1|ESR1|ESR2|F3|FGF2|VASH1|SULF1|FLT4|SIRT1|MTOR|RICTOR|PRKD2|PPP1R16B|IFT172|GATA3|TINF2|GDF2|B4GALT1|GJA1|INTU|GLI1|GLUL|SFN|ANGPT1|GPX1|RGCC|HAS2|HIF1A|HMGB2|HRAS|ID1|IFNG|APOE|IHH|IL6|ITGB3|ARG1|KRT4|LAMB1|LEP|LIMS1|ARNT|TACSTD2|SMAD3|MCC|MEF2C|MEN1|MMP12|NF1|REG3…
	GO_DNA_ALKYLATION	30	45	0.00598055	0.156237	2.39355	10155|10664|10919|11176|122402|136991|143689|163589|1787|1788|1789|200424|2146|2778|29947|359787|4297|54514|546|54815|55124|55729|55904|55929|57459|57673|79813|84944|91646|9219	TRIM28|CTCF|EHMT2|BAZ2A|TDRD9|ASZ1|PIWIL4|TDRD5|TRDMT1|DNMT3A|DNMT3B|TET3|EZH2|GNAS|DNMT3L|DPPA3|KMT2A|DDX4|ATRX|GATAD2A|PIWIL2|ATF7IP|KMT2E|DMAP1|GATAD2B|BEND3|EHMT1|MAEL|TDRD12|MTA2
	GO_RETROGRADE_TRANSPORT_ENDOSOME_TO_GOLGI	46	74	0.0064539	0.167562	1.91584	100287171|10139|10228|10490|10652|112936|1213|144717|1639|22836|23085|23258|26000|29886|374666|387680|400|51209|51272|51479|51542|51560|54732|55737|57589|5870|5987|64145|6642|6811|6836|7109|7879|83874|84084|8675|8729|9043|9341|9367|9527|9559|9648|9779|9827|9905	WASHC1|ARFRP1|STX6|VTI1B|YKT6|VPS26B|CLTC|PHETA1|DCTN1|RHOBTB3|ERC1|DENND5A|TBC1D10B|SNX8|WASH3P|WASHC2A|ARL1|RAB9B|BET1L|ANKFY1|VPS54|RAB6B|TMED9|VPS35|RIC1|RAB6A|TRIM27|RBSN|SNX1|STX5|SURF4|TRAPPC10|RAB7A|TBC1D10A|RAB6C|STX16|GBF1|SPAG9|VAMP3|RAB9A|GOSR1|VPS26A|GCC2|TBC1D5|RGP1|SGSM2
	GO_REGULATION_OF_AUTOPHAGOSOME_ASSEMBLY	25	34	0.00652618	0.1684	2.65938	120892|22930|23232|23256|25782|29082|29978|29979|4534|51100|5305|55626|5868|65018|7879|79142|79837|81876|83452|8396|8897|90410|9363|9637|9638	LRRK2|RAB3GAP1|TBC1D12|SCFD1|RAB3GAP2|CHMP4A|UBQLN2|UBQLN1|MTM1|SH3GLB1|PIP4K2A|AMBRA1|RAB5A|PINK1|RAB7A|PHF23|PIP4K2C|RAB1B|RAB33B|PIP4K2B|MTMR3|IFT20|RAB33A|FEZ2|FEZ1
	GO_REGULATION_OF_CELL_SUBSTRATE_ADHESION	104	173	0.00660012	0.169269	1.48875	10085|10109|1021|1029|10395|11078|1277|1295|136227|1435|151887|1613|1842|2013|2192|2199|2243|2266|2294|23122|2316|23332|2335|23499|23603|255743|25975|2633|26585|27185|285|285613|3037|3204|3273|335|342184|3491|349633|3611|3678|3688|3717|375567|394263|395|3956|3987|4070|4088|4221|4241|4287|4323|4617|4763|4811|4887|50488|5054|51057|5295|5340|54828|5581|55920|56477|5728|5747|57580|5764|57669|5800|580…	EDIL3|ARPC2|CDK6|CDKN2A|DLC1|TRIOBP|COL1A1|COL8A1|COL26A1|CSF1|CCDC80|DAPK3|ECM2|EMP2|FBLN1|FBLN2|FGA|FGG|FOXF1|CLASP2|FLNA|CLASP1|FN1|MACF1|CORO1C|NPNT|EGFL6|GBP1|GREM1|DISC1|ANGPT2|RELL2|HAS2|HOXA7|HRG|APOA1|FMN1|CYR61|PLET1|ILK|ITGA5|ITGB1|JAK2|VWC2|MUC21|ARHGAP6|LGALS1|LIMS1|TACSTD2|SMAD3|MEN1|MELTF|ATXN3|MMP14|MYF5|NF1|NID1|NPY2R|MINK1|SERPINE1|WDPCP|PIK3R1|PLG|BCAS3|PRKCE|RCC2|CCL28|PTEN|PT…
	GO_ESTABLISHMENT_OF_LOCALIZATION_BY_MOVEMENT_ALONG_MICROTUBULE	57	97	0.00665137	0.169549	1.76181	10947|11127|112752|1176|124997|150737|1639|1780|199223|22820|22858|22920|23011|23095|23299|26146|2647|282991|28981|3064|3091|320|351|3797|3799|388552|403|4131|4747|4976|5048|5108|5195|54820|56912|57539|57584|57728|5870|6103|6683|6845|7314|79659|79989|80173|81565|84062|8409|8546|8636|8655|8943|90410|9371|9493|998	AP3M2|KIF3A|IFT43|AP3S1|WDR81|TTC30B|DCTN1|DYNC1I1|TTC21A|COPG1|ICK|KIFAP3|RAB21|KIF1B|BICD2|TRAF3IP1|BLOC1S1|BLOC1S2|IFT81|HTT|HIF1A|APBA1|APP|KIF3C|KIF5B|BLOC1S3|ARL3|MAP1B|NEFL|OPA1|PAFAH1B1|PCM1|PEX14|NDE1|IFT46|WDR35|ARHGAP21|WDR19|RAB6A|RPGR|SPAST|VAMP7|UBB|DYNC2H1|TTC26|IFT74|NDEL1|DTNBP1|UXT|AP3B1|SSNA1|DYNLL1|AP3D1|IFT20|KIF3B|KIF23|CDC42
	GO_CANONICAL_WNT_SIGNALING_PATHWAY	61	95	0.00677308	0.171612	1.71924	1001|10023|11211|120892|139285|1452|1499|1856|1857|2253|23401|2535|2625|27185|2735|283149|3219|4041|4624|4929|51176|5499|55681|5663|5728|5754|57680|5868|5916|595|607|6259|6262|64840|6608|6659|6794|6907|6932|6934|7320|7403|7471|7472|7473|7474|7476|7479|7482|7976|8321|8324|8325|84133|85458|857|8613|90268|90780|9968|998	CDH3|FRAT1|FZD10|LRRK2|AMER1|CSNK1A1|CTNNB1|DVL2|DVL3|FGF8|FRAT2|FZD2|GATA3|DISC1|GLI1|BCL9L|HOXB9|LRP5|MYH6|NR4A2|LEF1|PPP1CA|SCYL2|PSEN1|PTEN|PTK7|CHD8|RAB5A|RARG|CCND1|BCL9|RYK|RYR2|PORCN|SMO|SOX4|STK11|TBL1X|TCF7|TCF7L2|UBE2B|KDM6A|WNT1|WNT2|WNT3|WNT5A|WNT7A|WNT8B|WNT2B|FZD3|FZD1|FZD7|FZD8|ZNRF3|DIXDC1|CAV1|PLPP3|OTULIN|PYGO2|MED12|CDC42
	GO_TUBE_MORPHOGENESIS	181	323	0.00689366	0.172332	1.33691	10018|10395|10413|10672|10765|10913|115908|121643|1282|129880|130497|1435|1436|1460|1499|1522|159296|1739|1856|1857|1906|1909|1969|200894|2022|2043|2045|2054|2099|2247|2253|2294|2297|2303|23129|2348|23654|253430|2535|255743|25836|25865|25928|25932|26160|26249|2625|2637|2658|26585|2683|2697|27031|2735|2737|29072|2909|30812|3091|317|3207|3398|339829|340419|342184|3516|3549|3611|3845|388|388389|4041…	BCL2L11|DLC1|YAP1|GNA13|KDM5B|EDAR|CTHRC1|FOXN4|COL4A1|BBS5|OSR1|CSF1|CSF1R|CSNK2B|CTNNB1|CTSZ|NKX2-3|DLG1|DVL2|DVL3|EDN1|EDNRA|EPHA2|ARL13B|ENG|EPHA4|EPHA7|STX2|ESR1|FGF2|FGF8|FOXF1|FOXD1|FOXC2|PLXND1|FOLR1|PLXNB2|IPMK|FZD2|NPNT|NIPBL|PRKD2|SOSTDC1|CLIC4|IFT172|KLHL3|GATA3|GBX2|GDF2|GREM1|B4GALT1|GJA1|NPHP3|GLI1|GLI3|SETD2|ARHGAP35|SOX8|HIF1A|APAF1|HOXA11|ID2|CCDC39|RSPO2|FMN1|RBPJ|IHH|ILK|KRAS|…
	GO_POSITIVE_REGULATION_OF_VIRAL_PROCESS	54	92	0.00712387	0.172332	1.78403	1025|103|104|10475|1072|1105|1642|1654|2033|22938|23367|2963|3434|348|3956|5034|5091|51176|51495|51773|5216|5430|5431|5432|5436|5439|5441|5479|5586|6352|64848|6597|6598|6667|6733|6780|6827|6829|6895|7023|7153|7251|7879|79720|858|89853|90120|904|91392|9217|9218|92421|93343|9525	CDK9|ADAR|ADARB1|TRIM38|CFL1|CHD1|DDB1|DDX3X|EP300|SNW1|LARP1|GTF2F2|IFIT1|APOE|LGALS1|P4HB|PC|LEF1|HACD3|RSF1|PFN1|POLR2A|POLR2B|POLR2C|POLR2G|POLR2J|POLR2L|PPIB|PKN2|CCL5|YTHDC2|SMARCA4|SMARCB1|SP1|SRPK2|STAU1|SUPT4H1|SUPT5H|TARBP2|TFAP4|TOP2A|TSG101|RAB7A|VPS37B|CAV2|MVB12B|TMEM250|CCNT1|ZNF502|VAPB|VAPA|CHMP4C|MVB12A|VPS4B
	GO_PROTEIN_UBIQUITINATION_INVOLVED_IN_UBIQUITIN_DEPENDENT_PROTEIN_CATABOLIC_PROCESS	78	134	0.00712654	0.172332	1.59087	10277|10393|10956|11059|11065|11237|119504|127544|143279|153830|154214|1642|200933|22954|23352|246184|25820|25831|25897|25898|26091|26249|26267|267|26994|27246|27252|283450|29116|29882|4193|4734|51283|51366|51676|54467|54778|54813|55975|57154|57520|57531|57563|5930|64410|64750|6477|6478|65264|6921|7311|7314|7316|7324|79845|80196|80311|8065|8139|81847|83737|84447|8450|8451|8454|867|8697|8881|891|8…	UBE4B|ANAPC10|OS9|WWP1|UBE2C|RNF24|ANAPC16|RNF19B|HECTD2|RNF145|RNF217|DDB1|FBXO45|TRIM32|UBR4|CDC26|ARIH1|HECTD1|RNF19A|RCHY1|HERC4|KLHL3|FBXO10|AMFR|RNF11|RNF115|KLHL20|HECTD4|MYLIP|ANAPC2|MDM2|NEDD4|BFAR|UBR5|ASB2|ANKIB1|RNF111|KLHL28|KLHL7|SMURF1|HECW2|HACE1|KLHL8|RBBP6|KLHL25|SMURF2|SIAH1|SIAH2|UBE2Z|ELOC|UBA52|UBB|UBC|UBE2E1|RNF122|RNF34|KLHL15|CUL5|GAN|RNF146|ITCH|SYVN1|CUL4B|CUL4A|CUL1|CB…
	GO_CELLULAR_RESPONSE_TO_PEPTIDE	153	274	0.00714579	0.172332	1.37245	10014|1017|10392|10458|107|109|11031|111|11132|112|113|114|115|1176|127124|1316|132864|1373|1385|1395|140710|1499|1585|186|1906|1978|1979|207|208|229|2303|2308|23175|23433|23545|245973|2534|2549|26191|2688|2689|2778|2782|2783|2784|2785|2786|2787|2788|2790|2791|2798|2822|2852|2885|2887|28999|308|3091|3190|328|3397|3480|3667|3717|383|390212|4142|4149|4193|4221|445|4644|4929|5058|51382|51606|5166|51…	HDAC5|CDK2|NOD1|BAIAP2|ADCY1|ADCY3|RAB31|ADCY5|CAPN10|ADCY6|ADCY7|ADCY8|ADCY9|AP3S1|ATP6V1G3|KLF6|CPEB2|CPS1|CREB1|CRHR2|SOGA1|CTNNB1|CYP11B2|AGTR2|EDN1|EIF4EBP1|EIF4EBP2|AKT1|AKT2|ALDOB|FOXC2|FOXO1|LPIN1|RHOQ|ATP6V0A2|ATP6V1C2|FYN|GAB1|PTPN22|GH1|GH2|GNAS|GNB1|GNB2|GNB3|GNG3|GNG4|GNG5|GNG7|GNG10|GNG11|GNRHR|GPLD1|GPER1|GRB2|GRB10|KLF15|ANXA5|HIF1A|HNRNPK|APEX1|ID1|IGF1R|IRS1|JAK2|ARG1|GPR152|MAS…
	GO_POSITIVE_REGULATION_OF_CELLULAR_RESPONSE_TO_TRANSFORMING_GROWTH_FACTOR_BETA_STIMULUS	18	24	0.0071515	0.172332	3.44502	1028|1030|10370|1601|201163|22938|255743|28996|4089|4221|5045|54778|6386|6794|6868|7041|7057|93649	CDKN1C|CDKN2B|CITED2|DAB2|FLCN|SNW1|NPNT|HIPK2|SMAD4|MEN1|FURIN|RNF111|SDCBP|STK11|ADAM17|TGFB1I1|THBS1|MYOCD
	GO_SECRETORY_GRANULE_ORGANIZATION	18	27	0.0071515	0.172332	3.44502	1130|124626|1385|19|255220|25946|2647|282991|3267|388552|5048|5270|5552|57082|646480|81833|84062|9519	LYST|ZPBP2|CREB1|ABCA1|TXNDC8|ZNF385A|BLOC1S1|BLOC1S2|AGFG1|BLOC1S3|PAFAH1B1|SERPINE2|SRGN|KNL1|FABP9|SPACA1|DTNBP1|TBPL1
	GO_HISTONE_H2A_MONOUBIQUITINATION	10	12	0.00717418	0.172332	9.5651	1642|165918|23429|4591|54880|6015|6500|8450|84678|84759	DDB1|RNF168|RYBP|TRIM37|BCOR|RING1|SKP1|CUL4B|KDM2B|PCGF1
	GO_POSITIVE_REGULATION_OF_TRANSCRIPTION_FROM_RNA_POLYMERASE_II_PROMOTER_IN_RESPONSE_TO_ENDOPLASMIC_RETICULUM_STRESS	10	12	0.00717418	0.172332	9.5651	1051|1388|1649|22926|3309|467|468|51360|7494|84699	CEBPB|ATF6B|DDIT3|ATF6|HSPA5|ATF3|ATF4|MBTPS2|XBP1|CREB3L3
	GO_REGULATION_OF_NEURON_DEATH	142	252	0.00718002	0.172332	1.39052	10018|1020|10399|1051|10525|10617|10763|10936|11315|116986|120892|1385|1386|148811|1499|155061|16|1630|1649|2002|2045|2056|2057|207|2099|2100|219699|2253|22800|2309|23394|23411|23529|2475|25|2534|2558|2562|26012|2625|27113|2730|284|2876|28996|29082|2914|3091|3162|3265|348|353116|3551|356|3569|3611|3670|3672|3717|3845|389400|3981|4170|4192|4204|4208|4296|4436|468|472|4747|4763|4803|4841|4842|4914|…	BCL2L11|CDK5|RACK1|CEBPB|HYOU1|STAMBP|NES|GPR75|PARK7|AGAP2|LRRK2|CREB1|ATF2|PM20D1|CTNNB1|ZNF746|AARS|DCC|DDIT3|ELK1|EPHA7|EPO|EPOR|AKT1|ESR1|ESR2|UNC5B|FGF8|RRAS2|FOXO3|ADNP|SIRT1|CLCF1|MTOR|ABL1|FYN|GABRA5|GABRB3|NSMF|GATA3|BBC3|GCLM|ANGPT1|GPX1|HIPK2|CHMP4A|GRM4|HIF1A|HMOX1|HRAS|APOE|RILPL1|IKBKB|FASLG|IL6|ILK|ISL1|ITGA1|JAK2|KRAS|GFRAL|LIG4|MCL1|MDK|MECP2|MEF2C|MAP3K11|MSH2|ATF4|ATM|NEFL|NF1…
	GO_MULTICELLULAR_ORGANISM_GROWTH	47	76	0.00725221	0.172332	1.87592	1028|114789|114798|118|1990|2068|22809|23371|23770|2475|25932|25937|26058|2778|2820|28982|29123|320|321|5144|5324|54542|546|57282|57468|57493|57578|5781|5914|5916|5930|6491|6506|6608|6654|6668|675|677|6887|6895|7403|79728|80351|83605|83931|84159|998	CDKN1C|SLC25A25|SLITRK1|ADD1|CELA1|ERCC2|ATF5|TNS2|FKBP8|MTOR|CLIC4|WWTR1|GIGYF2|GNAS|GPD2|FLVCR1|ANKRD11|APBA1|APBA2|PDE4D|PLAG1|RC3H2|ATRX|SLC4A10|SLC12A5|HEG1|UNC79|PTPN11|RARA|RARG|RBBP6|STIL|SLC1A2|SMO|SOS1|SP2|BRCA2|ZFP36L1|TAL2|TARBP2|KDM6A|PALB2|TNKS2|CCM2|STK40|ARID5B|CDC42
	GO_REGULATION_OF_BMP_SIGNALING_PATHWAY	47	77	0.00725221	0.172332	1.87592	164656|199699|2022|22943|2297|23090|23213|23592|23770|25|25928|2658|26585|28996|3491|3516|3611|375567|390598|402117|4087|4089|4091|4092|4488|4756|5046|50964|51592|5494|5654|57045|57154|6497|652|659|7021|7471|7474|8200|8321|857|91851|92|9241|9350|94031	TMPRSS6|DAND5|ENG|DKK1|FOXD1|ZNF423|SULF1|LEMD3|FKBP8|ABL1|SOSTDC1|GDF2|GREM1|HIPK2|CYR61|RBPJ|ILK|VWC2|SKOR1|VWC2L|SMAD2|SMAD4|SMAD6|SMAD7|MSX2|NEO1|PCSK6|SOST|TRIM33|PPM1A|HTRA1|TWSG1|SMURF1|SKI|BMP4|BMPR2|TFAP2B|WNT1|WNT5A|GDF5|FZD1|CAV1|CHRDL1|ACVR2A|NOG|CER1|HTRA3
	GO_CARDIAC_VENTRICLE_DEVELOPMENT	66	106	0.00739043	0.17463	1.6645	10277|10370|10512|10818|129446|1363|161882|163|182|1832|199699|2294|2296|2303|23414|23462|23493|2535|2625|2702|3084|3091|3398|3491|3516|3670|3776|4036|4091|4092|4193|4208|4624|4666|4887|4889|5308|53834|5469|57167|57216|57493|5754|60485|6256|6262|6299|6331|639|64783|6604|6659|6910|6926|7134|7135|7468|7474|7798|8321|8543|8928|9321|93649|9421|9464	UBE4B|CITED2|SEMA3C|FRS2|XIRP2|CPE|ZFPM1|AP2B1|JAG1|DSP|DAND5|FOXF1|FOXC1|FOXC2|ZFPM2|HEY1|HEY2|FZD2|GATA3|GJA5|NRG1|HIF1A|ID2|CYR61|RBPJ|ISL1|KCNK2|LRP2|SMAD6|SMAD7|MDM2|MEF2C|MYH6|NACA|NPY2R|NPY5R|PITX2|FGFRL1|MED1|SALL4|VANGL2|HEG1|PTK7|SAV1|RXRA|RYR2|SALL1|SCN5A|PRDM1|RBM15|SMARCD3|SOX4|TBX5|TBX3|TNNC1|TNNI1|NSD2|WNT5A|LUZP1|FZD1|LMO4|FOXH1|TRIP11|MYOCD|HAND1|HAND2
	GO_NEURAL_TUBE_DEVELOPMENT	88	149	0.00764587	0.179657	1.53402	10159|10395|10512|115908|140467|1856|1857|1969|200894|221322|222894|2253|2348|23648|23654|23770|253430|2535|26146|26160|26227|2637|27152|2737|27443|29072|2909|3091|317|389119|4763|5076|5080|5081|51098|51339|5216|5310|5311|54910|55626|5566|5567|5663|57167|57216|5727|57534|5754|57545|57619|57728|585|5914|5916|6297|6491|6497|652|65979|6608|6659|677|6788|6789|6932|7189|7248|7249|7289|7403|7471|7474|7…	ATP6AP2|DLC1|SEMA3C|CTHRC1|ZNF358|DVL2|DVL3|EPHA2|ARL13B|TBC1D32|FERD3L|FGF8|FOLR1|SSBP3|PLXNB2|FKBP8|IPMK|FZD2|TRAF3IP1|IFT172|PHGDH|GBX2|INTU|GLI3|CECR2|SETD2|ARHGAP35|HIF1A|APAF1|INKA1|NF1|PAX2|PAX6|PAX7|IFT52|DACT1|PFN1|PKD1|PKD2|SEMA4C|AMBRA1|PRKACA|PRKACB|PSEN1|SALL4|VANGL2|PTCH1|MIB1|PTK7|CC2D2A|SHROOM3|WDR19|BBS4|RARA|RARG|SALL2|STIL|SKI|BMP4|PHACTR4|SMO|SOX4|ZFP36L1|STK3|STK4|TCF7|TRAF6|…
	GO_REGULATION_OF_MRNA_METABOLIC_PROCESS	71	118	0.00789837	0.184332	1.6202	10150|10181|1025|10262|10284|10492|10772|10898|10921|11338|127933|149041|1655|1859|22916|22938|22985|23019|23112|23543|27161|27316|29883|29890|3181|3190|3191|3303|3312|339345|340719|4116|4686|4857|51594|5436|54623|54715|55677|56254|56853|5725|58517|5936|5940|5976|60677|6427|6428|6429|6431|6432|6433|6434|6733|6829|6830|7072|79171|79882|8241|84530|891|904|91746|9337|9567|9646|9810|9939|9967	MBNL2|RBM5|CDK9|SF3B4|SAP18|SYNCRIP|SRSF10|CPSF4|RNPS1|U2AF2|UHMK1|RC3H1|DDX5|DYRK1A|NCBP2|SNW1|ACIN1|CNOT1|TNRC6B|RBFOX2|AGO2|RBMX|CNOT7|RBM15B|HNRNPA2B1|HNRNPK|HNRNPL|HSPA1A|HSPA8|NANOS2|NANOS1|MAGOH|NCBP1|NOVA1|NBAS|POLR2G|PAF1|RBFOX1|IWS1|RNF20|CELF4|PTBP1|RBM25|RBM4|RBMY1A1|UPF1|CELF6|SRSF2|SRSF3|SRSF4|SRSF6|SRSF7|SFSWAP|TRA2B|SRPK2|SUPT5H|SUPT6H|TIA1|RBM42|ZC3H14|RBM10|SRRM4|CCNB1|CCNT1|YTH…
	GO_REGULATION_OF_CHROMATIN_ORGANIZATION	89	152	0.00809371	0.184332	1.52374	10014|10155|1025|10270|10411|10474|10664|11011|115426|122953|1487|1499|1789|201163|2033|221477|22823|22938|23133|23168|23411|23558|23741|25836|25842|25865|26036|26053|26097|2624|2625|26993|29117|3009|3670|3720|377630|408|4089|4204|4297|472|4842|5081|51366|5252|5253|5371|54454|5460|54623|54880|55124|55677|5599|56254|5927|59335|604|6418|64324|6497|6598|6622|672|6830|6871|6879|7227|7320|7494|80312|8…	HDAC5|TRIM28|CDK9|AKAP8|RAPGEF3|TADA3|CTCF|TLK2|UHRF2|JDP2|CTBP1|CTNNB1|DNMT3B|FLCN|EP300|C6orf89|MTF2|SNW1|PHF8|RTF1|SIRT1|WBP2|EID1|NIPBL|ASF1A|PRKD2|ZNF451|AUTS2|CHTOP|GATA2|GATA3|AKAP8L|BRD7|HIST1H1B|ISL1|JARID2|USP17L2|ARRB1|SMAD4|MECP2|KMT2A|ATM|NOS1|PAX7|UBR5|PHF1|PHF2|PML|ATAD2B|POU5F1|PAF1|BCOR|PIWIL2|IWS1|MAPK8|RNF20|KDM5A|PRDM12|BCL6|SET|NSD1|SKI|SMARCB1|SNCA|BRCA1|SUPT6H|TADA2A|TAF7|T…
	GO_REGULATION_OF_CHROMATIN_BINDING	12	17	0.00811784	0.184332	5.74029	1488|1499|5530|55693|56257|59343|64641|79618|84893|8850|9044|90780	CTBP2|CTNNB1|PPP3CA|KDM4D|MEPCE|SENP2|EBF2|HMBOX1|FBH1|KAT2B|BTAF1|PYGO2
	GO_ESTABLISHMENT_OF_PROTEIN_LOCALIZATION_TO_GOLGI	12	20	0.00811784	0.184332	5.74029	10133|2800|2803|374868|4893|55690|5870|653489|79571|83452|9321|9648	OPTN|GOLGA1|GOLGA4|ATP9B|NRAS|PACS1|RAB6A|RGPD3|GCC1|RAB33B|TRIP11|GCC2
	GO_PROTEIN_TARGETING_TO_LYSOSOME	12	15	0.00811784	0.184332	5.74029	3312|374666|4734|51172|64089|7879|84572|8546|9146|950|9648|9765	HSPA8|WASH3P|NEDD4|NAGPA|SNX16|RAB7A|GNPTG|AP3B1|HGS|SCARB2|GCC2|ZFYVE16
	GO_DNA_DAMAGE_RESPONSE_SIGNAL_TRANSDUCTION_RESULTING_IN_TRANSCRIPTION	12	15	0.00811784	0.184332	5.74029	10459|10524|2305|27330|28996|51147|6672|672|675|7023|7161|8626	MAD2L2|KAT5|FOXM1|RPS6KA6|HIPK2|ING4|SP100|BRCA1|BRCA2|TFAP4|TP73|TP63
	GO_HINDLIMB_MORPHOGENESIS	26	37	0.00819224	0.184332	2.4888	130497|1499|2249|2253|257|27164|2778|3235|3236|340419|342184|3899|4488|5307|5308|5469|5727|5916|652|657|6926|7021|7473|7476|7704|8200	OSR1|CTNNB1|FGF4|FGF8|ALX3|SALL3|GNAS|HOXD9|HOXD10|RSPO2|FMN1|AFF3|MSX2|PITX1|PITX2|MED1|PTCH1|RARG|BMP4|BMPR1A|TBX3|TFAP2B|WNT3|WNT7A|ZBTB16|GDF5
	GO_DEVELOPMENTAL_GROWTH	181	333	0.00819547	0.184332	1.32656	10155|1020|1028|10371|10404|10413|10479|10611|10761|10765|1103|114789|114798|118|127343|1311|1395|1435|1833|186|1901|1990|2016|205428|2068|2099|214|2146|2261|22809|2296|2303|2309|23168|23371|23767|23769|23770|2475|25|25836|259266|25932|25937|2596|26011|26058|2619|2625|2660|2697|2737|2778|2820|2876|28982|29123|2934|301|320|3207|321|3275|340419|342184|344901|346007|3475|3488|351|3688|3913|3952|3953…	TRIM28|CDK5|CDKN1C|SEMA3A|CPQ|YAP1|SLC9A6|PDLIM5|PLAC1|KDM5B|CHAT|SLC25A25|SLITRK1|ADD1|DMBX1|COMP|CRHR2|CSF1|EPYC|AGTR2|S1PR1|CELA1|EMX1|DIPK2A|ERCC2|ESR1|ALCAM|EZH2|FGFR3|ATF5|FOXC1|FOXC2|FOXO3|RTF1|TNS2|FLRT3|FLRT1|FKBP8|MTOR|ABL1|NIPBL|ASPM|CLIC4|WWTR1|GAP43|TENM4|GIGYF2|GAS1|GATA3|MSTN|GJA1|GLI3|GNAS|GPD2|GPX1|FLVCR1|ANKRD11|GSN|ANXA1|APBA1|HOXA11|APBA2|PRMT2|RSPO2|FMN1|OSTN|EYS|IFRD1|IGFBP5…
	GO_NEGATIVE_REGULATION_OF_LOCOMOTION	146	263	0.0082694	0.185006	1.3736	10014|10193|10370|10371|10395|104|10410|10500|10501|10512|10563|10581|10718|11009|11057|11074|11171|11188|11235|11314|114757|114882|127435|1281|130399|1460|1495|1524|1545|1602|186|199|1991|201163|2022|2192|223117|2247|22846|23122|23213|23236|23332|23380|23603|23671|25932|26228|2625|2658|26585|27342|2796|285|28984|2934|29956|3084|3162|3204|325|3273|328|3440|348|348110|3486|3488|3611|3685|374969|37…	HDAC5|RNF41|CITED2|SEMA3A|DLC1|ADARB1|IFITM3|SEMA6C|SEMA6B|SEMA3C|CXCL13|IFITM2|NRG3|IL24|ABHD2|TRIM31|STRAP|NISCH|PDCD10|CD300A|CYGB|OSBPL8|PODN|COL3A1|ACVR1C|CSNK2B|CTNNA1|CX3CR1|CYP1B1|DACH1|AGTR2|AIF1|ELANE|FLCN|ENG|FBLN1|SEMA3D|FGF2|VASH1|CLASP2|SULF1|PLCB1|CLASP1|SRGAP2|CORO1C|TMEFF2|CLIC4|STAP1|GATA3|GDF2|GREM1|RABGEF1|GNRH1|ANGPT2|RGCC|GSN|CERS2|NRG1|HMOX1|HOXA7|APCS|HRG|APEX1|IFNA2|APOE|…
	GO_DNA_REPLICATION_DEPENDENT_NUCLEOSOME_ORGANIZATION	21	32	0.00865543	0.192618	2.87159	10036|121504|25842|5928|8350|8351|8352|8353|8354|8355|8356|8357|8358|8359|8360|8361|8364|8365|8366|8367|8968	CHAF1A|HIST4H4|ASF1A|RBBP4|HIST1H3A|HIST1H3D|HIST1H3C|HIST1H3E|HIST1H3I|HIST1H3G|HIST1H3J|HIST1H3H|HIST1H3B|HIST1H4A|HIST1H4D|HIST1H4F|HIST1H4C|HIST1H4H|HIST1H4B|HIST1H4E|HIST1H3F
	GO_REGULATION_OF_RESPONSE_TO_BIOTIC_STIMULUS	132	237	0.00909285	0.201287	1.39165	10077|10392|10475|10488|10666|11005|115004|1173|117854|1359|139741|148213|148811|1604|161|163|164|200316|2215|22933|22985|23328|23369|23586|23643|245928|2534|255520|2558|25818|259197|26057|26146|2660|27086|27120|283316|308|3105|3273|329|339834|3434|3559|375|377630|387849|3932|4057|4190|4795|5062|5094|51000|51291|51306|51308|51340|51606|5166|51676|5194|5225|5273|5371|54210|54432|54476|5495|55012|5…	TSPAN32|NOD1|TRIM38|CREB3|CD226|SPINK5|CGAS|AP2M1|TRIM6|CPA3|ACTRT1|ZNF681|PM20D1|CD55|AP2A2|AP2B1|AP1G1|APOBEC3F|FCGR3B|SIRT2|ACIN1|SASH1|PUM2|DDX58|LY96|DEFB114|FYN|ELMOD2|GABRA5|KLK5|NCR3|ANKRD17|TRAF3IP1|MSTN|FOXP1|DKKL1|CD163L1|ANXA5|HLA-A|HRG|BIRC2|CCDC36|IFIT1|IL2RA|ARF1|USP17L2|REP15|LCK|LTF|MDH1|NFKBIL1|PAK2|PCBP2|SLC35B3|GMIP|FAM13B|REEP2|CRNKL1|ATP6V1H|PDK4|ASB2|PEX13|PGC|SERPINB10|PML…
	GO_REGULATION_OF_OSTEOBLAST_DIFFERENTIATION	69	112	0.00923285	0.203316	1.61281	1021|1051|115908|1192|1499|1655|1749|182|221044|255743|2658|2697|2735|2737|2778|3082|3199|3397|3398|3400|344901|3488|3491|3569|3570|3572|3611|4000|4041|4057|4086|4088|4090|4208|4221|4488|4745|4880|51374|51430|51564|537|55363|5566|56998|57045|5727|5747|6096|6497|652|654|657|658|659|79697|80381|8313|8321|8519|860|8626|8994|90|92|9241|9260|9464|9759	CDK6|CEBPB|CTHRC1|CLIC1|CTNNB1|DDX5|DLX5|JAG1|UCMA|NPNT|GDF2|GJA1|GLI1|GLI3|GNAS|HGF|HOXA2|ID1|ID2|ID4|OSTN|IGFBP5|CYR61|IL6|IL6R|IL6ST|ILK|LMNA|LRP5|LTF|SMAD1|SMAD3|SMAD5|MEF2C|MEN1|MSX2|NELL1|NPPC|ATRAID|SUCO|HDAC7|ATP6AP1|HEMGN|PRKACA|CTNNBIP1|TWSG1|PTCH1|PTK2|RORB|SKI|BMP4|BMP6|BMPR1A|BMPR1B|BMPR2|RIOX1|CD276|AXIN2|FZD1|IFITM1|RUNX2|TP63|LIMD1|ACVR1|ACVR2A|NOG|PDLIM7|HAND2|HDAC4
	GO_REGULATION_OF_CARTILAGE_DEVELOPMENT	39	63	0.00946996	0.207451	1.9657	10498|1490|1499|2487|2658|26585|2734|2737|3207|3491|3549|392255|3952|4017|4086|4088|55553|5744|579|5914|5916|5970|6474|649|652|654|658|659|6660|7042|7046|7227|7474|7704|8200|8313|860|8817|9241	CARM1|CTGF|CTNNB1|FRZB|GDF2|GREM1|GLG1|GLI3|HOXA11|CYR61|IHH|GDF6|LEP|LOXL2|SMAD1|SMAD3|SOX6|PTHLH|NKX3-2|RARA|RARG|RELA|SHOX2|BMP1|BMP4|BMP6|BMPR1B|BMPR2|SOX5|TGFB2|TGFBR1|TRPS1|WNT5A|ZBTB16|GDF5|AXIN2|RUNX2|FGF18|NOG
	GO_NEGATIVE_REGULATION_OF_RNA_SPLICING	19	25	0.00987257	0.21515	3.03084	10284|10772|10921|11338|1859|208|22985|27316|3181|3190|56853|5725|58155|6207|6429|6431|6432|6433|79171	SAP18|SRSF10|RNPS1|U2AF2|DYRK1A|AKT2|ACIN1|RBMX|HNRNPA2B1|HNRNPK|CELF4|PTBP1|PTBP2|RPS13|SRSF4|SRSF6|SRSF7|SFSWAP|RBM42
	GO_NEGATIVE_REGULATION_OF_RESPONSE_TO_ENDOPLASMIC_RETICULUM_STRESS	27	39	0.0100315	0.216251	2.34958	10399|10488|10525|10956|11315|120892|153222|23645|2907|29761|3303|4976|51009|51035|51283|55432|55829|5611|5770|7466|7494|8440|84447|84919|9097|91319|9709	RACK1|CREB3|HYOU1|OS9|PARK7|LRRK2|CREBRF|PPP1R15A|GRINA|USP25|HSPA1A|OPA1|DERL2|UBXN1|BFAR|YOD1|SELENOS|DNAJC3|PTPN1|WFS1|XBP1|NCK2|SYVN1|PPP1R15B|USP14|DERL3|HERPUD1
	GO_FORELIMB_MORPHOGENESIS	27	40	0.0100315	0.216251	2.34958	130497|1382|140467|1499|257|25836|27164|3205|3207|3235|3236|340419|342184|4488|546|6474|6910|6926|7020|7021|7473|7476|7704|775|8200|8434|860	OSR1|CRABP2|ZNF358|CTNNB1|ALX3|NIPBL|SALL3|HOXA9|HOXA11|HOXD9|HOXD10|RSPO2|FMN1|MSX2|ATRX|SHOX2|TBX5|TBX3|TFAP2A|TFAP2B|WNT3|WNT7A|ZBTB16|CACNA1C|GDF5|RECK|RUNX2
	GO_RESPONSE_TO_GLUCAGON	33	48	0.0100773	0.216251	2.10644	1036|107|109|111|112|113|114|115|1373|1385|1407|2778|2782|2783|2784|2785|2786|2787|2788|2790|2791|383|445|51764|5207|54331|5566|5567|5568|5573|5576|5577|55970	CDO1|ADCY1|ADCY3|ADCY5|ADCY6|ADCY7|ADCY8|ADCY9|CPS1|CREB1|CRY1|GNAS|GNB1|GNB2|GNB3|GNG3|GNG4|GNG5|GNG7|GNG10|GNG11|ARG1|ASS1|GNG13|PFKFB1|GNG2|PRKACA|PRKACB|PRKACG|PRKAR1A|PRKAR2A|PRKAR2B|GNG12
	GO_ANTIGEN_PROCESSING_AND_PRESENTATION_OF_PEPTIDE_OR_POLYSACCHARIDE_ANTIGEN_VIA_MHC_CLASS_II	58	94	0.0101908	0.217577	1.68389	10120|10121|10540|10671|10802|11127|11258|114876|1173|1211|1213|140735|1509|1514|161|163|1639|164|1778|1780|1781|1783|2207|22872|22920|285643|3108|3112|3115|3119|3122|3123|3125|3126|375|3796|3797|3798|3831|51128|51164|55016|56992|6456|64837|7189|7879|79659|81930|8655|8722|8905|8907|9371|9493|9632|972|9871	ACTR1B|ACTR1A|DCTN2|DCTN6|SEC24A|KIF3A|DCTN3|OSBPL1A|AP2M1|CLTA|CLTC|DYNLL2|CTSD|CTSL|AP2A2|AP2B1|DCTN1|AP1G1|DYNC1H1|DYNC1I1|DYNC1I2|DYNC1LI2|FCER1G|SEC31A|KIFAP3|KIF4B|HLA-DMA|HLA-DOB|HLA-DPB1|HLA-DQB1|HLA-DRA|HLA-DRB1|HLA-DRB3|HLA-DRB4|ARF1|KIF2A|KIF3C|KIF5A|KLC1|SAR1B|DCTN4|MARCH1|KIF15|SH3GL2|KLC2|TRAF6|RAB7A|DYNC2H1|KIF18A|DYNLL1|CTSF|AP1S2|AP1M1|KIF3B|KIF23|SEC24C|CD74|SEC24D
	GO_CELLULAR_RESPONSE_TO_STEROID_HORMONE_STIMULUS	119	218	0.0102812	0.218397	1.40911	10002|10025|10432|10474|10498|10524|11057|114907|116|1392|1395|1499|164091|167127|1789|186|190|1906|196|2002|2033|2099|2100|23054|2308|2322|23462|23543|23558|2516|2649|2660|27043|2852|301|3015|3184|3301|3569|358|3586|367|3670|3717|383|4193|4246|445|4478|4488|4656|4734|4744|478|4864|490|4929|51176|51366|54206|5467|5469|54828|56937|57658|5914|5916|5925|5978|6095|6096|6256|6257|6347|6446|652|6714|67…	NR2E3|MED16|RBM14|TADA3|CARM1|KAT5|ABHD2|FBXO32|ADCYAP1|CRH|CRHR2|CTNNB1|PAQR7|UGT3A2|DNMT3B|AGTR2|NR0B1|EDN1|AHR|ELK1|EP300|ESR1|ESR2|NCOA6|FOXO1|FLT3|HEY1|RBFOX2|WBP2|NR5A1|NR6A1|MSTN|PELP1|GPER1|ANXA1|H2AFZ|HNRNPD|DNAJA1|IL6|AQP1|IL10|AR|ISL1|JAK2|ARG1|MDM2|SCGB2A1|ASS1|MSN|MSX2|MYOG|NEDD4|NEFH|ATP1A3|NPC1|ATP2B1|NR4A2|LEF1|UBR5|ERRFI1|PPARD|MED1|BCAS3|PMEPA1|CALCOCO1|RARA|RARG|RB1|REST|RORA|R…
	GO_CELL_GROWTH	80	135	0.0106266	0.224601	1.53359	1020|10298|10371|10479|10611|10637|1655|1833|186|1906|2014|2016|214|22803|23767|23769|2475|25|26471|28956|29927|3275|351|3569|3575|367|3685|3688|3690|3913|4131|4682|4853|51213|51320|5155|51602|5361|5364|54413|54437|55004|55170|5532|55558|55909|57521|57669|5916|6098|63923|64121|65009|65059|6520|6548|668|6794|7042|7043|7044|7414|7494|773|79625|8085|81565|817|8239|8408|859|8826|8828|8829|8904|8992|9…	CDK5|PAK4|SEMA3A|SLC9A6|PDLIM5|LEFTY1|DDX5|EPYC|AGTR2|EDN1|EMP3|EMX1|ALCAM|XRN2|FLRT3|FLRT1|MTOR|ABL1|NUPR1|LAMTOR2|SEC61A1|PRMT2|APP|IL6|IL7R|AR|ITGAV|ITGB1|ITGB3|LAMB2|MAP1B|NUBP1|NOTCH2|LUZP4|MEX3C|PDGFB|NOP58|PLXNA1|PLXNB1|NLGN3|SEMA5B|LAMTOR1|PRMT6|PPP3CB|PLXNA3|BIN3|RPTOR|EPB41L5|RARG|ROS1|TNN|RRAGC|NDRG4|RAPH1|SLC3A2|SLC9A1|FOXL2|STK11|TGFB2|TGFB3|LEFTY2|VCL|XBP1|CACNA1A|NDNF|KMT2D|NDEL1|C…
	GO_CYTOSOLIC_TRANSPORT	120	215	0.0106899	0.224808	1.40362	100191040|100287171|10097|10139|1020|10228|10490|10618|10652|10772|10814|10947|11267|112936|114088|1176|1213|126567|127833|144717|145741|1499|1639|164|1808|1861|2013|2054|2060|22836|22859|22871|22895|22999|23025|23041|23085|23208|23258|23396|255928|26000|2647|27252|27445|282991|2896|29886|374666|375|387680|388125|388552|3916|400|401135|4983|51209|51272|51479|51542|51560|5289|54732|54843|55062|557…	C2CD4D|WASHC1|ACTR2|ARFRP1|CDK5|STX6|VTI1B|TGOLN2|YKT6|SRSF10|CPLX2|AP3M2|SNF8|VPS26B|TRIM9|AP3S1|CLTC|C2CD4C|SYT2|PHETA1|C2CD4A|CTNNB1|DCTN1|AP1G1|DPYSL2|TOR1A|EMP2|STX2|EPS15|RHOBTB3|ADGRL1|NLGN1|RPH3A|RIMS1|UNC13A|MON2|ERC1|SYT11|DENND5A|PIP5K1C|SYT14|TBC1D10B|BLOC1S1|KLHL20|PCLO|BLOC1S2|GRN|SNX8|WASH3P|ARF1|WASHC2A|C2CD4B|BLOC1S3|LAMP1|ARL1|SYT14P1|OPHN1|RAB9B|BET1L|ANKFY1|VPS54|RAB6B|PIK3C3|…
	GO_CILIUM_MORPHOGENESIS	115	207	0.0108349	0.226724	1.414	10096|10097|10464|10938|11127|11190|112752|129880|132320|138639|1453|146057|150737|1756|199223|200162|200373|200894|221322|22858|22885|22897|23059|23093|2316|23300|23639|25809|25814|25937|26146|26160|27019|27031|27148|27152|27185|27241|286827|28981|29105|2934|29887|339829|345643|345895|388389|403|4750|50807|51057|5108|51098|51134|5116|51259|51314|51382|51524|51668|51715|51762|5314|54777|54806|548…	ACTR3|ACTR2|PIBF1|EHD1|KIF3A|CEP250|IFT43|BBS5|SCLT1|PTPDC1|CSNK1D|TTBK2|TTC30B|DMD|TTC21A|SPAG17|CFAP221|ARL13B|TBC1D32|ICK|ABLIM3|CEP164|CLUAP1|TTLL5|FLNA|ATMIN|LRRC6|TTLL1|ATXN10|WWTR1|TRAF3IP1|IFT172|DNAI1|NPHP3|STK36|INTU|DISC1|BBS9|TRIM59|IFT81|CFAP20|GSN|SNX10|CCDC39|MCIDAS|RSPH4A|CCDC103|ARL3|NEK1|ASAP1|WDPCP|PCM1|IFT52|CEP83|PCNT|TMEM216|NME8|ATP6V1D|TMEM138|HSPB11|RAB23|RAB8B|PKHD1|CFAP…
	GO_NUCLEOTIDE_EXCISION_REPAIR_DNA_DAMAGE_RECOGNITION	17	23	0.0111432	0.22988	3.25328	1069|10920|10987|1642|2873|51138|5887|64708|7311|7314|7316|7508|8450|8451|8533|9318|9978	CETN2|COPS8|COPS5|DDB1|GPS1|COPS4|RAD23B|COPS7B|UBA52|UBB|UBC|XPC|CUL4B|CUL4A|COPS3|COPS2|RBX1
	GO_DSRNA_FRAGMENTATION	17	22	0.0111432	0.22988	3.25328	103|23318|23405|26523|27161|29102|3181|389421|4086|4087|4088|51593|54487|6895|7015|79753|8575	ADAR|TUT4|DICER1|AGO1|AGO2|DROSHA|HNRNPA2B1|LIN28B|SMAD1|SMAD2|SMAD3|SRRT|DGCR8|TARBP2|TERT|SNIP1|PRKRA
	GO_HISTONE_H3_K4_METHYLATION	22	32	0.0111497	0.22988	2.63185	11091|143241|200424|23067|23168|3006|30827|4297|55904|57673|58508|5926|5929|7403|80335|8085|84661|8473|9070|9646|9739|9757	WDR5|DYDC1|TET3|SETD1B|RTF1|HIST1H1C|CXXC1|KMT2A|KMT2E|BEND3|KMT2C|ARID4A|RBBP5|KDM6A|WDR82|KMT2D|DPY30|OGT|ASH2L|CTR9|SETD1A|KMT2B
	GO_POSITIVE_REGULATION_OF_AXONOGENESIS	44	69	0.0113378	0.232619	1.83218	1002|10494|11344|1382|2033|22902|2335|23394|23499|23566|23654|27185|2803|29882|3084|3611|3897|396|3984|4131|4747|4803|4916|5048|51330|53335|5364|5365|5605|57463|6091|6092|6387|6474|6498|659|6794|7473|8153|81565|8829|9423|9798|9839	CDH4|STK25|TWF2|CRABP2|EP300|RUFY3|FN1|ADNP|MACF1|LPAR3|PLXNB2|DISC1|GOLGA4|ANAPC2|NRG1|ILK|L1CAM|ARHGDIA|LIMK1|MAP1B|NEFL|NGF|NTRK3|PAFAH1B1|TNFRSF12A|BCL11A|PLXNB1|PLXNB3|MAP2K2|AMIGO1|ROBO1|ROBO2|CXCL12|SHOX2|SKIL|BMPR2|STK11|WNT3|RND2|NDEL1|NRP1|NTN1|IST1|ZEB2
	GO_NEGATIVE_REGULATION_OF_PHOSPHORYLATION	228	422	0.0115445	0.235709	1.26577	10048|10106|10114|1026|1028|1029|103|1030|1031|1032|10393|10399|104|10408|10464|10771|1101|11065|11072|11116|11142|11171|11213|11221|11314|11315|11329|1154|120892|122809|124790|127435|135228|146760|151242|161742|1647|171389|1739|1756|1843|1844|1845|1850|197|200734|201163|2022|207|2192|221496|22863|22933|22943|2305|2308|23141|23411|23435|23603|23636|23645|23767|23769|2475|25|25793|259|25937|26146|…	RANBP9|CTDSP2|HIPK3|CDKN1A|CDKN1C|CDKN2A|ADAR|CDKN2B|CDKN2C|CDKN2D|ANAPC10|RACK1|ADARB1|MYCNOS|PIBF1|ZMYND11|CHAD|UBE2C|DUSP14|FGFR1OP|PKIG|STRAP|IRAK3|DUSP10|CD300A|PARK7|STK38|CISH|LRRK2|SOCS4|HEXIM2|PODN|CD109|RTN4RL1|PPP1R1C|SPRED1|GADD45A|NLRP6|DLG1|DMD|DUSP1|DUSP2|DUSP3|DUSP8|AHSG|SPRED2|FLCN|ENG|AKT1|FBLN1|LEMD2|ATG14|SIRT2|DKK1|FOXM1|FOXO1|ANKLE2|SIRT1|TARDBP|CORO1C|NUP62|PPP1R15A|FLRT3|F…
	GO_HISTONE_H4_ACETYLATION	34	50	0.0116584	0.236884	2.03462	10902|10933|10943|11091|11143|151507|2033|23326|23338|26038|284058|3054|3662|4297|51147|51176|51230|54556|54934|55140|55167|55683|55929|57634|57673|64769|675|79903|79960|80314|8295|8473|86|8648	BRD8|MORF4L1|MSL3|WDR5|KAT7|MSL3P1|EP300|USP22|JADE2|CHD5|KANSL1|HCFC1|IRF4|KMT2A|ING4|LEF1|PHF20|ING3|KANSL2|ELP3|MSL2|KANSL3|DMAP1|EP400|BEND3|MEAF6|BRCA2|NAA60|JADE1|EPC1|TRRAP|OGT|ACTL6A|NCOA1
	GO_CARDIAC_CHAMBER_MORPHOGENESIS	64	104	0.0117708	0.237676	1.61373	10277|10370|10512|1363|161882|182|1832|1857|2253|2294|2296|2303|23414|23462|23493|2535|2625|2702|3084|3091|3398|3491|3516|3670|4092|4193|4208|4488|4624|4853|4887|4889|5308|53834|5469|55742|57216|57493|5914|5950|60485|6256|6262|6474|64783|6604|6608|6654|6659|6899|6909|6910|6926|7134|7135|7468|7472|7474|8321|859|8928|90|9421|9464	UBE4B|CITED2|SEMA3C|CPE|ZFPM1|JAG1|DSP|DVL3|FGF8|FOXF1|FOXC1|FOXC2|ZFPM2|HEY1|HEY2|FZD2|GATA3|GJA5|NRG1|HIF1A|ID2|CYR61|RBPJ|ISL1|SMAD7|MDM2|MEF2C|MSX2|MYH6|NOTCH2|NPY2R|NPY5R|PITX2|FGFRL1|MED1|PARVA|VANGL2|HEG1|RARA|RBP4|SAV1|RXRA|RYR2|SHOX2|RBM15|SMARCD3|SMO|SOS1|SOX4|TBX1|TBX2|TBX5|TBX3|TNNC1|TNNI1|NSD2|WNT2|WNT5A|FZD1|CAV3|FOXH1|ACVR1|HAND1|HAND2
	GO_NEGATIVE_REGULATION_OF_MRNA_METABOLIC_PROCESS	25	35	0.0118104	0.237676	2.39285	1025|10284|10492|10772|10921|11338|1859|22985|27316|3181|3190|51594|56254|56853|5725|6429|6431|6432|6433|6829|79171|79882|904|9646|9810	CDK9|SAP18|SYNCRIP|SRSF10|RNPS1|U2AF2|DYRK1A|ACIN1|RBMX|HNRNPA2B1|HNRNPK|NBAS|RNF20|CELF4|PTBP1|SRSF4|SRSF6|SRSF7|SFSWAP|SUPT5H|RBM42|ZC3H14|CCNT1|CTR9|RNF40
	GO_REGULATION_OF_ENDOTHELIAL_CELL_PROLIFERATION	60	98	0.0119214	0.238768	1.64241	11235|1232|1893|2022|207|2152|2247|22846|23213|2324|23411|2475|253260|25865|26051|2658|2697|284|28984|3091|3148|348|3690|383|3952|405|4763|5155|5365|55109|5578|56005|57521|6347|6356|6387|652|654|659|6772|7026|7046|7057|7060|7423|7472|7474|7498|7857|79031|79805|84913|857|858|8742|8817|8828|8829|889|9255	PDCD10|CCR3|ECM1|ENG|AKT1|F3|FGF2|VASH1|SULF1|FLT4|SIRT1|MTOR|RICTOR|PRKD2|PPP1R16B|GDF2|GJA1|ANGPT1|RGCC|HIF1A|HMGB2|APOE|ITGB3|ARG1|LEP|ARNT|NF1|PDGFB|PLXNB3|AGGF1|PRKCA|MYDGF|RPTOR|CCL2|CCL11|CXCL12|BMP4|BMP6|BMPR2|STAT1|NR2F2|TGFBR1|THBS1|THBS4|VEGFB|WNT2|WNT5A|XDH|SCG2|PDCL3|VASH2|ATOH8|CAV1|CAV2|TNFSF12|FGF18|NRP2|NRP1|KRIT1|AIMP1
	GO_NEGATIVE_REGULATION_OF_BMP_SIGNALING_PATHWAY	28	42	0.0120316	0.238937	2.23356	164656|199699|22943|23592|25|25928|26585|28996|375567|390598|402117|4091|4092|50964|51592|5494|5654|57045|57154|6497|7471|7474|8321|857|91851|9241|9350|94031	TMPRSS6|DAND5|DKK1|LEMD3|ABL1|SOSTDC1|GREM1|HIPK2|VWC2|SKOR1|VWC2L|SMAD6|SMAD7|SOST|TRIM33|PPM1A|HTRA1|TWSG1|SMURF1|SKI|WNT1|WNT5A|FZD1|CAV1|CHRDL1|NOG|CER1|HTRA3
	GO_REGULATION_OF_DNA_TEMPLATED_TRANSCRIPTION_IN_RESPONSE_TO_STRESS	41	67	0.0120434	0.238937	1.86968	10370|1051|10985|1387|1388|1649|1958|2033|2034|2056|22926|22933|23645|26287|3091|3162|3309|3516|405|467|468|4734|4780|51360|5598|571|6197|6921|6923|7311|7314|7316|7322|7323|7428|7494|84181|8440|84699|9774|9978	CITED2|CEBPB|GCN1|CREBBP|ATF6B|DDIT3|EGR1|EP300|EPAS1|EPO|ATF6|SIRT2|PPP1R15A|ANKRD2|HIF1A|HMOX1|HSPA5|RBPJ|ARNT|ATF3|ATF4|NEDD4|NFE2L2|MBTPS2|MAPK7|BACH1|RPS6KA3|ELOC|ELOB|UBA52|UBB|UBC|UBE2D2|UBE2D3|VHL|XBP1|CHD6|NCK2|CREB3L3|BCLAF1|RBX1
	GO_RESPONSE_TO_ACID_CHEMICAL	177	319	0.0121529	0.23986	1.30683	10067|1032|10325|1036|10411|10413|1051|10542|10670|1109|112|11211|11344|1196|124641|1277|1278|1281|1282|1290|1291|130497|1373|1385|1386|1490|15|153129|1571|1586|16|1646|171023|1788|1843|1869|19|1906|1938|1958|197131|2033|207|2100|2170|222545|22850|229|22938|22943|23064|2308|2335|23376|2348|2350|23677|2475|26012|2743|2778|2782|2796|2864|2867|28956|2934|2937|3066|3091|3184|3190|3199|3294|3383|34667…	SCAMP3|CDKN2D|RRAGB|CDO1|RAPGEF3|YAP1|CEBPB|LAMTOR5|RRAGA|AKR1C4|ADCY6|FZD10|TWF2|CLK2|OVCA2|COL1A1|COL1A2|COL3A1|COL4A1|COL5A2|COL6A1|OSR1|CPS1|CREB1|ATF2|CTGF|AANAT|SLC38A9|CYP2E1|CYP17A1|AARS|AKR1C2|ASXL1|DNMT3A|DUSP1|E2F1|ABCA1|EDN1|EEF2|EGR1|UBR1|EP300|AKT1|ESR2|FABP3|GPRC6A|ADNP2|ALDOB|SNW1|DKK1|SETX|FOXO1|FN1|UFL1|FOLR1|FOLR2|SH3BP4|MTOR|NSMF|GLRB|GNAS|GNB1|GNRH1|FFAR1|FFAR2|LAMTOR2|GSN|GS…
	GO_PROTEIN_LOCALIZATION_TO_LYSOSOME	15	20	0.0123751	0.23986	3.58788	10542|23677|3312|374666|4734|51172|64089|7879|84572|8546|9146|950|9648|975|9765	LAMTOR5|SH3BP4|HSPA8|WASH3P|NEDD4|NAGPA|SNX16|RAB7A|GNPTG|AP3B1|HGS|SCARB2|GCC2|CD81|ZFYVE16
	GO_HISTONE_H4_K16_ACETYLATION	15	19	0.0123751	0.23986	3.58788	10943|11091|11143|23338|284058|3054|4297|51147|51230|54934|55167|55683|64769|79960|8473	MSL3|WDR5|KAT7|JADE2|KANSL1|HCFC1|KMT2A|ING4|PHF20|KANSL2|MSL2|KANSL3|MEAF6|JADE1|OGT
	GO_POSITIVE_REGULATION_OF_CHONDROCYTE_DIFFERENTIATION	15	19	0.0123751	0.23986	3.58788	2737|3207|3549|392255|4017|4088|55553|5970|654|658|6660|7704|8200|860|8817	GLI3|HOXA11|IHH|GDF6|LOXL2|SMAD3|SOX6|RELA|BMP6|BMPR1B|SOX5|ZBTB16|GDF5|RUNX2|FGF18
	GO_PROTEIN_EXIT_FROM_ENDOPLASMIC_RETICULUM	15	20	0.0123751	0.23986	3.58788	10952|23197|29098|51009|54732|55666|55829|6836|7184|7353|7415|79139|81502|84447|9709	SEC61B|FAF2|RANGRF|DERL2|TMED9|NPLOC4|SELENOS|SURF4|HSP90B1|UFD1|VCP|DERL1|HM13|SYVN1|HERPUD1
	GO_ACTIN_FILAMENT_BASED_PROCESS	246	450	0.0124525	0.240254	1.25026	100287171|10049|10052|10092|10093|10094|10096|10097|10109|10129|10152|10163|10174|1020|10395|10420|10458|10459|10529|10552|1072|1073|11013|11078|11132|11155|11188|11235|112464|11252|116985|118|119|122786|123720|1264|1265|1266|129446|133746|134549|1395|140465|146206|147179|1495|150|1525|154796|1627|165904|1739|1756|1901|199|2013|2037|2195|2257|2275|22808|22885|22902|22921|22954|23002|23022|23075|2…	WASHC1|DNAJB6|GJC1|ARPC5|ARPC4|ARPC3|ACTR3|ACTR2|ARPC2|FRY|ABI2|WASF2|SORBS3|CDK5|DLC1|TESK2|BAIAP2|MAD2L2|NEBL|ARPC1A|CFL1|CFL2|TMSB15A|TRIOBP|CAPN10|LDB3|NISCH|PDCD10|CAVIN3|PACSIN2|ARAP1|ADD1|ADD2|FRMD6|WHAMM|CNN1|CNN2|CNN3|XIRP2|JMY|SHROOM1|CRHR2|MYL6B|CARMIL2|WIPF2|CTNNA1|ADRA2A|CXADR|AMOT|DBN1|XIRP1|DLG1|DMD|S1PR1|AIF1|EMP2|EPB41L2|FAT1|FGF12|FHL3|MRAS|ABLIM3|RUFY3|MSRB2|TRIM32|DAAM1|PALLD|…
	GO_REGULATION_OF_DENDRITE_MORPHOGENESIS	45	74	0.0125707	0.240329	1.79574	1020|10458|10611|1072|120892|1523|2043|22871|23011|23363|26012|26037|26039|26052|26259|29882|3397|3611|3706|4076|4082|4734|5048|5063|54413|5530|5728|5789|5803|5911|6446|64689|65981|6794|6845|7101|79791|80823|84079|85358|8851|9253|9495|9693|9820	CDK5|BAIAP2|PDLIM5|CFL1|LRRK2|CUX1|EPHA4|NLGN1|RAB21|OBSL1|NSMF|SIPA1L1|SS18L1|DNM3|FBXW8|ANAPC2|ID1|ILK|ITPKA|CAPRIN1|MARCKS|NEDD4|PAFAH1B1|PAK3|NLGN3|PPP3CA|PTEN|PTPRD|PTPRZ1|RAP2A|SGK1|GORASP1|CAPRIN2|STK11|VAMP7|NR2E1|FBXO31|BHLHB9|ANKRD27|SHANK3|CDK5R1|NUMBL|AKAP5|RAPGEF2|CUL7
	GO_NEURAL_PRECURSOR_CELL_PROLIFERATION	45	70	0.0125707	0.240329	1.79574	10642|10818|153241|1627|1638|2173|221955|2253|2258|22809|23595|23654|259266|2637|27185|2737|2896|3400|3736|388610|473|5048|5108|51176|5454|5455|54820|58158|6095|6259|64399|6660|7005|7471|7472|7476|7976|8323|84376|84858|85440|85458|90410|9253|9839	IGF2BP1|FRS2|CEP120|DBN1|DCT|FABP7|DAGLB|FGF8|FGF13|ATF5|ORC3|PLXNB2|ASPM|GBX2|DISC1|GLI3|GRN|ID4|KCNA1|TRNP1|RERE|PAFAH1B1|PCM1|LEF1|POU3F2|POU3F3|NDE1|NEUROD4|RORA|RYK|HHIP|SOX5|TEAD3|WNT1|WNT2|WNT7A|FZD3|FZD6|HOOK3|ZNF503|DOCK7|DIXDC1|IFT20|NUMBL|ZEB2
	GO_DNA_TEMPLATED_TRANSCRIPTIONAL_PREINITIATION_COMPLEX_ASSEMBLY	9	11	0.0128718	0.241024	8.60879	10001|117154|1602|2958|54457|6872|6873|6879|9014	MED6|DACH2|DACH1|GTF2A2|TAF7L|TAF1|TAF2|TAF7|TAF1B
	GO_POSITIVE_REGULATION_BY_HOST_OF_VIRAL_PROCESS	9	11	0.0128718	0.241024	8.60879	1072|348|5091|5479|64848|858|91392|9217|9218	CFL1|APOE|PC|PPIB|YTHDC2|CAV2|ZNF502|VAPB|VAPA
	GO_POSITIVE_REGULATION_OF_NFAT_PROTEIN_IMPORT_INTO_NUCLEUS	9	11	0.0128718	0.241024	8.60879	10523|121665|375346|5530|5532|5534|6548|90070|9495	CHERP|SPPL3|STIMATE|PPP3CA|PPP3CB|PPP3R1|SLC9A1|LACRT|AKAP5
	GO_REGULATION_OF_DNA_DAMAGE_RESPONSE_SIGNAL_TRANSDUCTION_BY_P53_CLASS_MEDIATOR	20	28	0.0129509	0.241024	2.73457	1029|161742|1655|1859|200734|22925|23411|25946|3090|387893|4193|472|5366|56950|5716|59343|6615|754|960|972	CDKN2A|SPRED1|DDX5|DYRK1A|SPRED2|PLA2R1|SIRT1|ZNF385A|HIC1|KMT5A|MDM2|ATM|PMAIP1|SMYD2|PSMD10|SENP2|SNAI1|PTTG1IP|CD44|CD74
	GO_REGULATION_OF_INTRACELLULAR_ESTROGEN_RECEPTOR_SIGNALING_PATHWAY	20	28	0.0129509	0.241024	2.73457	10498|10521|1655|167465|23019|23376|25959|285464|29966|3670|4848|5058|51569|5469|65992|6714|672|8085|8928|9125	CARM1|DDX17|DDX5|ZNF366|CNOT1|UFL1|KANK2|CRIPAK|STRN3|ISL1|CNOT2|PAK1|UFM1|MED1|DDRGK1|SRC|BRCA1|KMT2D|FOXH1|CNOT9
	GO_PROTEIN_LOCALIZATION_TO_GOLGI_APPARATUS	20	33	0.0129509	0.241024	2.73457	10133|10139|1453|23363|2800|2803|374868|400|4893|55690|5870|653489|79571|83452|8729|90070|90410|91949|9321|9648	OPTN|ARFRP1|CSNK1D|OBSL1|GOLGA1|GOLGA4|ATP9B|ARL1|NRAS|PACS1|RAB6A|RGPD3|GCC1|RAB33B|GBF1|LACRT|IFT20|COG7|TRIP11|GCC2
	GO_REGULATION_OF_HISTONE_METHYLATION	35	56	0.0133371	0.243493	1.97125	10664|1499|1789|22823|22938|23168|23411|26053|26097|2625|3009|3720|4089|4204|4297|5081|5252|54623|54880|55677|56254|59335|64324|6598|672|6830|7494|80312|80854|8473|8726|90780|9646|9682|9757	CTCF|CTNNB1|DNMT3B|MTF2|SNW1|RTF1|SIRT1|AUTS2|CHTOP|GATA3|HIST1H1B|JARID2|SMAD4|MECP2|KMT2A|PAX7|PHF1|PAF1|BCOR|IWS1|RNF20|PRDM12|NSD1|SMARCB1|BRCA1|SUPT6H|XBP1|TET1|SETD7|OGT|EED|PYGO2|CTR9|KDM4A|KMT2B
	GO_CELLULAR_RESPONSE_TO_AMINO_ACID_STIMULUS	35	53	0.0133371	0.243493	1.97125	10325|10411|1051|10542|10670|1277|1278|1281|1282|1290|1291|153129|1788|197131|2348|2350|23677|26012|28956|3184|3190|4313|445|55004|57521|598|6352|64121|64506|6935|7494|80310|824|8649|8651	RRAGB|RAPGEF3|CEBPB|LAMTOR5|RRAGA|COL1A1|COL1A2|COL3A1|COL4A1|COL5A2|COL6A1|SLC38A9|DNMT3A|UBR1|FOLR1|FOLR2|SH3BP4|NSMF|LAMTOR2|HNRNPD|HNRNPK|MMP2|ASS1|LAMTOR1|RPTOR|BCL2L1|CCL5|RRAGC|CPEB1|ZEB1|XBP1|PDGFD|CAPN2|LAMTOR3|SOCS1
	GO_NEGATIVE_REGULATION_OF_ADHERENS_JUNCTION_ORGANIZATION	13	16	0.0133819	0.243493	4.14566	10395|23122|23603|395|4323|54828|55920|5728|5962|6714|7057|90102|9270	DLC1|CLASP2|CORO1C|ARHGAP6|MMP14|BCAS3|RCC2|PTEN|RDX|SRC|THBS1|PHLDB2|ITGB1BP1
	GO_MODULATION_BY_HOST_OF_VIRAL_PROCESS	13	18	0.0133819	0.243493	4.14566	1072|325|348|4057|5091|5479|5806|64848|858|8812|91392|9217|9218	CFL1|APCS|APOE|LTF|PC|PPIB|PTX3|YTHDC2|CAV2|CCNK|ZNF502|VAPB|VAPA
	GO_OSTEOBLAST_DEVELOPMENT	13	18	0.0133819	0.243493	4.14566	2099|23314|3199|4041|4088|4221|43|4488|5744|5745|860|8994|9759	ESR1|SATB2|HOXA2|LRP5|SMAD3|MEN1|ACHE|MSX2|PTHLH|PTH1R|RUNX2|LIMD1|HDAC4
	GO_POSITIVE_REGULATION_OF_NEURON_DEATH	42	67	0.0134309	0.243493	1.82822	10018|1020|1386|1499|155061|1649|2002|2045|2309|2475|25|27113|348|3551|356|3672|4170|4296|468|472|4763|4842|5063|5366|55294|5803|5913|6348|6733|7020|7021|7042|7159|7965|8301|836|842|84867|8851|9759|997|998	BCL2L11|CDK5|ATF2|CTNNB1|ZNF746|DDIT3|ELK1|EPHA7|FOXO3|MTOR|ABL1|BBC3|APOE|IKBKB|FASLG|ITGA1|MCL1|MAP3K11|ATF4|ATM|NF1|NOS1|PAK3|PMAIP1|FBXW7|PTPRZ1|RAPSN|CCL3|SRPK2|TFAP2A|TFAP2B|TGFB2|TP53BP2|AIMP2|PICALM|CASP3|CASP9|PTPN5|CDK5R1|HDAC4|CDC34|CDC42
	GO_ER_NUCLEUS_SIGNALING_PATHWAY	23	34	0.0138973	0.249794	2.44578	1388|1649|22926|3309|4000|440|467|468|4780|488|51360|55829|57003|6347|7184|7466|7494|811|83734|84919|8720|9451|9709	ATF6B|DDIT3|ATF6|HSPA5|LMNA|ASNS|ATF3|ATF4|NFE2L2|ATP2A2|MBTPS2|SELENOS|CCDC47|CCL2|HSP90B1|WFS1|XBP1|CALR|ATG10|PPP1R15B|MBTPS1|EIF2AK3|HERPUD1
	GO_POSITIVE_REGULATION_OF_HISTONE_METHYLATION	23	33	0.0138973	0.249794	2.44578	1499|1789|22823|22938|23168|23411|26053|26097|3009|3720|4089|4297|5081|5252|54623|56254|59335|672|7494|80312|8473|8726|9646	CTNNB1|DNMT3B|MTF2|SNW1|RTF1|SIRT1|AUTS2|CHTOP|HIST1H1B|JARID2|SMAD4|KMT2A|PAX7|PHF1|PAF1|RNF20|PRDM12|BRCA1|XBP1|TET1|OGT|EED|CTR9
	GO_REGULATION_OF_INTRACELLULAR_PROTEIN_TRANSPORT	203	381	0.0140797	0.251997	1.27376	10055|10155|10178|1020|1026|1029|10316|10399|10411|10456|10488|10523|10541|10913|10956|11128|11142|1128|11315|11338|114960|116534|118424|120892|121665|123264|1263|127700|127933|135656|1459|147906|152138|1601|186|2010|2033|208|22885|22902|2316|23255|23291|23379|23409|23411|23586|23625|23636|2475|25805|25937|26229|26585|2664|2737|2776|2810|284|285966|3059|3084|312|3305|3429|3569|3586|3717|375346|37…	SAE1|TRIM28|TENM1|CDK5|CDKN1A|CDKN2A|NMUR1|RACK1|RAPGEF3|HAX1|CREB3|CHERP|ANP32B|EDAR|OS9|POLR3A|PKIG|CHRM1|PARK7|U2AF2|TSGA13|MRGPRE|UBE2J2|LRRK2|SPPL3|SLC51B|PLK3|OSCP1|UHMK1|MUCL3|CSNK2A2|DACT3|PYDC2|DAB2|AGTR2|EMD|EP300|AKT2|ABLIM3|RUFY3|FLNA|MTCL1|FBXW11|ICE1|SIRT4|SIRT1|DDX58|FAM89B|NUP62|MTOR|BAMBI|WWTR1|B3GAT3|GREM1|GDI1|GLI3|GNAQ|SFN|ANGPT1|TCAF2|HCLS1|NRG1|ANXA13|HSPA1L|IFI27|IL6|IL10|J…
	GO_PROTEIN_ALKYLATION	67	117	0.0143825	0.256326	1.56575	10498|10919|11091|11107|11108|143241|196541|200424|2107|2146|221143|23067|23168|23512|26038|29072|29104|3006|30827|3275|345630|3662|387893|4204|4221|4297|5110|51451|51742|54904|55170|55352|55904|56341|56950|56979|57673|58508|5870|5926|5929|59336|6304|635|63976|64324|7403|7468|7799|79609|79624|79813|80204|80335|8085|80854|83852|84661|8473|8726|9070|90826|93166|9646|9739|9757|9869	CARM1|EHMT2|WDR5|PRDM5|PRDM4|DYDC1|METTL21C|TET3|ETF1|EZH2|EEF1AKMT1|SETD1B|RTF1|SUZ12|CHD5|SETD2|N6AMT1|HIST1H1C|CXXC1|PRMT2|FBLL1|IRF4|KMT5A|MECP2|MEN1|KMT2A|PCMT1|LCMT1|ARID4B|NSD3|PRMT6|COPRS|KMT2E|PRMT8|SMYD2|PRDM9|BEND3|KMT2C|RAB6A|ARID4A|RBBP5|PRDM13|SATB1|BHMT|PRDM16|NSD1|KDM6A|NSD2|PRDM2|VCPKMT|ARMT1|EHMT1|FBXO11|WDR82|KMT2D|SETD7|SETDB2|DPY30|OGT|EED|ASH2L|PRMT9|PRDM6|CTR9|SETD1A|KMT2B|…
	GO_NEURON_PROJECTION_MORPHOGENESIS	219	402	0.0147201	0.261236	1.25914	1002|10048|1009|10154|10160|1020|10211|10371|10381|10417|10458|10479|10500|10512|107|11081|1123|114798|120892|1267|137970|1385|1436|1496|1501|1630|1742|1749|1808|1833|1842|1945|1947|1949|1959|200933|2016|2043|2044|2045|2131|214|219527|219699|222950|2253|2297|23032|23114|23129|23162|23334|23380|23405|23543|23654|23767|23769|25|2534|2596|25987|2625|2637|2676|2697|2737|2817|2823|2885|3199|3265|34218…	CDH4|RANBP9|CDH11|PLXNC1|FARP1|CDK5|FLOT1|SEMA3A|TUBB3|SPON2|BAIAP2|SLC9A6|SEMA6C|SEMA3C|ADCY1|KERA|CHN1|SLITRK1|LRRK2|CNP|UNC5D|CREB1|CSF1R|CTNNA2|CTNND2|DCC|DLG4|DLX5|DPYSL2|EPYC|ECM2|EFNA4|EFNB1|EFNB3|EGR2|FBXO45|EMX1|EPHA4|EPHA5|EPHA7|EXT1|ALCAM|LRRC55|UNC5B|NYAP1|FGF8|FOXD1|USP33|NFASC|PLXND1|MAPK8IP3|SZT2|SRGAP2|DICER1|RBFOX2|PLXNB2|FLRT3|FLRT1|ABL1|FYN|GAP43|TSKU|GATA3|GBX2|GFRA3|GJA1|GLI3…
	GO_NEGATIVE_REGULATION_OF_CELL_DEVELOPMENT	166	303	0.0149591	0.262365	1.30563	1020|10220|10363|10371|10459|10498|10500|10501|10512|10718|10769|11075|11104|11171|112|11221|114990|116|1281|147040|147906|1495|1499|1630|1656|1716|1814|182|1840|1903|2043|2045|2192|223117|2258|22809|22871|22882|22902|22933|2296|2303|23105|23380|23405|23603|2487|259266|26052|26228|2633|2664|27257|2737|2796|29956|30012|3066|30812|3084|3199|3397|3398|3400|3475|348|351|3670|3688|3956|396|4057|4070|4…	CDK5|GDF11|HMG20A|SEMA3A|MAD2L2|CARM1|SEMA6C|SEMA6B|SEMA3C|NRG3|PLK2|STMN2|KATNA1|STRAP|ADCY6|DUSP10|VASN|ADCYAP1|COL3A1|KCTD11|DACT3|CTNNA1|CTNNB1|DCC|DDX6|DGUOK|DRD3|JAG1|DTX1|S1PR3|EPHA4|EPHA7|FBLN1|SEMA3D|FGF13|ATF5|NLGN1|ZHX2|RUFY3|SIRT2|FOXC1|FOXC2|FSTL4|SRGAP2|DICER1|CORO1C|FRZB|ASPM|DNM3|STAP1|GBP1|GDI1|LSM1|GLI3|GNRH1|CERS2|TLX3|HDAC2|SOX8|NRG1|HOXA2|ID1|ID2|ID4|IFRD1|APOE|APP|ISL1|ITGB1…
	GO_POSITIVE_REGULATION_OF_G1_S_TRANSITION_OF_MITOTIC_CELL_CYCLE	18	24	0.0149709	0.262365	2.87103	138151|1387|151242|1654|199|23236|26057|27085|301|328|3741|4193|5356|56257|5962|8450|8451|990	NACC2|CREBBP|PPP1R1C|DDX3X|AIF1|PLCB1|ANKRD17|MTBP|ANXA1|APEX1|KCNA5|MDM2|PLRG1|MEPCE|RDX|CUL4B|CUL4A|CDC6
	GO_PROTEIN_TRANSPORT_ALONG_MICROTUBULE	18	27	0.0149709	0.262365	2.87103	112752|150737|199223|22858|26146|28981|403|5108|56912|57539|57728|6103|79659|79989|80173|8636|8655|90410	IFT43|TTC30B|TTC21A|ICK|TRAF3IP1|IFT81|ARL3|PCM1|IFT46|WDR35|WDR19|RPGR|DYNC2H1|TTC26|IFT74|SSNA1|DYNLL1|IFT20
	GO_RNA_LOCALIZATION	102	185	0.0150828	0.262568	1.41722	100101267|10211|10482|10569|10576|10642|10643|10644|10772|10921|11260|11269|11338|130132|220988|22794|22916|23049|23144|23279|23381|23511|23636|24148|25946|26019|26097|29107|3064|3178|3181|3267|399664|4116|4600|4686|472|4928|51213|51602|51634|51637|51692|51808|53371|5394|54680|54715|54847|55421|55677|55916|56648|56943|57097|57187|57510|5903|59343|5976|6234|6311|6426|6427|6428|6429|6430|6431|6432|…	POM121C|FLOT1|NXF1|SLU7|CCT2|IGF2BP1|IGF2BP3|IGF2BP2|SRSF10|RNPS1|XPOT|DDX19B|U2AF2|RFTN2|HNRNPA3|CASC3|NCBP2|SMG1|ZC3H3|NUP160|SMG5|NUP188|NUP62|PRPF6|ZNF385A|UPF2|CHTOP|NXT1|HTT|HNRNPA1|HNRNPA2B1|AGFG1|MEX3D|MAGOH|MX2|NCBP1|ATM|NUP98|LUZP4|NOP58|RBMX2|RTRAF|CPSF3|PHAX|NUP54|EXOSC10|ZNHIT6|RBFOX1|SIDT1|NCBP3|IWS1|NXT2|EIF5A2|ENY2|PARP11|THOC2|XPO5|RANBP2|SENP2|UPF1|RPS28|ATXN2|SRSF1|SRSF2|SRSF3|…
	GO_DNA_METHYLATION_OR_DEMETHYLATION	36	59	0.0151074	0.262568	1.91493	10155|10664|10919|10930|11176|122402|136991|143689|163589|1787|1788|1789|200315|200316|200424|2146|2778|29947|328|359787|4297|54514|546|54815|55124|55729|55904|55929|57459|57673|79813|80312|84944|8846|91646|9219	TRIM28|CTCF|EHMT2|APOBEC2|BAZ2A|TDRD9|ASZ1|PIWIL4|TDRD5|TRDMT1|DNMT3A|DNMT3B|APOBEC3A|APOBEC3F|TET3|EZH2|GNAS|DNMT3L|APEX1|DPPA3|KMT2A|DDX4|ATRX|GATAD2A|PIWIL2|ATF7IP|KMT2E|DMAP1|GATAD2B|BEND3|EHMT1|TET1|MAEL|ALKBH1|TDRD12|MTA2
	GO_REGULATION_OF_CELL_SIZE	97	172	0.0152324	0.263652	1.43057	1002|10154|1019|1020|10371|10411|10500|10501|10512|10542|11344|118|1182|1185|128239|1382|1385|150465|154796|1630|1808|1906|196527|2033|2045|207|223117|2258|22902|23011|23105|23122|23129|2335|23394|23499|23566|2475|25|27185|2803|29882|3084|3091|3475|348|3575|358|3611|362|364|366|375611|3897|3984|4131|4478|491|4916|5048|51330|51334|53335|5341|5361|54437|54910|55558|56262|57142|5728|57521|5879|5916|…	CDH4|PLXNC1|CDK4|CDK5|SEMA3A|RAPGEF3|SEMA6C|SEMA6B|SEMA3C|LAMTOR5|TWF2|ADD1|CLCN3|CLCN6|IQGAP3|CRABP2|CREB1|TTL|AMOT|DCC|DPYSL2|EDN1|ANO6|EP300|EPHA7|AKT1|SEMA3D|FGF13|RUFY3|RAB21|FSTL4|CLASP2|PLXND1|FN1|ADNP|MACF1|LPAR3|MTOR|ABL1|DISC1|GOLGA4|ANAPC2|NRG1|HIF1A|IFRD1|APOE|IL7R|AQP1|ILK|AQP5|AQP7|AQP9|SLC26A5|L1CAM|LIMK1|MAP1B|MSN|ATP2B2|NTRK3|PAFAH1B1|TNFRSF12A|PRR16|BCL11A|PLEK|PLXNA1|SEMA5B|SEM…
	GO_NEGATIVE_REGULATION_OF_CELL_ADHESION	125	223	0.015605	0.268994	1.36224	102|1029|10385|10395|10459|1051|11314|1277|149041|1493|1545|168002|1739|18|1840|1845|201633|2192|23075|23122|23240|23603|23654|25|26191|26279|2633|27242|27289|27299|2737|2796|282618|284|285|28984|29126|301|3123|3125|3126|3135|3204|3273|335|3440|349633|3549|3559|3586|3620|3659|3717|375056|3827|3902|394263|395|3956|3958|396|4070|4221|4241|4323|445|4763|5054|51176|5270|5295|5340|5364|5365|53833|5482…	ADAM10|CDKN2A|BTN2A2|DLC1|MAD2L2|CEBPB|CD300A|COL1A1|RC3H1|CTLA4|CYP1B1|DACT2|DLG1|ABAT|DTX1|DUSP3|TIGIT|FBLN1|SWAP70|CLASP2|TMEM131L|CORO1C|PLXNB2|ABL1|PTPN22|PLA2G2D|GBP1|TNFRSF21|RND1|ADAMDEC1|GLI3|GNRH1|IFNL1|ANGPT1|ANGPT2|RGCC|CD274|ANXA1|HLA-DRB1|HLA-DRB3|HLA-DRB4|HLA-G|HOXA7|HRG|APOA1|IFNA2|PLET1|IHH|IL2RA|IL10|IDO1|IRF1|JAK2|MIA3|KNG1|LAG3|MUC21|ARHGAP6|LGALS1|LGALS3|ARHGDIA|TACSTD2|MEN1|…
	GO_PROTEIN_STABILIZATION	73	131	0.0156915	0.269381	1.52065	1026|1029|10576|11186|11235|11315|125150|126074|1385|1448|1857|2033|22848|22948|23032|2316|23515|2776|3009|3054|3303|3304|335|3916|3920|4088|4092|51125|51701|5190|5216|5295|5371|5479|55294|55664|56912|5728|58525|60485|64175|65018|6608|6659|6788|6789|6812|6880|6950|7248|728489|7320|7428|7466|7756|7874|7917|79594|79612|811|83548|84327|84447|84897|8613|8774|8975|89781|908|9099|91949|9531|9894	CDKN1A|CDKN2A|CCT2|RASSF1|PDCD10|PARK7|ZSWIM7|SWSAP1|CREB1|CSN3|DVL3|EP300|AAK1|CCT5|USP33|FLNA|MORC3|GNAQ|HIST1H1B|HCFC1|HSPA1A|HSPA1B|APOA1|LAMP1|LAMP2|SMAD3|SMAD7|GOLGA7|NLK|PEX6|PFN1|PIK3R1|PML|PPIB|FBXW7|CDC37L1|IFT46|PTEN|WIZ|SAV1|P3H1|PINK1|SMO|SOX4|STK3|STK4|STXBP1|TAF9|TCP1|TSC1|DNLZ|UBE2B|VHL|WFS1|ZNF207|USP7|BAG6|MUL1|NAA16|CALR|COG3|ZBED3|SYVN1|TBRG1|PLPP3|NAPG|USP13|HPS4|CCT6A|USP2|C…
	GO_REGULATION_OF_MULTI_ORGANISM_PROCESS	245	470	0.0159572	0.272722	1.23836	10018|10077|10155|10206|1025|103|10392|104|10410|10475|10488|10581|1072|11005|1105|11074|11267|114609|115004|1173|117854|1268|130399|1359|139741|148213|148811|1511|153218|1604|161|163|164|1642|1654|1655|167|1815|1991|200315|200316|2033|2192|2215|22932|22933|22938|22954|22985|23236|23265|23328|23367|23369|23435|23586|23643|245928|2534|255520|2558|25818|25833|26057|26146|2660|2683|27086|27120|28331…	BCL2L11|TSPAN32|TRIM28|TRIM13|CDK9|ADAR|NOD1|ADARB1|IFITM3|TRIM38|CREB3|IFITM2|CFL1|SPINK5|CHD1|TRIM31|SNF8|TIRAP|CGAS|AP2M1|TRIM6|CNR1|ACVR1C|CPA3|ACTRT1|ZNF681|PM20D1|CTSG|SPINK13|CD55|AP2A2|AP2B1|AP1G1|DDB1|DDX3X|DDX5|CRISP1|DRD4|ELANE|APOBEC3A|APOBEC3F|EP300|FBLN1|FCGR3B|POMZP3|SIRT2|SNW1|TRIM32|ACIN1|PLCB1|EXOC7|SASH1|LARP1|PUM2|TARDBP|DDX58|LY96|DEFB114|FYN|ELMOD2|GABRA5|KLK5|POU2F3|ANKRD17…
	GO_CELL_CYCLE_G2_M_PHASE_TRANSITION	83	138	0.016058	0.272722	1.47307	10083|10121|10133|1017|1026|10270|1030|10382|10540|10657|1069|10763|10776|11116|11190|11258|1263|1453|1454|1639|1647|1778|1781|203068|22822|22897|22919|22981|22995|2305|23236|23291|23332|23354|26993|332|4331|4659|4957|5048|5108|5116|5218|54820|5518|5566|55755|5577|571|57325|6500|6873|7013|7164|7311|7314|7316|7531|7532|7840|7846|79831|801|80184|80254|805|84131|8454|8481|8493|84962|8636|8655|891|89…	USH1C|ACTR1A|OPTN|CDK2|CDKN1A|AKAP8|CDKN2B|TUBB4A|DCTN2|KHDRBS1|CETN2|NES|ARPP19|FGFR1OP|CEP250|DCTN3|PLK3|CSNK1D|CSNK1E|DCTN1|GADD45A|DYNC1H1|DYNC1I2|TUBB|PHLDA1|CEP164|MAPRE1|NINL|CEP152|FOXM1|PLCB1|FBXW11|CLASP1|HAUS5|AKAP8L|BIRC5|MNAT1|PPP1R12A|ODF2|PAFAH1B1|PCM1|PCNT|CDK14|NDE1|PPP2R1A|PRKACA|CDK5RAP2|PRKAR2B|BACH1|KAT14|SKP1|TAF2|TERF1|TPD52L1|UBA52|UBB|UBC|YWHAE|YWHAG|ALMS1|TUBA1A|KDM8|CAL…
	GO_CELL_CYCLE_ARREST	88	154	0.0160806	0.272722	1.45422	1021|1026|1028|1029|1030|1031|1032|10325|10542|10634|10657|10668|10670|11180|11186|127933|133746|1647|1649|166793|1843|1982|2081|220042|22846|23499|23645|2475|25|2619|26959|27085|28956|28984|3265|3458|3611|3659|4088|4436|463|472|4853|51147|51422|51719|51776|5310|5311|5371|54766|5494|55004|5563|5564|5565|5571|55904|5621|57521|57795|5925|6009|6300|64121|6498|6794|6934|7042|7046|7057|7161|7248|7249|…	CDK6|CDKN1A|CDKN1C|CDKN2A|CDKN2B|CDKN2C|CDKN2D|RRAGB|LAMTOR5|GAS2L1|KHDRBS1|CGRRF1|RRAGA|WDR6|RASSF1|UHMK1|JMY|GADD45A|DDIT3|ZBTB49|DUSP1|EIF4G2|ERN1|DDIAS|VASH1|MACF1|PPP1R15A|MTOR|ABL1|GAS1|HBP1|MTBP|LAMTOR2|RGCC|HRAS|IFNG|ILK|IRF1|SMAD3|MSH2|ZFHX3|ATM|NOTCH2|ING4|PRKAG2|CAB39|MAP3K20|PKD1|PKD2|PML|BTG4|PPM1A|LAMTOR1|PRKAA2|PRKAB1|PRKAB2|PRKAG1|KMT2E|PRNP|RPTOR|BRINP2|RB1|RHEB|MAPK12|RRAGC|SKIL…
	GO_REGULATION_OF_VACUOLAR_TRANSPORT	21	29	0.0163378	0.273849	2.51199	10938|11149|120892|1601|23011|23317|29934|30846|375|4478|55737|55823|5605|5962|65009|6714|6845|8724|88|8898|9230	EHD1|BVES|LRRK2|DAB2|RAB21|DNAJC13|SNX12|EHD2|ARF1|MSN|VPS35|VPS11|MAP2K2|RDX|NDRG4|SRC|VAMP7|SNX3|ACTN2|MTMR2|RAB11B
	GO_POSTTRANSCRIPTIONAL_REGULATION_OF_GENE_EXPRESSION	239	448	0.016357	0.273849	1.24059	1019|10209|10289|103|10399|10492|10600|10605|10642|10643|10644|10657|10658|10949|10978|10985|11340|114609|1153|122706|126374|127933|132864|138151|143471|143689|144233|149041|149986|16|1613|1618|1653|1654|1656|1660|167227|1734|1869|1938|1974|1978|1979|1981|1982|1983|1994|2033|207|208|2099|2107|221662|22794|22863|22916|23|23019|23034|2309|23112|23318|23367|23369|23405|23435|23589|23645|2475|253314|…	CDK4|EIF1|EIF1B|ADAR|RACK1|SYNCRIP|USP16|PAIP1|IGF2BP1|IGF2BP3|IGF2BP2|KHDRBS1|CELF1|HNRNPA0|CLP1|GCN1|EXOSC8|TIRAP|CIRBP|PSMB11|WTIP|UHMK1|CPEB2|NACC2|PSMA8|PIWIL4|BCDIN3D|RC3H1|LSM14B|AARS|DAPK3|DAZL|DDX1|DDX3X|DDX6|DHX9|DCP2|DIO2|E2F1|EEF2|EIF4A2|EIF4EBP1|EIF4EBP2|EIF4G1|EIF4G2|EIF5|ELAVL1|EP300|AKT1|AKT2|ESR1|ETF1|RBM24|CASC3|ATG14|NCBP2|ABCF1|CNOT1|SAMD4A|FOXO3|TNRC6B|TUT4|LARP1|PUM2|DICER1|…
	GO_EMBRYONIC_HEART_TUBE_DEVELOPMENT	44	73	0.0163911	0.273849	1.75566	10370|10413|121643|129880|1499|200894|2022|2253|2296|2303|2348|26146|26160|2697|2702|27031|3091|339829|3549|388389|4088|4208|51098|5311|5469|54806|55212|5663|57216|57534|585|6262|6491|65009|6608|6909|6926|7474|8195|83852|8928|90|9421|9464	CITED2|YAP1|FOXN4|BBS5|CTNNB1|ARL13B|ENG|FGF8|FOXC1|FOXC2|FOLR1|TRAF3IP1|IFT172|GJA1|GJA5|NPHP3|HIF1A|CCDC39|IHH|CCDC103|SMAD3|MEF2C|IFT52|PKD2|MED1|AHI1|BBS7|PSEN1|VANGL2|MIB1|BBS4|RYR2|STIL|NDRG4|SMO|TBX2|TBX3|WNT5A|MKKS|SETDB2|FOXH1|ACVR1|HAND1|HAND2
	GO_REGULATION_OF_DNA_BINDING	56	93	0.0164075	0.273849	1.6255	10459|1054|11315|117854|124857|1460|146198|1499|1649|1869|2033|2068|22927|22933|23462|23493|2625|28996|3001|3066|3148|3162|3397|3398|341405|3428|3662|3670|3717|4188|4488|4760|4792|51176|51773|5308|5329|56998|58499|64324|6497|65057|6608|6672|7023|7189|801|805|8658|8721|8864|8904|9355|93649|9421|9464	MAD2L2|CEBPG|PARK7|TRIM6|WFIKKN2|CSNK2B|ZFP90|CTNNB1|DDIT3|E2F1|EP300|ERCC2|HABP4|SIRT2|HEY1|HEY2|GATA3|HIPK2|GZMA|HDAC2|HMGB2|HMOX1|ID1|ID2|ANKRD33|IFI16|IRF4|ISL1|JAK2|MDFI|MSX2|NEUROD1|NFKBIA|LEF1|RSF1|PITX2|PLAUR|CTNNBIP1|ZNF462|NSD1|SKI|ACD|SMO|SP100|TFAP4|TRAF6|CALM1|CALM2|TNKS|EDF1|PER2|CPNE1|LHX2|MYOCD|HAND1|HAND2
	GO_RESPONSE_TO_RETINOIC_ACID	65	107	0.0167698	0.278771	1.55683	10067|1032|10413|11211|11344|1196|124641|1277|130497|1586|171023|1843|19|2033|22850|22938|22943|23064|3066|3199|3294|346673|3482|3485|358|3860|3952|4656|4916|5076|51079|54332|54834|55172|55904|56603|5727|5754|57795|5914|5916|5950|5979|6096|6166|6256|6347|652|6532|654|6672|6899|7472|7473|7474|7475|7479|7525|7584|81029|8273|8324|8473|8648|952	SCAMP3|CDKN2D|YAP1|FZD10|TWF2|CLK2|OVCA2|COL1A1|OSR1|CYP17A1|ASXL1|DUSP1|ABCA1|EP300|ADNP2|SNW1|DKK1|SETX|HDAC2|HOXA2|HSD17B2|STRA8|IGF2R|IGFBP2|AQP1|KRT13|LEP|MYOG|NTRK3|PAX2|NDUFA13|GDAP1|GDAP2|DNAAF2|KMT2E|CYP26B1|PTCH1|PTK7|BRINP2|RARA|RARG|RBP4|RET|RORB|RPL36AL|RXRA|CCL2|BMP4|SLC6A4|BMP6|SP100|TBX1|WNT2|WNT3|WNT5A|WNT6|WNT8B|YES1|ZNF35|WNT5B|SLC10A3|FZD7|OGT|NCOA1|CD38
	GO_VESICLE_CYTOSKELETAL_TRAFFICKING	24	39	0.0168681	0.278771	2.29692	10947|11127|1176|124997|1780|22920|2647|282991|3064|3799|388552|4644|5048|54820|54874|6845|81|81565|84062|8546|8943|8976|9371|9493	AP3M2|KIF3A|AP3S1|WDR81|DYNC1I1|KIFAP3|BLOC1S1|BLOC1S2|HTT|KIF5B|BLOC1S3|MYO5A|PAFAH1B1|NDE1|FNBP1L|VAMP7|ACTN4|NDEL1|DTNBP1|AP3B1|AP3D1|WASL|KIF3B|KIF23
	GO_REGULATION_OF_CELLULAR_AMIDE_METABOLIC_PROCESS	191	354	0.0169167	0.278771	1.27302	1019|10209|10289|103|10399|10492|10600|10605|10642|10643|10644|10657|10658|10985|1153|126374|127933|132864|143689|144233|149041|149986|16|1613|1618|1653|1654|1656|1734|1938|1974|1978|1979|1981|1982|1983|1994|2033|207|208|2099|2107|22794|22916|23|23019|23034|2309|23112|23318|23367|23369|23405|23645|2475|253314|25946|25983|26058|26164|26523|27161|27303|27327|29102|29883|3181|3184|339345|340152|3407…	CDK4|EIF1|EIF1B|ADAR|RACK1|SYNCRIP|USP16|PAIP1|IGF2BP1|IGF2BP3|IGF2BP2|KHDRBS1|CELF1|GCN1|CIRBP|WTIP|UHMK1|CPEB2|PIWIL4|BCDIN3D|RC3H1|LSM14B|AARS|DAPK3|DAZL|DDX1|DDX3X|DDX6|DIO2|EEF2|EIF4A2|EIF4EBP1|EIF4EBP2|EIF4G1|EIF4G2|EIF5|ELAVL1|EP300|AKT1|AKT2|ESR1|ETF1|CASC3|NCBP2|ABCF1|CNOT1|SAMD4A|FOXO3|TNRC6B|TUT4|LARP1|PUM2|DICER1|PPP1R15A|MTOR|EIF4E1B|ZNF385A|NGDN|GIGYF2|MTG2|AGO1|AGO2|RBMS3|TNRC6A|DR…
	GO_RESPONSE_TO_LIGHT_STIMULUS	152	280	0.0170402	0.278771	1.31366	10002|1020|1026|10277|1032|10692|10715|1153|123879|1385|1387|1396|1407|1408|1497|15|1642|1814|1815|1843|195814|1991|2002|2033|2068|207|2071|221391|22890|22954|23411|23596|23645|23746|2475|26223|26224|2652|27020|2767|2776|2782|2792|2793|285331|2876|2966|2978|3091|3269|3274|3364|3398|346007|351|358|3688|3713|3726|3746|3845|408|4157|4193|4204|4212|4221|4297|4308|440|4436|468|4734|4763|478|5132|51435…	NR2E3|CDK5|CDKN1A|UBE4B|CDKN2D|RRH|CERS1|CIRBP|DCUN1D3|CREB1|CREBBP|CRIP1|CRY1|CRY2|CTNS|AANAT|DDB1|DRD3|DRD4|DUSP1|SDR16C5|ELANE|ELK1|EP300|ERCC2|AKT1|ERCC3|OPN5|ZBTB1|TRIM32|SIRT1|OPN3|PPP1R15A|AIPL1|MTOR|FBXL21|FBXL3|OPN1MW|NPTN|GNA11|GNAQ|GNB1|GNGT1|GNGT2|CCDC66|GPX1|GTF2H2|GUCA1A|HIF1A|HRH1|HRH2|HUS1|ID2|EYS|APP|AQP1|ITGB1|IVL|JUNB|KCNC1|KRAS|ARRB1|MC1R|MDM2|MECP2|MEIS2|MEN1|KMT2A|TRPM1|ASNS…
	GO_CHONDROCYTE_DEVELOPMENT	16	21	0.0171789	0.278771	3.06159	22856|23213|4146|4488|50515|51320|54928|55959|5916|6474|658|659|860|871|8817|9451	CHSY1|SULF1|MATN1|MSX2|CHST11|MEX3C|IMPAD1|SULF2|RARG|SHOX2|BMPR1B|BMPR2|RUNX2|SERPINH1|FGF18|EIF2AK3
	GO_NONMOTILE_PRIMARY_CILIUM_ASSEMBLY	16	23	0.0171789	0.278771	3.06159	10464|11190|1453|200894|27185|5108|55212|57216|57545|57560|582|583|585|79738|8195|84902	PIBF1|CEP250|CSNK1D|ARL13B|DISC1|PCM1|BBS7|VANGL2|CC2D2A|IFT80|BBS1|BBS2|BBS4|BBS10|MKKS|CEP89
	GO_NUCLEOTIDE_EXCISION_REPAIR_DNA_DUPLEX_UNWINDING	16	22	0.0171789	0.278771	3.06159	1069|1642|2068|2071|2965|2966|2968|5887|7311|7314|7316|7508|8450|8451|9557|9978	CETN2|DDB1|ERCC2|ERCC3|GTF2H1|GTF2H2|GTF2H4|RAD23B|UBA52|UBB|UBC|XPC|CUL4B|CUL4A|CHD1L|RBX1
	GO_POSITIVE_REGULATION_OF_CELLULAR_PROTEIN_LOCALIZATION	192	360	0.0172864	0.278771	1.27086	10018|10055|10155|10178|1020|1029|10316|10399|10411|10523|10541|10576|10913|10971|11128|11143|1128|11315|11338|114960|116534|118424|121665|123264|1263|127700|135656|140735|1459|1601|1739|1869|1969|2010|2033|207|208|22885|22902|22933|22948|2316|23255|23368|23379|23586|2534|257364|25805|25999|26154|26229|26585|27020|27113|2737|2810|2852|285966|29098|3059|3084|312|3190|3305|3458|3569|3688|3717|37534…	BCL2L11|SAE1|TRIM28|TENM1|CDK5|CDKN2A|NMUR1|RACK1|RAPGEF3|CHERP|ANP32B|CCT2|EDAR|YWHAQ|POLR3A|KAT7|CHRM1|PARK7|U2AF2|TSGA13|MRGPRE|UBE2J2|SPPL3|SLC51B|PLK3|OSCP1|MUCL3|DYNLL2|CSNK2A2|DAB2|DLG1|E2F1|EPHA2|EMD|EP300|AKT1|AKT2|ABLIM3|RUFY3|SIRT2|CCT5|FLNA|MTCL1|PPP1R13B|ICE1|DDX58|FYN|SNX33|BAMBI|CLIP3|ABCA12|B3GAT3|GREM1|NPTN|BBC3|GLI3|SFN|GPER1|TCAF2|RANGRF|HCLS1|NRG1|ANXA13|HNRNPK|HSPA1L|IFNG|IL6…
	GO_NEGATIVE_REGULATION_OF_APOPTOTIC_SIGNALING_PATHWAY	111	200	0.0172989	0.278771	1.38213	10017|1032|10413|10488|10525|10771|11315|120892|1280|1491|1495|1499|1524|1654|2056|207|219699|2243|2266|22954|23411|2534|2537|25946|2730|2876|2907|29949|3064|3082|3084|3091|3148|3162|3303|3304|3383|3476|356|3574|367|3685|389400|3958|4000|4170|4335|4780|4841|4929|4976|50484|5054|51079|51314|51499|51530|5196|5329|54700|55023|55031|55829|5598|5663|56917|5716|57448|57591|5770|57805|5970|598|599|624|6…	BCL2L10|CDKN2D|YAP1|CREB3|HYOU1|ZMYND11|PARK7|LRRK2|COL2A1|CTH|CTNNA1|CTNNB1|CX3CR1|DDX3X|EPO|AKT1|UNC5B|FGA|FGG|TRIM32|SIRT1|FYN|IFI6|ZNF385A|GCLM|GPX1|GRINA|IL19|HTT|HGF|NRG1|HIF1A|HMGB2|HMOX1|HSPA1A|HSPA1B|ICAM1|IGBP1|FASLG|IL7|AR|ITGAV|GFRAL|LGALS3|LMNA|MCL1|MNT|NFE2L2|NONO|NR4A2|OPA1|RRM2B|SERPINE1|NDUFA13|NME8|TRIAP1|ZC3HC1|PF4|PLAUR|RRN3|PHIP|USP47|SELENOS|MAPK7|PSEN1|MEIS3|PSMD10|BIRC6|MR…
	GO_CYTOSKELETON_DEPENDENT_INTRACELLULAR_TRANSPORT	66	116	0.017822	0.286104	1.54222	10749|10947|11127|112752|1176|124997|150737|1780|199223|203068|22820|22858|22920|23011|23095|23299|25777|26146|2647|282991|28981|3064|3091|320|351|3797|3798|3799|388552|403|4131|4644|4747|4976|5048|5108|5195|54820|54874|55083|56912|57539|57584|57728|5870|6103|6683|6845|7314|7846|79659|79989|80173|81|81565|84062|8409|8546|8636|8655|8943|8976|90410|9371|9493|998	KIF1C|AP3M2|KIF3A|IFT43|AP3S1|WDR81|TTC30B|DYNC1I1|TTC21A|TUBB|COPG1|ICK|KIFAP3|RAB21|KIF1B|BICD2|SUN2|TRAF3IP1|BLOC1S1|BLOC1S2|IFT81|HTT|HIF1A|APBA1|APP|KIF3C|KIF5A|KIF5B|BLOC1S3|ARL3|MAP1B|MYO5A|NEFL|OPA1|PAFAH1B1|PCM1|PEX14|NDE1|FNBP1L|KIF26B|IFT46|WDR35|ARHGAP21|WDR19|RAB6A|RPGR|SPAST|VAMP7|UBB|TUBA1A|DYNC2H1|TTC26|IFT74|ACTN4|NDEL1|DTNBP1|UXT|AP3B1|SSNA1|DYNLL1|AP3D1|WASL|IFT20|KIF3B|KIF23|C…
	GO_POSITIVE_REGULATION_OF_MUSCLE_CELL_DIFFERENTIATION	49	84	0.0180243	0.288252	1.676	10211|10938|1491|1495|1496|1499|1906|2033|22954|23236|2475|25|26585|2852|3084|30846|3486|3516|3611|4205|4208|4323|4617|463|4656|4759|4773|5600|56603|5936|6300|6474|652|6604|663|6899|694|7067|7182|8048|859|8740|9043|91653|91807|92304|93649|9794|998	FLOT1|EHD1|CTH|CTNNA1|CTNNA2|CTNNB1|EDN1|EP300|TRIM32|PLCB1|MTOR|ABL1|GREM1|GPER1|NRG1|EHD2|IGFBP3|RBPJ|ILK|MEF2A|MEF2C|MMP14|MYF5|ZFHX3|MYOG|NEU2|NFATC2|MAPK11|CYP26B1|RBM4|MAPK12|SHOX2|BMP4|SMARCD3|BNIP2|TBX1|BTG1|THRA|NR2C2|CSRP3|CAV3|TNFSF14|SPAG9|BOC|MYLK3|SCGB3A1|MYOCD|MAML1|CDC42
	GO_REGULATION_OF_AXONOGENESIS	96	168	0.0181901	0.289801	1.41568	1002|10090|10154|1020|10371|10494|10500|10501|10512|10716|1123|11344|1382|150465|1630|1808|1833|2011|2033|2043|2045|223117|2258|22902|23011|23105|23122|23129|2335|23394|23499|23566|23654|25|26037|2664|27185|2803|29882|3084|3475|348|3611|3897|396|3984|4099|4131|4747|4803|4916|4974|5048|51330|53335|5361|5364|5365|54434|54437|5454|54910|55558|5605|5663|57142|5728|57463|5747|57689|5800|5979|6049|6091…	CDH4|UST|PLXNC1|CDK5|SEMA3A|STK25|SEMA6C|SEMA6B|SEMA3C|TBR1|CHN1|TWF2|CRABP2|TTL|DCC|DPYSL2|EPYC|MARK2|EP300|EPHA4|EPHA7|SEMA3D|FGF13|RUFY3|RAB21|FSTL4|CLASP2|PLXND1|FN1|ADNP|MACF1|LPAR3|PLXNB2|ABL1|SIPA1L1|GDI1|DISC1|GOLGA4|ANAPC2|NRG1|IFRD1|APOE|ILK|L1CAM|ARHGDIA|LIMK1|MAG|MAP1B|NEFL|NGF|NTRK3|OMG|PAFAH1B1|TNFRSF12A|BCL11A|PLXNA1|PLXNB1|PLXNB3|SSH1|SEMA5B|POU3F2|SEMA4C|PLXNA3|MAP2K2|PSEN1|RTN4|…
	GO_EMBRYONIC_DIGIT_MORPHOGENESIS	38	61	0.0188972	0.298993	1.81917	10018|130497|1387|1499|221322|26146|2697|27152|2737|2768|2776|28982|3066|3207|3549|4041|4089|4488|4613|4920|50515|51057|51098|54928|6299|64327|6468|652|657|6909|6926|7289|7474|7476|7704|8323|9241|9464	BCL2L11|OSR1|CREBBP|CTNNB1|TBC1D32|TRAF3IP1|GJA1|INTU|GLI3|GNA12|GNAQ|FLVCR1|HDAC2|HOXA11|IHH|LRP5|SMAD4|MSX2|MYCN|ROR2|CHST11|WDPCP|IFT52|IMPAD1|SALL1|LMBR1|FBXW4|BMP4|BMPR1A|TBX2|TBX3|TULP3|WNT5A|WNT7A|ZBTB16|FZD6|NOG|HAND2
	GO_NUCLEOBASE_CONTAINING_COMPOUND_TRANSPORT	108	199	0.0189803	0.298993	1.38051	100101267|10211|10237|10482|10559|10569|10642|10643|10644|10772|10921|11260|11269|11338|115286|130132|220988|222962|22794|22916|23049|23144|23279|23381|23511|23636|26019|26097|2697|29107|293|3064|3178|3181|3267|347734|4116|4600|4686|4928|51000|51006|51213|51634|51637|51692|51808|53371|54715|54847|55315|55343|55421|55508|55677|55916|56648|56943|57097|57187|57510|5903|59343|5976|6234|6311|64078|642…	POM121C|FLOT1|SLC35B1|NXF1|SLC35A1|SLU7|IGF2BP1|IGF2BP3|IGF2BP2|SRSF10|RNPS1|XPOT|DDX19B|U2AF2|SLC25A26|RFTN2|HNRNPA3|SLC29A4|CASC3|NCBP2|SMG1|ZC3H3|NUP160|SMG5|NUP188|NUP62|UPF2|CHTOP|GJA1|NXT1|SLC25A6|HTT|HNRNPA1|HNRNPA2B1|AGFG1|SLC35B2|MAGOH|MX2|NCBP1|NUP98|SLC35B3|SLC35C2|LUZP4|RBMX2|RTRAF|CPSF3|PHAX|NUP54|RBFOX1|SIDT1|SLC29A3|SLC35C1|NCBP3|SLC35E3|IWS1|NXT2|EIF5A2|ENY2|PARP11|THOC2|XPO5|RANB…
	GO_CELL_CYCLE_CHECKPOINT	108	194	0.0189803	0.298993	1.38051	1017|1026|1030|10459|10498|1063|10769|1112|1263|1386|144455|1457|1459|1647|1739|1820|1869|2033|23019|25896|25946|25949|25988|26058|261726|2810|28984|29883|29935|3014|3265|332|3364|346673|377630|4193|4361|4436|472|4848|4849|4850|4869|51322|51347|51499|51720|51776|5371|54888|55215|5546|55743|56155|57060|57082|57472|57551|5781|5883|5884|5925|5932|595|598|6118|64859|65123|6659|672|7013|7029|7153|7155…	CDK2|CDKN1A|CDKN2B|MAD2L2|CARM1|CENPF|PLK2|FOXN3|PLK3|ATF2|E2F7|CSNK2A1|CSNK2A2|GADD45A|DLG1|ARID3A|E2F1|EP300|CNOT1|INTS7|ZNF385A|SYF2|HINFP|GIGYF2|TIPRL|SFN|RGCC|CNOT7|RPA4|H2AFX|HRAS|BIRC5|HUS1|STRA8|USP17L2|MDM2|MRE11|MSH2|ATM|CNOT2|CNOT3|CNOT4|NPM1|WAC|TAOK3|TRIAP1|UIMC1|MAP3K20|PML|NSUN2|FANCI|PRCC|CHFR|TEX14|PCBP4|KNL1|CNOT6|TAOK1|PTPN11|RAD9A|RAD17|RB1|RBBP8|CCND1|BCL2L1|RPA2|NABP1|INTS3|…
	GO_MRNA_SPLICE_SITE_SELECTION	19	26	0.0191774	0.300847	2.59717	10569|10658|10772|23064|51631|51747|55692|56853|57461|58155|6426|6430|6431|6433|6631|7536|8175|8996|91746	SLU7|CELF1|SRSF10|SETX|LUC7L2|LUC7L3|LUC7L|CELF4|ISY1|PTBP2|SRSF1|SRSF5|SRSF6|SFSWAP|SNRPC|SF1|SF3A2|NOL3|YTHDC1
	GO_INTRACELLULAR_STEROID_HORMONE_RECEPTOR_SIGNALING_PATHWAY	42	71	0.0194003	0.300847	1.74855	10025|10432|10474|10498|10524|1499|2099|2100|23054|23543|2649|2852|3301|367|3717|4246|4734|51366|5469|56937|57658|5925|6714|672|6879|7041|7337|79039|8031|811|8202|8289|8554|8611|8648|9325|9440|9604|9862|9967|9968|9970	MED16|RBM14|TADA3|CARM1|KAT5|CTNNB1|ESR1|ESR2|NCOA6|RBFOX2|NR6A1|GPER1|DNAJA1|AR|JAK2|SCGB2A1|NEDD4|UBR5|MED1|PMEPA1|CALCOCO1|RB1|SRC|BRCA1|TAF7|TGFB1I1|UBE3A|DDX54|NCOA4|CALR|NCOA3|ARID1A|PIAS1|PLPP1|NCOA1|TRIP4|MED17|RNF14|MED24|THRAP3|MED12|NR1I3
	GO_ATRIAL_SEPTUM_DEVELOPMENT	14	18	0.019482	0.300847	3.34833	161882|199699|23493|2702|27031|3491|3670|4193|4853|6608|6659|6910|7468|90	ZFPM1|DAND5|HEY2|GJA5|NPHP3|CYR61|ISL1|MDM2|NOTCH2|SMO|SOX4|TBX5|NSD2|ACVR1
	GO_RETROGRADE_TRANSPORT_VESICLE_RECYCLING_WITHIN_GOLGI	14	24	0.019482	0.300847	3.34833	10133|1523|2800|2803|54943|55690|5870|653489|79571|83452|83548|9321|9648|9950	OPTN|CUX1|GOLGA1|GOLGA4|DNAJC28|PACS1|RAB6A|RGPD3|GCC1|RAB33B|COG3|TRIP11|GCC2|GOLGA5
	GO_BRANCHING_INVOLVED_IN_MAMMARY_GLAND_DUCT_MORPHOGENESIS	14	20	0.019482	0.300847	3.34833	10765|1435|1969|2099|4041|4488|5371|5469|6356|6714|6926|7474|780|8945	KDM5B|CSF1|EPHA2|ESR1|LRP5|MSX2|PML|MED1|CCL11|SRC|TBX3|WNT5A|DDR1|BTRC
	GO_CARDIAC_MUSCLE_CELL_DIFFERENTIATION	46	74	0.0195761	0.300847	1.69426	10529|10611|11149|11214|1525|186|23135|23363|23493|2475|283571|3084|3688|4000|4205|4208|4624|4628|4629|50507|5308|55553|5914|6256|6443|6546|6548|6910|6926|70|7248|7273|8048|811|817|8289|8557|859|88|891|90|90410|91624|91807|93649|9794	NEBL|PDLIM5|BVES|AKAP13|CXADR|AGTR2|KDM6B|OBSL1|HEY2|MTOR|PROX2|NRG1|ITGB1|LMNA|MEF2A|MEF2C|MYH6|MYH10|MYH11|NOX4|PITX2|SOX6|RARA|RXRA|SGCB|SLC8A1|SLC9A1|TBX5|TBX3|ACTC1|TSC1|TTN|CSRP3|CALR|CAMK2D|ARID1A|TCAP|CAV3|ACTN2|CCNB1|ACVR1|IFT20|NEXN|MYLK3|MYOCD|MAML1
	GO_CEREBRAL_CORTEX_CELL_MIGRATION	28	43	0.0195987	0.300847	2.06165	1020|10371|114327|1499|1524|200933|2258|23380|27185|2737|3362|3912|5048|5194|5454|5455|5663|57142|5879|6091|7101|81565|85458|8829|8851|8941|89927|9289	CDK5|SEMA3A|EFHC1|CTNNB1|CX3CR1|FBXO45|FGF13|SRGAP2|DISC1|GLI3|HTR6|LAMB1|PAFAH1B1|PEX13|POU3F2|POU3F3|PSEN1|RTN4|RAC1|ROBO1|NR2E1|NDEL1|DIXDC1|NRP1|CDK5R1|CDK5R2|C16orf45|ADGRG1
	GO_NEGATIVE_REGULATION_OF_CELL_CYCLE_G1_S_PHASE_TRANSITION	59	98	0.0201415	0.306159	1.56985	10106|1017|1026|1030|10498|10769|1263|138151|144455|1647|1820|1869|2033|2146|23019|25793|25946|25959|26058|2810|28984|29117|29883|3275|340152|4193|4221|472|4848|4849|4850|4869|51339|51499|5311|5371|57060|5728|57472|58190|5925|595|6118|6597|6659|7029|7161|7311|7314|7316|79791|79960|8525|85456|8626|891|9125|91607|9337	CTDSP2|CDK2|CDKN1A|CDKN2B|CARM1|PLK2|PLK3|NACC2|E2F7|GADD45A|ARID3A|E2F1|EP300|EZH2|CNOT1|FBXO7|ZNF385A|KANK2|GIGYF2|SFN|RGCC|BRD7|CNOT7|PRMT2|ZC3H12D|MDM2|MEN1|ATM|CNOT2|CNOT3|CNOT4|NPM1|DACT1|TRIAP1|PKD2|PML|PCBP4|PTEN|CNOT6|CTDSP1|RB1|CCND1|RPA2|SMARCA4|SOX4|TFDP2|TP73|UBA52|UBB|UBC|FBXO31|JADE1|DGKZ|TNKS1BP1|TP63|CCNB1|CNOT9|SLFN11|CNOT8
	GO_REGULATION_OF_EXTENT_OF_CELL_GROWTH	59	101	0.0201415	0.306159	1.56985	1002|10154|1020|10371|10500|10501|10512|11344|1382|150465|1630|1808|2033|2045|223117|2258|22902|23011|23105|23122|23129|2335|23394|23499|23566|25|27185|2803|29882|3084|3475|348|3611|3897|3984|4131|4916|5048|51330|53335|5361|54437|54910|55558|57142|6049|6387|64218|659|7143|7473|7474|7869|8153|81565|8829|8851|9423|9798	CDH4|PLXNC1|CDK5|SEMA3A|SEMA6C|SEMA6B|SEMA3C|TWF2|CRABP2|TTL|DCC|DPYSL2|EP300|EPHA7|SEMA3D|FGF13|RUFY3|RAB21|FSTL4|CLASP2|PLXND1|FN1|ADNP|MACF1|LPAR3|ABL1|DISC1|GOLGA4|ANAPC2|NRG1|IFRD1|APOE|ILK|L1CAM|LIMK1|MAP1B|NTRK3|PAFAH1B1|TNFRSF12A|BCL11A|PLXNA1|SEMA5B|SEMA4C|PLXNA3|RTN4|RNF6|CXCL12|SEMA4A|BMPR2|TNR|WNT3|WNT5A|SEMA3B|RND2|NDEL1|NRP1|CDK5R1|NTN1|IST1
	GO_PROTEOGLYCAN_BIOSYNTHETIC_PROCESS	35	58	0.0201631	0.306159	1.86155	10090|113189|1462|2131|2132|2135|2137|22856|2300|26035|26229|266722|27087|29940|3340|50515|51363|54360|55454|56548|57216|633|63827|64131|64132|64377|658|659|79586|79690|8509|90161|9394|9469|9953	UST|CHST14|VCAN|EXT1|EXT2|EXTL2|EXTL3|CHSY1|FOXL1|GLCE|B3GAT3|HS6ST3|B3GAT1|DSE|NDST1|CHST11|CHST15|CYTL1|CSGALNACT2|CHST7|VANGL2|BGN|BCAN|XYLT1|XYLT2|CHST8|BMPR1B|BMPR2|CHPF|GAL3ST4|NDST2|HS6ST2|HS6ST1|CHST3|HS3ST3B1
	GO_REGULATION_OF_SYMBIOSIS_ENCOMPASSING_MUTUALISM_THROUGH_PARASITISM	110	205	0.0203639	0.308096	1.36954	10018|10155|10206|1025|103|104|10410|10475|10581|1072|1105|11074|11267|114609|117854|148811|1511|1642|1654|1655|1991|200315|200316|2033|2192|22938|22954|23265|23367|23435|25833|2934|2963|325|3428|3434|3440|3458|348|3586|3609|3685|388419|3956|4057|4361|5034|5091|51176|51495|51763|51773|5216|5371|5430|5431|5432|5436|5439|5441|5479|55337|55770|5586|57506|5806|5978|5987|60489|6348|6352|63901|64848|65…	BCL2L11|TRIM28|TRIM13|CDK9|ADAR|ADARB1|IFITM3|TRIM38|IFITM2|CFL1|CHD1|TRIM31|SNF8|TIRAP|TRIM6|PM20D1|CTSG|DDB1|DDX3X|DDX5|ELANE|APOBEC3A|APOBEC3F|EP300|FBLN1|SNW1|TRIM32|EXOC7|LARP1|TARDBP|POU2F3|GSN|GTF2F2|APCS|IFI16|IFIT1|IFNA2|IFNG|APOE|IL10|ILF3|ITGAV|BTBD17|LGALS1|LTF|MRE11|P4HB|PC|LEF1|HACD3|INPP5K|RSF1|PFN1|PML|POLR2A|POLR2B|POLR2C|POLR2G|POLR2J|POLR2L|PPIB|C19orf66|EXOC2|PKN2|MAVS|PTX3|RE…
	GO_CELLULAR_RESPONSE_TO_LIPID	238	457	0.0208259	0.313956	1.2285	10002|10014|10025|10413|10417|10432|10474|10498|1051|10524|107|109|11009|11057|111|112|11211|11344|114907|116|1234|1277|130497|1373|1385|1392|1395|1499|1524|1586|1591|164091|1646|167127|1789|186|1869|19|190|1906|196|2002|2033|207|2099|2100|22850|22938|23054|23064|2308|23097|23209|2322|2335|23462|23543|23558|23643|25|2516|26191|26228|2649|2660|27043|2770|2778|2782|2822|2852|2867|301|3015|3066|3091…	NR2E3|HDAC5|MED16|YAP1|SPON2|RBM14|TADA3|CARM1|CEBPB|KAT5|ADCY1|ADCY3|IL24|ABHD2|ADCY5|ADCY6|FZD10|TWF2|FBXO32|ADCYAP1|CCR5|COL1A1|OSR1|CPS1|CREB1|CRH|CRHR2|CTNNB1|CX3CR1|CYP17A1|CYP24A1|PAQR7|AKR1C2|UGT3A2|DNMT3B|AGTR2|E2F1|ABCA1|NR0B1|EDN1|AHR|ELK1|EP300|AKT1|ESR1|ESR2|ADNP2|SNW1|NCOA6|SETX|FOXO1|CDK19|MLC1|FLT3|FN1|HEY1|RBFOX2|WBP2|LY96|ABL1|NR5A1|PTPN22|STAP1|NR6A1|MSTN|PELP1|GNAI1|GNAS|GNB1|…
	GO_INTRINSIC_APOPTOTIC_SIGNALING_PATHWAY_IN_RESPONSE_TO_DNA_DAMAGE	43	71	0.0212299	0.316864	1.71559	10017|10018|10210|1026|1396|1869|1969|2033|22938|23411|23612|25|26471|2810|28996|29965|3090|3162|3428|4170|4292|4436|472|5295|5366|5371|5423|578|598|599|64112|672|675|7132|7133|7161|79073|7917|842|8445|84944|8626|9641	BCL2L10|BCL2L11|TOPORS|CDKN1A|CRIP1|E2F1|EPHA2|EP300|SNW1|SIRT1|PHLDA3|ABL1|NUPR1|SFN|HIPK2|CDIP1|HIC1|HMOX1|IFI16|MCL1|MLH1|MSH2|ATM|PIK3R1|PMAIP1|PML|POLB|BAK1|BCL2L1|BCL2L2|MOAP1|BRCA1|BRCA2|TNFRSF1A|TNFRSF1B|TP73|TMEM109|BAG6|CASP9|DYRK2|MAEL|TP63|IKBKE
	GO_POSITIVE_REGULATION_OF_ENDOTHELIAL_CELL_PROLIFERATION	43	68	0.0212299	0.316864	1.71559	1232|1893|207|2152|2247|2324|23411|2475|253260|25865|26051|2658|3091|3148|3690|383|405|4763|5155|5365|55109|5578|56005|57521|6347|6356|6387|652|654|659|7046|7060|7423|7472|7474|7857|79031|79805|857|858|8742|8828|8829	CCR3|ECM1|AKT1|F3|FGF2|FLT4|SIRT1|MTOR|RICTOR|PRKD2|PPP1R16B|GDF2|HIF1A|HMGB2|ITGB3|ARG1|ARNT|NF1|PDGFB|PLXNB3|AGGF1|PRKCA|MYDGF|RPTOR|CCL2|CCL11|CXCL12|BMP4|BMP6|BMPR2|TGFBR1|THBS4|VEGFB|WNT2|WNT5A|SCG2|PDCL3|VASH2|CAV1|CAV2|TNFSF12|NRP2|NRP1
	GO_REGULATION_OF_RECEPTOR_MEDIATED_ENDOCYTOSIS	47	78	0.0212448	0.316864	1.66697	10211|114781|1601|1742|1861|22848|22871|22943|23011|26585|2688|27342|284|29978|302|3092|3190|341|375|408|5054|54806|5538|55681|567|57817|5879|6311|6386|6456|6714|6850|8301|84251|84867|84896|859|867|8867|8898|8976|9094|967|9779|9829|9863|9892	FLOT1|BTBD9|DAB2|DLG4|TOR1A|AAK1|NLGN1|DKK1|RAB21|GREM1|GH1|RABGEF1|ANGPT1|UBQLN2|ANXA2|HIP1|HNRNPK|APOC1|ARF1|ARRB1|SERPINE1|AHI1|PPT1|SCYL2|B2M|HAMP|RAC1|ATXN2|SDCBP|SH3GL2|SRC|SYK|PICALM|SGIP1|PTPN5|ATAD1|CAV3|CBL|SYNJ1|MTMR2|WASL|UNC119|CD63|TBC1D5|DNAJC6|MAGI2|SNAP91
	GO_POSITIVE_REGULATION_OF_STEM_CELL_DIFFERENTIATION	32	50	0.0213828	0.317795	1.91456	10413|121340|1277|1499|152007|1601|2146|2296|25805|25937|283149|28984|3066|3214|4070|4087|4088|4089|51176|55553|57669|6386|6615|6660|6910|6934|7041|7042|7043|80139|8313|84678	YAP1|SP7|COL1A1|CTNNB1|GLIPR2|DAB2|EZH2|FOXC1|BAMBI|WWTR1|BCL9L|RGCC|HDAC2|HOXB4|TACSTD2|SMAD2|SMAD3|SMAD4|LEF1|SOX6|EPB41L5|SDCBP|SNAI1|SOX5|TBX5|TCF7L2|TGFB1I1|TGFB2|TGFB3|ZNF703|AXIN2|KDM2B
	GO_NEGATIVE_REGULATION_OF_HYDROLASE_ACTIVITY	210	397	0.0214945	0.318013	1.24417	10047|10049|10160|10199|1032|10421|10542|10816|11005|11153|11211|112401|11315|114769|116|120892|124857|124997|1266|1285|1294|132864|135228|1408|140832|140880|140902|1410|145264|145376|1457|1469|1470|1471|1472|1473|1474|1475|1476|149708|153218|153769|154796|161742|1654|1740|1741|1893|197|2|2033|207|208|221476|2281|22925|23076|23307|23411|23645|23677|25|2537|259|261726|27151|27328|27329|27344|2810|…	CST8|DNAJB6|FARP1|MPHOSPH10|CDKN2D|CD2BP2|LAMTOR5|SPINT3|SPINK5|FICD|FZD10|BIRC8|PARK7|CARD16|ADCYAP1|LRRK2|WFIKKN2|WDR81|CNN3|COL4A3|COL7A1|CPEB2|CD109|CRY2|WFDC10A|CST11|R3HDML|CRYAB|SERPINA12|PPP1R36|CSNK2A1|CST1|CST2|CST3|CST4|CST5|CST6|CSTA|CSTB|WFDC5|SPINK13|SH3RF2|AMOT|SPRED1|DDX3X|DLG2|DLG3|ECM1|AHSG|A2M|EP300|AKT1|AKT2|PI16|FKBP1B|PLA2R1|RRP1B|FKBP15|SIRT1|PPP1R15A|SH3BP4|ABL1|IFI6|AMBP|…
	GO_HISTONE_H2A_UBIQUITINATION	12	16	0.021656	0.318013	3.82635	1642|165918|23429|4591|54880|6015|6500|7319|7320|8450|84678|84759	DDB1|RNF168|RYBP|TRIM37|BCOR|RING1|SKP1|UBE2A|UBE2B|CUL4B|KDM2B|PCGF1
	GO_RETROGRADE_PROTEIN_TRANSPORT_ER_TO_CYTOSOL	12	16	0.021656	0.318013	3.82635	10952|23197|51009|55666|55829|7184|7353|7415|79139|81502|84447|9709	SEC61B|FAF2|DERL2|NPLOC4|SELENOS|HSP90B1|UFD1|VCP|DERL1|HM13|SYVN1|HERPUD1
	GO_POSITIVE_REGULATION_OF_KINASE_ACTIVITY	256	482	0.0216999	0.318013	1.21691	10111|10178|1020|1026|10392|10454|10464|107|10718|10818|109|10912|10920|10985|111|1116|11183|112|11211|11235|11266|113|11315|114|114882|115|116|120892|128239|128344|1326|1398|1435|1436|150|151|152|1647|1739|1815|1856|1857|1906|1917|1991|2011|2013|2043|2056|207|2081|2146|221938|2247|2258|2261|2268|22863|23162|2321|2322|23328|23394|23411|23533|23566|2357|25|2549|257397|25778|26228|26585|2688|27040|…	RAD50|TENM1|CDK5|CDKN1A|NOD1|TAB1|PIBF1|ADCY1|NRG3|FRS2|ADCY3|GADD45G|COPS8|GCN1|ADCY5|CHI3L1|MAP4K5|ADCY6|FZD10|PDCD10|DUSP12|ADCY7|PARK7|ADCY8|OSBPL8|ADCY9|ADCYAP1|LRRK2|IQGAP3|PIFO|MAP3K8|CRK|CSF1|CSF1R|ADRA2A|ADRA2B|ADRA2C|GADD45A|DLG1|DRD4|DVL2|DVL3|EDN1|EEF1A2|ELANE|MARK2|EMP2|EPHA4|EPO|AKT1|ERN1|EZH2|MMD2|FGF2|FGF13|FGFR3|FGR|ATG14|MAPK8IP3|FLT1|FLT3|SASH1|ADNP|SIRT1|PIK3R5|LPAR3|FPR1|ABL1…
	GO_NEGATIVE_REGULATION_OF_PROTEIN_CATABOLIC_PROCESS	65	109	0.0219757	0.320122	1.51871	1029|10459|1063|10956|11011|11213|11315|11345|116986|1457|1459|1471|22933|2316|2534|2905|29761|29934|302|3084|3586|4088|4089|4534|472|4745|4843|4983|5045|51009|51035|51322|51374|51582|5270|5371|54971|55432|56155|5663|56658|56776|57589|57805|5970|6386|6599|6880|7013|7076|7471|7756|79031|7917|8379|84861|8724|89777|9097|91319|9184|9191|9491|9529|9827	CDKN2A|MAD2L2|CENPF|OS9|TLK2|IRAK3|PARK7|GABARAPL2|AGAP2|CSNK2A1|CSNK2A2|CST3|SIRT2|FLNA|FYN|GRIN2C|USP25|SNX12|ANXA2|NRG1|IL10|SMAD3|SMAD4|MTM1|ATM|NELL1|NOS2|OPHN1|FURIN|DERL2|UBXN1|WAC|ATRAID|AZIN1|SERPINE2|PML|BANP|YOD1|TEX14|PSEN1|TRIM39|FMN2|RIC1|CCAR2|RELA|SDCBP|SMARCC1|TAF9|TERF1|TIMP1|WNT1|ZNF207|PDCL3|BAG6|MAD1L1|KLHL22|SNX3|SERPINB12|USP14|DERL3|BUB3|DEDD|PSMF1|BAG5|RGP1
[truncated: 1,070 more rows]

## Sheet: Table S1_TF-signature analysis
Table S1: GSEA and TF signature analysis of genes induced by Snail1-HA in LS174T cells
Transcription factor signature analysis results:
	Transcription factor	p-value	q-value	Set size	p-value after Dox induction				Genes in the TF-signature
					6h	24h	72h	96h
	RUNX2	7.93053e-06	0.00260122	86	0.349831	0.0447433	0.00158963	0.0077056	VCAN (5.31)|LEF1 (4.8)|RUNX2 (3.39)|CTGF (3.22)|CEBPD (2.4)|SP7 (2.34)|ID2 (2.31)|RUNX1 (2.07)|KLK3 (2.06)|NRP1 (1.99)|AXIN2 (1.72)|TNFRSF11B (1.64)|OSR1 (1.58)|LGALS3 (1.56)|TIMP1 (1.47)|GADD45A (1.36)|DUSP1 (1.32)|BMP4 (1.03)|SMAD6 (1.03)|VEGFA (0.89)|ATF6 (0.87)|MMP14 (0.76)|LRP5 (0.69)|SMAD5 (0.67)|GPC4 (0.58)|HS6ST1 (0.56)|SMAD4 (0.51)|RGS2 (0.5)|GADD45B (0.49)|MGP (0.44)|NR2F2 (0.43)|MID1 (…
[truncated: 22 more rows]

## Sheet: Table S2_BMP signature genes
Table S2: BMP signature genes and differential gene expression in LS174T-Snail1-HA cells ±BMPi
[truncated: 284 more rows]

[truncated: 19 more sheets: Table S2_Genes regul. by Snail1, Table S2_Effects of LDN, Table S2_Effects of Noggin, Table S3_GSEA GO Biol_Process, Table S3_GSEA EMT gene sets, Table S4_BMP signat_in vivo EMT, Table S4_BMP signat vs ΔSMAD1,5, Table S5_Oligonucleotides, Table S6_Antibodies, Table S7_Statistics_Figure 1 , Table S7_Statistics_Figure 2, Table S7_Statistics_Figure S3, Table S7_Statistics_Figure 4, Table S7_Statistics_Figure 6, Table S7_Statistics_Figure 7, Table S7_Statistics_Figure S1, Table S7_Statistics_Figure S5, Table S7_Statistics_Figure S6, Table S7_Statistics_Figure S8]
